# Supplementary material for: Progression of diabetes is associated with changes in the ileal transcriptome and ileal‐colon morphology in the UC Davis Type 2 Diabetes Mellitus rat
Source: Physiol Rep. 2021 Nov 21;9(22):e15102. doi: 10.14814/phy2.15102 (PMC8606862; doi:10.14814/phy2.15102)
Supplement: Supplementary file 1 — Table S1 [file PHY2-9-e15102-s001.xlsx]

## Sheet: Supplemental Table 1
Supplemental Table 1: Correlations between colon content Amplicon Sequence Variants (ASV) and colon transcripts from male UC Davis Type 2 Diabetes Mellitus Rats.1,2,3,4
1 UCD-T2DM rats were non-diabetic (ND, n=6), had recent diabetes (2-week post onset of diabetes; D1M, n=6), or 3-month post-onset of diabetes (D3M, n=6).
2 ASVs generated from 16S rRNA amplicon sequencing and are log10(counts).
3 Transcripts generated from RNA-Seq analysis and are counts per million (CPM). Only
4 Spearman's correlations. Only samples with depths > 100 counts in 16S data were used (n=16).
Coefficient	P	FDR	Transcript	ASV	Phylum	Class	Order	Family	Genus
0.868712	6.06809e-06	0.0334959	Gata2	edf9777d7ddb838c8c03bbd6ed966204	Bacteroidota	Bacteroidia	Bacteroidales	Muribaculaceae	Muribaculaceae
0.882353	2.77727e-06	0.0334959	Fut2	1cd46ce03db15b28a0e0be23ed7c7ec3	Bacteroidota	Bacteroidia	Bacteroidales	Muribaculaceae	Muribaculaceae
0.846962	1.79324e-05	0.038734	Fut2	d1f7eb454cfc06d5886c56fba4a4c352	Bacteroidota	Bacteroidia	Bacteroidales	Muribaculaceae	Muribaculaceae
0.832724	3.34526e-05	0.0456559	Pzp	5d9ca6b6f2468f0cdb93ebcc071c28ff	Bacteroidota	Bacteroidia	Bacteroidales	Muribaculaceae	Muribaculaceae
-0.831902	3.46171e-05	0.0456559	Susd4	edf9777d7ddb838c8c03bbd6ed966204	Bacteroidota	Bacteroidia	Bacteroidales	Muribaculaceae	Muribaculaceae
0.897915	1.00405e-06	0.0277117	Pzp	478d8d19a293d6f225bbf0b6a2d7ee99	Firmicutes	Clostridia	Oscillospirales	Oscillospiraceae	NA
0.857324	1.09391e-05	0.0337516	Igfbp3	478d8d19a293d6f225bbf0b6a2d7ee99	Firmicutes	Clostridia	Oscillospirales	Oscillospiraceae	NA
-0.876729	3.87578e-06	0.0334959	Gata2	3f843e6262d3bec629130d17337e052e	Actinobacteriota	Actinobacteria	Corynebacteriales	Corynebacteriaceae	Corynebacterium
-0.870471	5.51372e-06	0.0334959	Adamts12	02d440f6c0205a80373839d1eba59663	Firmicutes	Negativicutes	Acidaminococcales	Acidaminococcaceae	Phascolarctobacterium
0.860813	9.18224e-06	0.0337516	Adamts12	23eebb6693ade40eb3762126aa699219	Actinobacteriota	Coriobacteriia	Coriobacteriales	Eggerthellaceae	Enterorhabdus
-0.8587	1.02152e-05	0.0337516	Pde9a	941c95894c60eb45b945787685ca4bd7	Firmicutes	Clostridia	Lachnospirales	Lachnospiraceae	NA
0.857201	1.1006e-05	0.0337516	Fut2	02d440f6c0205a80373839d1eba59663	Firmicutes	Negativicutes	Acidaminococcales	Acidaminococcaceae	Phascolarctobacterium
0.851314	1.46361e-05	0.038734	Cxcl12	a7e2cdd458954c945dae58e68f925a8a	Firmicutes	Clostridia	Lachnospirales	Lachnospiraceae	Lachnospiraceae_NK4A136_group
0.84924	1.61365e-05	0.038734	Eva1c	02d440f6c0205a80373839d1eba59663	Firmicutes	Negativicutes	Acidaminococcales	Acidaminococcaceae	Phascolarctobacterium
0.846586	1.82443e-05	0.038734	Slc6a9	02d440f6c0205a80373839d1eba59663	Firmicutes	Negativicutes	Acidaminococcales	Acidaminococcaceae	Phascolarctobacterium
0.844449	2.01069e-05	0.0396394	Igsf10	a7e2cdd458954c945dae58e68f925a8a	Firmicutes	Clostridia	Lachnospirales	Lachnospiraceae	Lachnospiraceae_NK4A136_group
0.84232	2.21207e-05	0.039962	Gata2	219ce94e2bc933aa95b58aa841fd6ba6	Campilobacterota	Campylobacteria	Campylobacterales	Helicobacteraceae	Helicobacter
0.841278	2.31664e-05	0.039962	Aldh2	02d440f6c0205a80373839d1eba59663	Firmicutes	Negativicutes	Acidaminococcales	Acidaminococcaceae	Phascolarctobacterium
0.837583	2.722e-05	0.0441925	Igfbp3	a7e2cdd458954c945dae58e68f925a8a	Firmicutes	Clostridia	Lachnospirales	Lachnospiraceae	Lachnospiraceae_NK4A136_group
0.83597	2.91695e-05	0.0447266	Kcne3	02d440f6c0205a80373839d1eba59663	Firmicutes	Negativicutes	Acidaminococcales	Acidaminococcaceae	Phascolarctobacterium
0.831818	3.47382e-05	0.0456559	Sparc	b39bb4b13dbaa677689a5ed008317013	Firmicutes	Clostridia	Lachnospirales	Lachnospiraceae	NA
-0.824592	4.65776e-05	0.0553142	Cxcl12	3f843e6262d3bec629130d17337e052e	Actinobacteriota	Actinobacteria	Corynebacteriales	Corynebacteriaceae	Corynebacterium
-0.824243	4.72254e-05	0.0553142	Aldh2	60552e6091a310455074762c7738bddb	Bacteroidota	Bacteroidia	Bacteroidales	Muribaculaceae	Muribaculaceae
-0.82369	4.82687e-05	0.0553142	Aldh2	f5760f286aa54ff8342bea8dc8306d3f	Bacteroidota	Bacteroidia	Bacteroidales	Muribaculaceae	Muribaculaceae
0.822701	5.01837e-05	0.0553142	Adamts12	0b74f3ab1aab6a39288e90212f4faca6	Firmicutes	Clostridia	Lachnospirales	Lachnospiraceae	Lachnospiraceae_NK4A136_group
-0.821739	5.21076e-05	0.0553142	Eva1c	c3604ac08fe19d676c0e5aa6573d27bf	Firmicutes	Clostridia	Lachnospirales	Lachnospiraceae	Lachnospiraceae_NK4A136_group
-0.820641	5.43775e-05	0.0555859	Slc6a9	74347e0dca2d535c6e2f0f658a17ecbd	Firmicutes	Clostridia	Oscillospirales	Oscillospiraceae	uncultured
-0.817459	6.14362e-05	0.0586477	Adamts12	d1f7eb454cfc06d5886c56fba4a4c352	Bacteroidota	Bacteroidia	Bacteroidales	Muribaculaceae	Muribaculaceae
-0.816359	6.40491e-05	0.0586477	Igsf10	3f843e6262d3bec629130d17337e052e	Actinobacteriota	Actinobacteria	Corynebacteriales	Corynebacteriaceae	Corynebacterium
-0.816176	6.44926e-05	0.0586477	Adamts12	1cd46ce03db15b28a0e0be23ed7c7ec3	Bacteroidota	Bacteroidia	Bacteroidales	Muribaculaceae	Muribaculaceae
0.815614	6.58725e-05	0.0586477	Col3a1	1ccb418b35df7dd20ec5fd3eda0b12c3	Bacteroidota	Bacteroidia	Bacteroidales	Muribaculaceae	Muribaculaceae
0.814739	6.80679e-05	0.0587086	Pde9a	481037f7e0eaa82c233f23bb88afba2f	Firmicutes	Clostridia	Lachnospirales	Lachnospiraceae	uncultured
0.813494	7.13e-05	0.0596328	Igfbp3	54e4b27071c9de92ef85429a9f289ade	Firmicutes	Clostridia	Oscillospirales	Oscillospiraceae	NA
-0.811814	7.58634e-05	0.0615832	Kcne3	8f8f91fb029bcf2f9b7da1f0eafd7de9	Firmicutes	Clostridia	Lachnospirales	Lachnospiraceae	NA
0.808127	8.67476e-05	0.0684067	Susd4	3f843e6262d3bec629130d17337e052e	Actinobacteriota	Actinobacteria	Corynebacteriales	Corynebacteriaceae	Corynebacterium
-0.806427	9.21923e-05	0.0706808	Fut2	f5760f286aa54ff8342bea8dc8306d3f	Bacteroidota	Bacteroidia	Bacteroidales	Muribaculaceae	Muribaculaceae
0.803256	0.000103118	0.074459	Pzp	1ccb418b35df7dd20ec5fd3eda0b12c3	Bacteroidota	Bacteroidia	Bacteroidales	Muribaculaceae	Muribaculaceae
-0.803065	0.000103809	0.074459	C1qtnf2	925b88eb4174dbb31b31a95cf06f7397	Bacteroidota	Bacteroidia	Bacteroidales	Muribaculaceae	Muribaculaceae
0.801883	0.000108176	0.074459	Pzp	a7e2cdd458954c945dae58e68f925a8a	Firmicutes	Clostridia	Lachnospirales	Lachnospiraceae	Lachnospiraceae_NK4A136_group
0.80051	0.00011344	0.074459	Adamts12	1ccb418b35df7dd20ec5fd3eda0b12c3	Bacteroidota	Bacteroidia	Bacteroidales	Muribaculaceae	Muribaculaceae
-0.800022	0.000115363	0.074459	Eva1c	f02f96395bf4a1f74e22ca2dcd24f9e9	Firmicutes	Clostridia	Lachnospirales	Lachnospiraceae	NA
0.799752	0.000116436	0.074459	Stmn1	54e4b27071c9de92ef85429a9f289ade	Firmicutes	Clostridia	Oscillospirales	Oscillospiraceae	NA
-0.799254	0.000118444	0.074459	Pde9a	f9f8e4998d29dbd92866083ae2788be0	Firmicutes	Clostridia	Peptococcales	Peptococcaceae	uncultured
0.79919	0.000118703	0.074459	Igfbp3	60552e6091a310455074762c7738bddb	Bacteroidota	Bacteroidia	Bacteroidales	Muribaculaceae	Muribaculaceae
-0.797991	0.000123661	0.0758455	Fut2	8f8f91fb029bcf2f9b7da1f0eafd7de9	Firmicutes	Clostridia	Lachnospirales	Lachnospiraceae	NA
0.796569	0.000129764	0.0761437	Pde9a	1cd46ce03db15b28a0e0be23ed7c7ec3	Bacteroidota	Bacteroidia	Bacteroidales	Muribaculaceae	Muribaculaceae
0.796563	0.00012979	0.0761437	Adamts12	f5760f286aa54ff8342bea8dc8306d3f	Bacteroidota	Bacteroidia	Bacteroidales	Muribaculaceae	Muribaculaceae
0.795966	0.000132424	0.0761437	Pzp	23eebb6693ade40eb3762126aa699219	Actinobacteriota	Coriobacteriia	Coriobacteriales	Eggerthellaceae	Enterorhabdus
-0.793636	0.000143149	0.0806307	Fgfr4	741f10ee7929177a5b83934be7254d22	Firmicutes	Clostridia	Lachnospirales	Lachnospiraceae	NA
-0.790766	0.000157354	0.0846374	Adamts12	741f10ee7929177a5b83934be7254d22	Firmicutes	Clostridia	Lachnospirales	Lachnospiraceae	NA
0.789525	0.000163851	0.0846374	Col1a1	1ccb418b35df7dd20ec5fd3eda0b12c3	Bacteroidota	Bacteroidia	Bacteroidales	Muribaculaceae	Muribaculaceae
0.789169	0.000165759	0.0846374	Cxcl12	60552e6091a310455074762c7738bddb	Bacteroidota	Bacteroidia	Bacteroidales	Muribaculaceae	Muribaculaceae
0.788759	0.000167974	0.0846374	Pzp	54e4b27071c9de92ef85429a9f289ade	Firmicutes	Clostridia	Oscillospirales	Oscillospiraceae	NA
0.788443	0.000169699	0.0846374	Adamts12	478d8d19a293d6f225bbf0b6a2d7ee99	Firmicutes	Clostridia	Oscillospirales	Oscillospiraceae	NA
0.787731	0.000173645	0.0846374	Col6a4	edf9777d7ddb838c8c03bbd6ed966204	Bacteroidota	Bacteroidia	Bacteroidales	Muribaculaceae	Muribaculaceae
0.787066	0.000177397	0.0846374	Igfbp3	23eebb6693ade40eb3762126aa699219	Actinobacteriota	Coriobacteriia	Coriobacteriales	Eggerthellaceae	Enterorhabdus
-0.786185	0.000182468	0.0846374	Aldh2	a002718ba460d207639c7cf1d330525d	Bacteroidota	Bacteroidia	Bacteroidales	Muribaculaceae	Muribaculaceae
0.785983	0.000183648	0.0846374	Igfbp3	5d9ca6b6f2468f0cdb93ebcc071c28ff	Bacteroidota	Bacteroidia	Bacteroidales	Muribaculaceae	Muribaculaceae
-0.784719	0.000191183	0.0846374	Aif1l	93993f21d206fc4bc4d1d943c418560f	Firmicutes	Bacilli	Lactobacillales	Lactobacillaceae	Lactobacillus
0.784637	0.000191681	0.0846374	Sparc	c3604ac08fe19d676c0e5aa6573d27bf	Firmicutes	Clostridia	Lachnospirales	Lachnospiraceae	Lachnospiraceae_NK4A136_group
-0.784167	0.000194551	0.0846374	Gcg	8f8f91fb029bcf2f9b7da1f0eafd7de9	Firmicutes	Clostridia	Lachnospirales	Lachnospiraceae	NA
0.78391	0.000196138	0.0846374	Pzp	70d3da1d88c75a30a0a30cbcf88c858a	Firmicutes	Clostridia	Peptococcales	Peptococcaceae	uncultured
0.783342	0.000199679	0.0846374	Col6a4	17ada42e50da6b7e7f20f47a6c2c27d0	Firmicutes	Clostridia	Oscillospirales	Ruminococcaceae	[Eubacterium]_siraeum_group
-0.782893	0.000202521	0.0846374	Gcg	0b74f3ab1aab6a39288e90212f4faca6	Firmicutes	Clostridia	Lachnospirales	Lachnospiraceae	Lachnospiraceae_NK4A136_group
0.78236	0.000205935	0.0846374	Pzp	67abcaeb80ec30dc2a3022c56a58001a	Firmicutes	Clostridia	Oscillospirales	Oscillospiraceae	NK4A214_group
-0.782251	0.000206636	0.0846374	Igsf10	93993f21d206fc4bc4d1d943c418560f	Firmicutes	Bacilli	Lactobacillales	Lactobacillaceae	Lactobacillus
-0.78222	0.000206839	0.0846374	Fgfr4	52857bb650d786208cecdab05b498849	Firmicutes	Bacilli	RF39	RF39	RF39
0.780239	0.00022	0.0846374	Col3a1	0b74f3ab1aab6a39288e90212f4faca6	Firmicutes	Clostridia	Lachnospirales	Lachnospiraceae	Lachnospiraceae_NK4A136_group
0.780239	0.00022	0.0846374	Susd4	02d440f6c0205a80373839d1eba59663	Firmicutes	Negativicutes	Acidaminococcales	Acidaminococcaceae	Phascolarctobacterium
0.780004	0.000221603	0.0846374	Pzp	a002718ba460d207639c7cf1d330525d	Bacteroidota	Bacteroidia	Bacteroidales	Muribaculaceae	Muribaculaceae
0.779967	0.000221858	0.0846374	Adamts12	51d87b0da6e40ffc280bc66c86674200	Firmicutes	Clostridia	Oscillospirales	Oscillospiraceae	uncultured
0.779765	0.00022325	0.0846374	Cxcl12	67abcaeb80ec30dc2a3022c56a58001a	Firmicutes	Clostridia	Oscillospirales	Oscillospiraceae	NK4A214_group
-0.779437	0.000225526	0.0846374	Abcc5	23eebb6693ade40eb3762126aa699219	Actinobacteriota	Coriobacteriia	Coriobacteriales	Eggerthellaceae	Enterorhabdus
0.778551	0.000231761	0.0846374	Abcc5	1f613e961f8b2629d1c716c8f35e264f	Firmicutes	Clostridia	Oscillospirales	Ruminococcaceae	CAG-352
0.778541	0.000231833	0.0846374	Sparc	1ccb418b35df7dd20ec5fd3eda0b12c3	Bacteroidota	Bacteroidia	Bacteroidales	Muribaculaceae	Muribaculaceae
-0.778165	0.000234521	0.0846374	Aldh2	23eebb6693ade40eb3762126aa699219	Actinobacteriota	Coriobacteriia	Coriobacteriales	Eggerthellaceae	Enterorhabdus
-0.777942	0.000236126	0.0846374	Col1a1	3f843e6262d3bec629130d17337e052e	Actinobacteriota	Actinobacteria	Corynebacteriales	Corynebacteriaceae	Corynebacterium
-0.777141	0.000241986	0.0851806	Adamts12	52857bb650d786208cecdab05b498849	Firmicutes	Bacilli	RF39	RF39	RF39
-0.776894	0.000243814	0.0851806	Slc6a9	23eebb6693ade40eb3762126aa699219	Actinobacteriota	Coriobacteriia	Coriobacteriales	Eggerthellaceae	Enterorhabdus
0.776382	0.000247642	0.0854365	Adamts12	f9f8e4998d29dbd92866083ae2788be0	Firmicutes	Clostridia	Peptococcales	Peptococcaceae	uncultured
0.77513	0.00025721	0.0876421	Igfbp3	70d3da1d88c75a30a0a30cbcf88c858a	Firmicutes	Clostridia	Peptococcales	Peptococcaceae	uncultured
0.77273	0.000276432	0.093043	Pzp	e671800bb3755002e7fbf84212399792	Firmicutes	Clostridia	Oscillospirales	Oscillospiraceae	NA
0.771461	0.000287064	0.0954574	Fut2	ebfe143719714e096c609ddebd06c4e7	Firmicutes	Clostridia	Clostridia_UCG-014	Clostridia_UCG-014	Clostridia_UCG-014
0.770047	0.000299315	0.0983464	Pzp	51d87b0da6e40ffc280bc66c86674200	Firmicutes	Clostridia	Oscillospirales	Oscillospiraceae	uncultured
-0.768593	0.000312366	0.101427	Gcg	63a140a08d2d15906a84f7c7cf8db4e9	Firmicutes	Clostridia	Lachnospirales	Lachnospiraceae	Lachnospiraceae_FCS020_group
0.76697	0.000327498	0.103303	Abcc5	02d440f6c0205a80373839d1eba59663	Firmicutes	Negativicutes	Acidaminococcales	Acidaminococcaceae	Phascolarctobacterium
-0.766966	0.00032753	0.103303	Gcg	5001f9dd1db92f456837f8f5e9fe2559	Firmicutes	Clostridia	Lachnospirales	Lachnospiraceae	A2
-0.766773	0.000329371	0.103303	Aldh2	54e4b27071c9de92ef85429a9f289ade	Firmicutes	Clostridia	Oscillospirales	Oscillospiraceae	NA
-0.76481	0.000348569	0.108096	Kcne3	1ccb418b35df7dd20ec5fd3eda0b12c3	Bacteroidota	Bacteroidia	Bacteroidales	Muribaculaceae	Muribaculaceae
-0.763345	0.000363497	0.11108	Adamts12	1f613e961f8b2629d1c716c8f35e264f	Firmicutes	Clostridia	Oscillospirales	Ruminococcaceae	CAG-352
-0.763081	0.000366242	0.11108	Gcg	0ccd303a69ac6d93e15d04f1cde7f09a	Firmicutes	Bacilli	Erysipelotrichales	Erysipelotrichaceae	uncultured
0.762613	0.000371152	0.111346	Cxcl12	478d8d19a293d6f225bbf0b6a2d7ee99	Firmicutes	Clostridia	Oscillospirales	Oscillospiraceae	NA
0.761276	0.000385477	0.1144	C1qtnf2	c3604ac08fe19d676c0e5aa6573d27bf	Firmicutes	Clostridia	Lachnospirales	Lachnospiraceae	Lachnospiraceae_NK4A136_group
-0.760804	0.000390653	0.114702	Stmn1	1e9c2a0553f689473e75d80dfaa71ed5	Firmicutes	Clostridia	Oscillospirales	Ruminococcaceae	[Eubacterium]_siraeum_group
-0.760106	0.000398396	0.115744	Col6a4	3f843e6262d3bec629130d17337e052e	Actinobacteriota	Actinobacteria	Corynebacteriales	Corynebacteriaceae	Corynebacterium
0.759008	0.000410844	0.116958	Pzp	0b74f3ab1aab6a39288e90212f4faca6	Firmicutes	Clostridia	Lachnospirales	Lachnospiraceae	Lachnospiraceae_NK4A136_group
0.75899	0.000411049	0.116958	Igfbp3	a002718ba460d207639c7cf1d330525d	Bacteroidota	Bacteroidia	Bacteroidales	Muribaculaceae	Muribaculaceae
0.758592	0.000415641	0.117058	Igfbp3	f9f8e4998d29dbd92866083ae2788be0	Firmicutes	Clostridia	Peptococcales	Peptococcaceae	uncultured
0.757988	0.0004227	0.117844	Igfbp3	e671800bb3755002e7fbf84212399792	Firmicutes	Clostridia	Oscillospirales	Oscillospiraceae	NA
-0.755503	0.000452766	0.119973	Gcg	fd99b94ab858bbeab47c66a4ef5bb021	Firmicutes	Clostridia	Christensenellales	Christensenellaceae	Christensenellaceae_R-7_group
0.754902	0.000460298	0.119973	Kcne3	1cd46ce03db15b28a0e0be23ed7c7ec3	Bacteroidota	Bacteroidia	Bacteroidales	Muribaculaceae	Muribaculaceae
-0.754857	0.000460864	0.119973	Med21	17ada42e50da6b7e7f20f47a6c2c27d0	Firmicutes	Clostridia	Oscillospirales	Ruminococcaceae	[Eubacterium]_siraeum_group
0.754283	0.00046816	0.119973	Pde9a	52857bb650d786208cecdab05b498849	Firmicutes	Bacilli	RF39	RF39	RF39
-0.754003	0.000471766	0.119973	Fut2	478d8d19a293d6f225bbf0b6a2d7ee99	Firmicutes	Clostridia	Oscillospirales	Oscillospiraceae	NA
0.753808	0.000474281	0.119973	Aif1l	70d3da1d88c75a30a0a30cbcf88c858a	Firmicutes	Clostridia	Peptococcales	Peptococcaceae	uncultured
0.7537	0.000475676	0.119973	Sparc	0b74f3ab1aab6a39288e90212f4faca6	Firmicutes	Clostridia	Lachnospirales	Lachnospiraceae	Lachnospiraceae_NK4A136_group
0.753562	0.000477466	0.119973	Col1a1	17ada42e50da6b7e7f20f47a6c2c27d0	Firmicutes	Clostridia	Oscillospirales	Ruminococcaceae	[Eubacterium]_siraeum_group
0.753562	0.000477466	0.119973	Fgfr4	17ada42e50da6b7e7f20f47a6c2c27d0	Firmicutes	Clostridia	Oscillospirales	Ruminococcaceae	[Eubacterium]_siraeum_group
0.753538	0.000477788	0.119973	Pde9a	d1f7eb454cfc06d5886c56fba4a4c352	Bacteroidota	Bacteroidia	Bacteroidales	Muribaculaceae	Muribaculaceae
0.753509	0.000478155	0.119973	Fgfr4	f9f8e4998d29dbd92866083ae2788be0	Firmicutes	Clostridia	Peptococcales	Peptococcaceae	uncultured
0.75275	0.000488132	0.121267	Adamts12	8f8f91fb029bcf2f9b7da1f0eafd7de9	Firmicutes	Clostridia	Lachnospirales	Lachnospiraceae	NA
0.752452	0.000492097	0.121267	Cxcl12	1ccb418b35df7dd20ec5fd3eda0b12c3	Bacteroidota	Bacteroidia	Bacteroidales	Muribaculaceae	Muribaculaceae
0.751221	0.00050875	0.123644	Igsf10	67abcaeb80ec30dc2a3022c56a58001a	Firmicutes	Clostridia	Oscillospirales	Oscillospiraceae	NK4A214_group
-0.751079	0.000510704	0.123644	Fut2	1ccb418b35df7dd20ec5fd3eda0b12c3	Bacteroidota	Bacteroidia	Bacteroidales	Muribaculaceae	Muribaculaceae
0.750192	0.000523032	0.124519	Gata2	7dbe88f201c3a5eecc8aff253e580a6a	Firmicutes	Clostridia	Oscillospirales	Ruminococcaceae	Ruminococcaceae
-0.74985	0.00052785	0.124519	Sparc	d1f7eb454cfc06d5886c56fba4a4c352	Bacteroidota	Bacteroidia	Bacteroidales	Muribaculaceae	Muribaculaceae
0.74985	0.00052785	0.124519	Aldh2	d1f7eb454cfc06d5886c56fba4a4c352	Bacteroidota	Bacteroidia	Bacteroidales	Muribaculaceae	Muribaculaceae
0.748909	0.000541298	0.125545	Igsf10	54e4b27071c9de92ef85429a9f289ade	Firmicutes	Clostridia	Oscillospirales	Oscillospiraceae	NA
-0.748909	0.000541298	0.125545	Slc6a9	54e4b27071c9de92ef85429a9f289ade	Firmicutes	Clostridia	Oscillospirales	Oscillospiraceae	NA
-0.748392	0.000548801	0.126224	Fgfr4	02d440f6c0205a80373839d1eba59663	Firmicutes	Negativicutes	Acidaminococcales	Acidaminococcaceae	Phascolarctobacterium
-0.747649	0.000559755	0.12768	Pde9a	23eebb6693ade40eb3762126aa699219	Actinobacteriota	Coriobacteriia	Coriobacteriales	Eggerthellaceae	Enterorhabdus
0.746664	0.000574533	0.129871	C1qtnf2	12bfa7a2be81e1f8ad50b289ee9152c2	Bacteroidota	Bacteroidia	Bacteroidales	Muribaculaceae	Muribaculaceae
-0.746386	0.000578775	0.129871	Col3a1	3f843e6262d3bec629130d17337e052e	Actinobacteriota	Actinobacteria	Corynebacteriales	Corynebacteriaceae	Corynebacterium
-0.746007	0.000584585	0.130117	Gcg	f5760f286aa54ff8342bea8dc8306d3f	Bacteroidota	Bacteroidia	Bacteroidales	Muribaculaceae	Muribaculaceae
-0.745244	0.000596431	0.131692	Med21	9ad2275102df3690574fb29ff5354ead	Bacteroidota	Bacteroidia	Bacteroidales	Tannerellaceae	Parabacteroides
-0.74455	0.000607368	0.133042	Susd4	219ce94e2bc933aa95b58aa841fd6ba6	Campilobacterota	Campylobacteria	Campylobacterales	Helicobacteraceae	Helicobacter
0.744213	0.000612741	0.133163	Igfbp3	1ccb418b35df7dd20ec5fd3eda0b12c3	Bacteroidota	Bacteroidia	Bacteroidales	Muribaculaceae	Muribaculaceae
0.742782	0.00063601	0.133562	Kcne3	ebfe143719714e096c609ddebd06c4e7	Firmicutes	Clostridia	Clostridia_UCG-014	Clostridia_UCG-014	Clostridia_UCG-014
-0.742563	0.000639644	0.133562	Kcne3	23eebb6693ade40eb3762126aa699219	Actinobacteriota	Coriobacteriia	Coriobacteriales	Eggerthellaceae	Enterorhabdus
0.742459	0.000641365	0.133562	Cxcl12	5787685a2f791cdb5f03cbbbd672be90	Firmicutes	Clostridia	Oscillospirales	Oscillospiraceae	Intestinimonas
0.742332	0.000643484	0.133562	Adamts12	e708eaf7e898bb3b53cfe6a3aef1d825	Bacteroidota	Bacteroidia	Bacteroidales	Muribaculaceae	Muribaculaceae
0.741585	0.000656035	0.133562	Fgfr4	12bfa7a2be81e1f8ad50b289ee9152c2	Bacteroidota	Bacteroidia	Bacteroidales	Muribaculaceae	Muribaculaceae
0.741402	0.000659136	0.133562	Stmn1	b9b58e03b18e958327597799a92c5406	Desulfobacterota	Desulfovibrionia	Desulfovibrionales	Desulfovibrionaceae	uncultured
-0.741291	0.000661029	0.133562	Susd4	7dbe88f201c3a5eecc8aff253e580a6a	Firmicutes	Clostridia	Oscillospirales	Ruminococcaceae	Ruminococcaceae
-0.741235	0.000661985	0.133562	Aif1l	af79c058154c02e7c4181926bd8fc995	Firmicutes	Clostridia	Lachnospirales	Lachnospiraceae	Acetatifactor
0.740842	0.000668732	0.133562	Igfbp3	67abcaeb80ec30dc2a3022c56a58001a	Firmicutes	Clostridia	Oscillospirales	Oscillospiraceae	NK4A214_group
0.740761	0.000670119	0.133562	Adamts12	f02f96395bf4a1f74e22ca2dcd24f9e9	Firmicutes	Clostridia	Lachnospirales	Lachnospiraceae	NA
0.740761	0.000670119	0.133562	Fgfr4	f02f96395bf4a1f74e22ca2dcd24f9e9	Firmicutes	Clostridia	Lachnospirales	Lachnospiraceae	NA
0.740615	0.000672649	0.133562	Stmn1	bfb2d86dee0eae05d74bedecebc4eeb0	Firmicutes	Clostridia	Lachnospirales	Lachnospiraceae	NA
-0.740138	0.000680926	0.13424	Adamts12	8332911ccbc081aa83adfaef4fccce31	Firmicutes	Clostridia	Lachnospirales	Lachnospiraceae	uncultured
0.739424	0.000693509	0.135078	Aldh2	ac85772842ecfc5c819bb9632e5eae01	Firmicutes	Bacilli	Erysipelotrichales	Erysipelotrichaceae	Turicibacter
0.73932	0.000695356	0.135078	Adamts12	17ada42e50da6b7e7f20f47a6c2c27d0	Firmicutes	Clostridia	Oscillospirales	Ruminococcaceae	[Eubacterium]_siraeum_group
-0.739067	0.000699863	0.135078	Cxcl12	93993f21d206fc4bc4d1d943c418560f	Firmicutes	Bacilli	Lactobacillales	Lactobacillaceae	Lactobacillus
-0.736446	0.000748028	0.143252	Pde9a	0ccd303a69ac6d93e15d04f1cde7f09a	Firmicutes	Bacilli	Erysipelotrichales	Erysipelotrichaceae	uncultured
-0.736205	0.000752592	0.143252	Fut2	23eebb6693ade40eb3762126aa699219	Actinobacteriota	Coriobacteriia	Coriobacteriales	Eggerthellaceae	Enterorhabdus
-0.73438	0.000787918	0.147936	Med21	4ca2a533531f7601d7f87a5d4c5010c4	Firmicutes	Clostridia	Lachnospirales	Lachnospiraceae	Lachnospiraceae_NK4A136_group
-0.73438	0.000787918	0.147936	Kcne3	0e9bda176536107bcced7e87a022ae7f	Firmicutes	Clostridia	Lachnospirales	Lachnospiraceae	uncultured
0.733545	0.000804521	0.149738	Slc6a9	8332911ccbc081aa83adfaef4fccce31	Firmicutes	Clostridia	Lachnospirales	Lachnospiraceae	uncultured
0.733353	0.000808368	0.149738	Sparc	f02f96395bf4a1f74e22ca2dcd24f9e9	Firmicutes	Clostridia	Lachnospirales	Lachnospiraceae	NA
0.732052	0.000834936	0.150967	C1qtnf2	b39bb4b13dbaa677689a5ed008317013	Firmicutes	Clostridia	Lachnospirales	Lachnospiraceae	NA
-0.731862	0.000838868	0.150967	Aldh2	478d8d19a293d6f225bbf0b6a2d7ee99	Firmicutes	Clostridia	Oscillospirales	Oscillospiraceae	NA
0.731856	0.000839006	0.150967	Gata2	a7e2cdd458954c945dae58e68f925a8a	Firmicutes	Clostridia	Lachnospirales	Lachnospiraceae	Lachnospiraceae_NK4A136_group
0.731551	0.000845352	0.150967	Cxcl12	17ada42e50da6b7e7f20f47a6c2c27d0	Firmicutes	Clostridia	Oscillospirales	Ruminococcaceae	[Eubacterium]_siraeum_group
0.731471	0.000847018	0.150967	Stmn1	2148c384ef96b010383022719f0c1f08	Desulfobacterota	Desulfovibrionia	Desulfovibrionales	Desulfovibrionaceae	uncultured
-0.730392	0.000869865	0.150967	Susd4	7755e61fe088ac53cd07563f8b35aa0c	Bacteroidota	Bacteroidia	Bacteroidales	Muribaculaceae	Muribaculaceae
-0.730367	0.000870407	0.150967	Slc6a9	51d87b0da6e40ffc280bc66c86674200	Firmicutes	Clostridia	Oscillospirales	Oscillospiraceae	uncultured
-0.73013	0.000875491	0.150967	Abcc5	8f8f91fb029bcf2f9b7da1f0eafd7de9	Firmicutes	Clostridia	Lachnospirales	Lachnospiraceae	NA
-0.73013	0.000875491	0.150967	Susd4	351394365933f5b3504dd1b0b92329d1	Firmicutes	Clostridia	Lachnospirales	Lachnospiraceae	NA
0.730043	0.000877356	0.150967	Gata2	5787685a2f791cdb5f03cbbbd672be90	Firmicutes	Clostridia	Oscillospirales	Oscillospiraceae	Intestinimonas
0.730022	0.000877813	0.150967	Pzp	fd99b94ab858bbeab47c66a4ef5bb021	Firmicutes	Clostridia	Christensenellales	Christensenellaceae	Christensenellaceae_R-7_group
0.729891	0.000880638	0.150967	Slc6a9	1f613e961f8b2629d1c716c8f35e264f	Firmicutes	Clostridia	Oscillospirales	Ruminococcaceae	CAG-352
-0.729261	0.000894363	0.152213	Pde9a	b904ec5c9a10b1058075c665833579fc	Firmicutes	Clostridia	Oscillospirales	Oscillospiraceae	Colidextribacter
-0.728996	0.000900171	0.152213	Aldh2	2148c384ef96b010383022719f0c1f08	Desulfobacterota	Desulfovibrionia	Desulfovibrionales	Desulfovibrionaceae	uncultured
0.728802	0.000904457	0.152213	Igsf10	5787685a2f791cdb5f03cbbbd672be90	Firmicutes	Clostridia	Oscillospirales	Oscillospiraceae	Intestinimonas
-0.727161	0.000941321	0.157457	Stmn1	02d440f6c0205a80373839d1eba59663	Firmicutes	Negativicutes	Acidaminococcales	Acidaminococcaceae	Phascolarctobacterium
0.725575	0.000978146	0.160944	Abcc5	ebfe143719714e096c609ddebd06c4e7	Firmicutes	Clostridia	Clostridia_UCG-014	Clostridia_UCG-014	Clostridia_UCG-014
0.72533	0.000983949	0.160944	Eva1c	1c5cc779c92760dfbe39900fab82f1cd	Firmicutes	Clostridia	Lachnospirales	Lachnospiraceae	Blautia
0.725272	0.000985308	0.160944	Gata2	67abcaeb80ec30dc2a3022c56a58001a	Firmicutes	Clostridia	Oscillospirales	Oscillospiraceae	NK4A214_group
0.725265	0.000985488	0.160944	Gcg	d1f7eb454cfc06d5886c56fba4a4c352	Bacteroidota	Bacteroidia	Bacteroidales	Muribaculaceae	Muribaculaceae
0.724508	0.00100359	0.162935	Col1a1	0b74f3ab1aab6a39288e90212f4faca6	Firmicutes	Clostridia	Lachnospirales	Lachnospiraceae	Lachnospiraceae_NK4A136_group
-0.723314	0.00103268	0.166677	Abcc5	aec36b4ed8514b5c2609affb33cfb3d3	Firmicutes	Clostridia	Lachnospirales	Lachnospiraceae	Lachnospiraceae_NK4A136_group
-0.72259	0.00105066	0.168027	Slc6a9	351394365933f5b3504dd1b0b92329d1	Firmicutes	Clostridia	Lachnospirales	Lachnospiraceae	NA
-0.722288	0.00105823	0.168027	Fgfr4	1f613e961f8b2629d1c716c8f35e264f	Firmicutes	Clostridia	Oscillospirales	Ruminococcaceae	CAG-352
-0.722244	0.00105935	0.168027	Aldh2	1ccb418b35df7dd20ec5fd3eda0b12c3	Bacteroidota	Bacteroidia	Bacteroidales	Muribaculaceae	Muribaculaceae
-0.721854	0.00106922	0.168027	Col3a1	02d440f6c0205a80373839d1eba59663	Firmicutes	Negativicutes	Acidaminococcales	Acidaminococcaceae	Phascolarctobacterium
0.721526	0.00107756	0.168027	Pzp	60552e6091a310455074762c7738bddb	Bacteroidota	Bacteroidia	Bacteroidales	Muribaculaceae	Muribaculaceae
0.721526	0.00107756	0.168027	Col3a1	60552e6091a310455074762c7738bddb	Bacteroidota	Bacteroidia	Bacteroidales	Muribaculaceae	Muribaculaceae
0.720871	0.0010944	0.16869	Col6a4	a7e2cdd458954c945dae58e68f925a8a	Firmicutes	Clostridia	Lachnospirales	Lachnospiraceae	Lachnospiraceae_NK4A136_group
0.720588	0.00110174	0.16869	Aldh2	1cd46ce03db15b28a0e0be23ed7c7ec3	Bacteroidota	Bacteroidia	Bacteroidales	Muribaculaceae	Muribaculaceae
0.720332	0.00110841	0.16869	Aif1l	2148c384ef96b010383022719f0c1f08	Desulfobacterota	Desulfovibrionia	Desulfovibrionales	Desulfovibrionaceae	uncultured
-0.720273	0.00110996	0.16869	Pde9a	60552e6091a310455074762c7738bddb	Bacteroidota	Bacteroidia	Bacteroidales	Muribaculaceae	Muribaculaceae
-0.719943	0.00111863	0.16869	Aldh2	70d3da1d88c75a30a0a30cbcf88c858a	Firmicutes	Clostridia	Peptococcales	Peptococcaceae	uncultured
-0.719562	0.0011287	0.16869	Fut2	33dac6f5310d78cff9ed37d095317d02	Firmicutes	Clostridia	Lachnospirales	Lachnospiraceae	NA
0.719406	0.00113284	0.16869	Aif1l	b9b58e03b18e958327597799a92c5406	Desulfobacterota	Desulfovibrionia	Desulfovibrionales	Desulfovibrionaceae	uncultured
0.718878	0.00114697	0.16869	Fgfr4	c7a2862195fde8c23692b9f14cb781ac	Bacteroidota	Bacteroidia	Bacteroidales	Muribaculaceae	Muribaculaceae
-0.718709	0.00115153	0.16869	Fgfr4	8332911ccbc081aa83adfaef4fccce31	Firmicutes	Clostridia	Lachnospirales	Lachnospiraceae	uncultured
0.718709	0.00115153	0.16869	Susd4	8332911ccbc081aa83adfaef4fccce31	Firmicutes	Clostridia	Lachnospirales	Lachnospiraceae	uncultured
0.718678	0.00115237	0.16869	Cxcl12	54e4b27071c9de92ef85429a9f289ade	Firmicutes	Clostridia	Oscillospirales	Oscillospiraceae	NA
0.718228	0.00116457	0.16869	Pzp	219ce94e2bc933aa95b58aa841fd6ba6	Campilobacterota	Campylobacteria	Campylobacterales	Helicobacteraceae	Helicobacter
-0.718125	0.00116738	0.16869	Gcg	1ccb418b35df7dd20ec5fd3eda0b12c3	Bacteroidota	Bacteroidia	Bacteroidales	Muribaculaceae	Muribaculaceae
-0.718125	0.00116738	0.16869	Pde9a	1ccb418b35df7dd20ec5fd3eda0b12c3	Bacteroidota	Bacteroidia	Bacteroidales	Muribaculaceae	Muribaculaceae
-0.717646	0.0011805	0.169697	Kcne3	f5760f286aa54ff8342bea8dc8306d3f	Bacteroidota	Bacteroidia	Bacteroidales	Muribaculaceae	Muribaculaceae
0.716727	0.00120605	0.171951	Igfbp3	51d87b0da6e40ffc280bc66c86674200	Firmicutes	Clostridia	Oscillospirales	Oscillospiraceae	uncultured
0.716546	0.00121113	0.171951	Pde9a	02d440f6c0205a80373839d1eba59663	Firmicutes	Negativicutes	Acidaminococcales	Acidaminococcaceae	Phascolarctobacterium
-0.716413	0.00121487	0.171951	Eva1c	f5760f286aa54ff8342bea8dc8306d3f	Bacteroidota	Bacteroidia	Bacteroidales	Muribaculaceae	Muribaculaceae
-0.71499	0.00125555	0.176803	Kcne3	e671800bb3755002e7fbf84212399792	Firmicutes	Clostridia	Oscillospirales	Oscillospiraceae	NA
0.714685	0.00126441	0.177145	Gcg	1c5cc779c92760dfbe39900fab82f1cd	Firmicutes	Clostridia	Lachnospirales	Lachnospiraceae	Blautia
0.714111	0.00128124	0.177362	Fgfr4	e708eaf7e898bb3b53cfe6a3aef1d825	Bacteroidota	Bacteroidia	Bacteroidales	Muribaculaceae	Muribaculaceae
0.714103	0.00128146	0.177362	Gcg	ebfe143719714e096c609ddebd06c4e7	Firmicutes	Clostridia	Clostridia_UCG-014	Clostridia_UCG-014	Clostridia_UCG-014
-0.713892	0.0012877	0.177362	Fgfr4	481037f7e0eaa82c233f23bb88afba2f	Firmicutes	Clostridia	Lachnospirales	Lachnospiraceae	uncultured
-0.713673	0.0012942	0.177362	Susd4	8e20218a7d75ab053438eaf5609ad01b	Bacteroidota	Bacteroidia	Bacteroidales	Muribaculaceae	Muribaculaceae
0.713253	0.00130672	0.177362	Cxcl12	a002718ba460d207639c7cf1d330525d	Bacteroidota	Bacteroidia	Bacteroidales	Muribaculaceae	Muribaculaceae
0.712972	0.00131516	0.177362	Kcne3	d1f7eb454cfc06d5886c56fba4a4c352	Bacteroidota	Bacteroidia	Bacteroidales	Muribaculaceae	Muribaculaceae
-0.712461	0.00133061	0.177362	Slc6a9	978aea84db4be91bbb0a479a87d9627e	Bacteroidota	Bacteroidia	Bacteroidales	Rikenellaceae	Alistipes
0.712417	0.00133194	0.177362	Stmn1	70d3da1d88c75a30a0a30cbcf88c858a	Firmicutes	Clostridia	Peptococcales	Peptococcaceae	uncultured
-0.712365	0.00133353	0.177362	Gcg	f02f96395bf4a1f74e22ca2dcd24f9e9	Firmicutes	Clostridia	Lachnospirales	Lachnospiraceae	NA
0.711961	0.0013459	0.177362	Col6a4	219ce94e2bc933aa95b58aa841fd6ba6	Campilobacterota	Campylobacteria	Campylobacterales	Helicobacteraceae	Helicobacter
0.711833	0.00134982	0.177362	Abcc5	741f10ee7929177a5b83934be7254d22	Firmicutes	Clostridia	Lachnospirales	Lachnospiraceae	NA
-0.711577	0.0013577	0.177362	Fut2	f9f8e4998d29dbd92866083ae2788be0	Firmicutes	Clostridia	Peptococcales	Peptococcaceae	uncultured
0.711327	0.00136545	0.177362	Med21	fa05ee3504f5168faa29b847196368eb	Firmicutes	Clostridia	Lachnospirales	Lachnospiraceae	Lachnospiraceae_NK4A136_group
-0.711236	0.0013683	0.177362	Sparc	ebfe143719714e096c609ddebd06c4e7	Firmicutes	Clostridia	Clostridia_UCG-014	Clostridia_UCG-014	Clostridia_UCG-014
-0.71122	0.00136877	0.177362	Igsf10	ac85772842ecfc5c819bb9632e5eae01	Firmicutes	Bacilli	Erysipelotrichales	Erysipelotrichaceae	Turicibacter
-0.71122	0.00136877	0.177362	Cxcl12	ac85772842ecfc5c819bb9632e5eae01	Firmicutes	Bacilli	Erysipelotrichales	Erysipelotrichaceae	Turicibacter
-0.710784	0.00138239	0.177498	Sparc	1cd46ce03db15b28a0e0be23ed7c7ec3	Bacteroidota	Bacteroidia	Bacteroidales	Muribaculaceae	Muribaculaceae
0.710775	0.00138268	0.177498	Cxcl12	23eebb6693ade40eb3762126aa699219	Actinobacteriota	Coriobacteriia	Coriobacteriales	Eggerthellaceae	Enterorhabdus
-0.709722	0.00141605	0.180939	Kcne3	478d8d19a293d6f225bbf0b6a2d7ee99	Firmicutes	Clostridia	Oscillospirales	Oscillospiraceae	NA
-0.708999	0.00143932	0.182005	Eva1c	60552e6091a310455074762c7738bddb	Bacteroidota	Bacteroidia	Bacteroidales	Muribaculaceae	Muribaculaceae
-0.708892	0.00144281	0.182005	Gcg	1845a8bc13fcb30d174e7dc5f0627cd3	Bacteroidota	Bacteroidia	Bacteroidales	Muribaculaceae	Muribaculaceae
-0.708584	0.00145283	0.182005	Sparc	02d440f6c0205a80373839d1eba59663	Firmicutes	Negativicutes	Acidaminococcales	Acidaminococcaceae	Phascolarctobacterium
-0.70848	0.00145625	0.182005	Fut2	0ccd303a69ac6d93e15d04f1cde7f09a	Firmicutes	Bacilli	Erysipelotrichales	Erysipelotrichaceae	uncultured
0.708405	0.00145869	0.182005	Igsf10	9921c5b2fbb8bd215797bc4660ff3262	Firmicutes	Clostridia	Lachnospirales	Lachnospiraceae	uncultured
0.708245	0.00146395	0.182005	Pzp	17ada42e50da6b7e7f20f47a6c2c27d0	Firmicutes	Clostridia	Oscillospirales	Ruminococcaceae	[Eubacterium]_siraeum_group
0.707969	0.00147306	0.182316	Pzp	5001f9dd1db92f456837f8f5e9fe2559	Firmicutes	Clostridia	Lachnospirales	Lachnospiraceae	A2
0.70775	0.00148029	0.182393	Eva1c	d155bb7ef1295b612ceef63bc0ce756d	Bacteroidota	Bacteroidia	Bacteroidales	Muribaculaceae	Muribaculaceae
0.706315	0.00152854	0.187502	Sparc	8e20218a7d75ab053438eaf5609ad01b	Bacteroidota	Bacteroidia	Bacteroidales	Muribaculaceae	Muribaculaceae
0.705656	0.00155116	0.187929	Col3a1	17ada42e50da6b7e7f20f47a6c2c27d0	Firmicutes	Clostridia	Oscillospirales	Ruminococcaceae	[Eubacterium]_siraeum_group
-0.7055	0.00155654	0.187929	C1qtnf2	ebfe143719714e096c609ddebd06c4e7	Firmicutes	Clostridia	Clostridia_UCG-014	Clostridia_UCG-014	Clostridia_UCG-014
0.7055	0.00155654	0.187929	Eva1c	ebfe143719714e096c609ddebd06c4e7	Firmicutes	Clostridia	Clostridia_UCG-014	Clostridia_UCG-014	Clostridia_UCG-014
0.705241	0.00156549	0.187929	Adamts12	60552e6091a310455074762c7738bddb	Bacteroidota	Bacteroidia	Bacteroidales	Muribaculaceae	Muribaculaceae
0.705225	0.00156607	0.187929	Fgfr4	dc527081f8a50693a2a36e434774cbc2	Firmicutes	Clostridia	Clostridia_vadinBB60_group	Clostridia_vadinBB60_group	Clostridia_vadinBB60_group
-0.704741	0.00158296	0.189067	Aldh2	85776ae2c192429fdf9846579db25827	Firmicutes	Clostridia	Oscillospirales	Ruminococcaceae	NA
-0.70452	0.00159074	0.189067	Gata2	93993f21d206fc4bc4d1d943c418560f	Firmicutes	Bacilli	Lactobacillales	Lactobacillaceae	Lactobacillus
-0.704367	0.00159611	0.189067	Pde9a	88863e8e6021b8bcd0301789e063eaa8	Bacteroidota	Bacteroidia	Bacteroidales	Muribaculaceae	Muribaculaceae
0.704041	0.00160766	0.189621	Fut2	1c5cc779c92760dfbe39900fab82f1cd	Firmicutes	Clostridia	Lachnospirales	Lachnospiraceae	Blautia
0.70349	0.00162733	0.191124	Adamts12	12bfa7a2be81e1f8ad50b289ee9152c2	Bacteroidota	Bacteroidia	Bacteroidales	Muribaculaceae	Muribaculaceae
-0.703068	0.00164252	0.191289	Abcc5	e708eaf7e898bb3b53cfe6a3aef1d825	Bacteroidota	Bacteroidia	Bacteroidales	Muribaculaceae	Muribaculaceae
-0.703066	0.00164259	0.191289	Kcne3	17ada42e50da6b7e7f20f47a6c2c27d0	Firmicutes	Clostridia	Oscillospirales	Ruminococcaceae	[Eubacterium]_siraeum_group
0.702641	0.00165803	0.192276	Pzp	1845a8bc13fcb30d174e7dc5f0627cd3	Bacteroidota	Bacteroidia	Bacteroidales	Muribaculaceae	Muribaculaceae
0.701787	0.00168936	0.195089	Slc6a9	741f10ee7929177a5b83934be7254d22	Firmicutes	Clostridia	Lachnospirales	Lachnospiraceae	NA
-0.701412	0.00170328	0.195877	Eva1c	f9f8e4998d29dbd92866083ae2788be0	Firmicutes	Clostridia	Peptococcales	Peptococcaceae	uncultured
-0.700719	0.00172923	0.198036	Fut2	941c95894c60eb45b945787685ca4bd7	Firmicutes	Clostridia	Lachnospirales	Lachnospiraceae	NA
0.70014	0.00175119	0.199722	Aldh2	d155bb7ef1295b612ceef63bc0ce756d	Bacteroidota	Bacteroidia	Bacteroidales	Muribaculaceae	Muribaculaceae
-0.699764	0.00176556	0.199956	Adamts12	ebfe143719714e096c609ddebd06c4e7	Firmicutes	Clostridia	Clostridia_UCG-014	Clostridia_UCG-014	Clostridia_UCG-014
-0.69945	0.00177763	0.199956	Col3a1	d1f7eb454cfc06d5886c56fba4a4c352	Bacteroidota	Bacteroidia	Bacteroidales	Muribaculaceae	Muribaculaceae
0.69945	0.00177763	0.199956	Slc6a9	d1f7eb454cfc06d5886c56fba4a4c352	Bacteroidota	Bacteroidia	Bacteroidales	Muribaculaceae	Muribaculaceae
0.699331	0.00178222	0.199956	Col3a1	23eebb6693ade40eb3762126aa699219	Actinobacteriota	Coriobacteriia	Coriobacteriales	Eggerthellaceae	Enterorhabdus
-0.698529	0.00181343	0.201257	Igsf10	20f3791a07f97565c122882f75a980c1	Firmicutes	Bacilli	Lactobacillales	Lactobacillaceae	Lactobacillus
-0.69835	0.00182046	0.201257	Pzp	93993f21d206fc4bc4d1d943c418560f	Firmicutes	Bacilli	Lactobacillales	Lactobacillaceae	Lactobacillus
0.698221	0.00182556	0.201257	Abcc5	d1f7eb454cfc06d5886c56fba4a4c352	Bacteroidota	Bacteroidia	Bacteroidales	Muribaculaceae	Muribaculaceae
0.698155	0.00182818	0.201257	Fgfr4	4ca2a533531f7601d7f87a5d4c5010c4	Firmicutes	Clostridia	Lachnospirales	Lachnospiraceae	Lachnospiraceae_NK4A136_group
-0.698054	0.00183215	0.201257	Slc6a9	2148c384ef96b010383022719f0c1f08	Desulfobacterota	Desulfovibrionia	Desulfovibrionales	Desulfovibrionaceae	uncultured
0.697917	0.00183757	0.201257	Aldh2	1e9c2a0553f689473e75d80dfaa71ed5	Firmicutes	Clostridia	Oscillospirales	Ruminococcaceae	[Eubacterium]_siraeum_group
-0.696933	0.00187691	0.204753	Pde9a	e708eaf7e898bb3b53cfe6a3aef1d825	Bacteroidota	Bacteroidia	Bacteroidales	Muribaculaceae	Muribaculaceae
-0.696473	0.00189554	0.205318	Fut2	60552e6091a310455074762c7738bddb	Bacteroidota	Bacteroidia	Bacteroidales	Muribaculaceae	Muribaculaceae
-0.696438	0.00189696	0.205318	Abcc5	45c16bc51ce380991352e76976d2f88b	Firmicutes	Clostridia	Oscillospirales	Oscillospiraceae	Oscillibacter
0.695883	0.00191965	0.206938	Pde9a	93993f21d206fc4bc4d1d943c418560f	Firmicutes	Bacilli	Lactobacillales	Lactobacillaceae	Lactobacillus
0.695706	0.00192692	0.206938	Igfbp3	e708eaf7e898bb3b53cfe6a3aef1d825	Bacteroidota	Bacteroidia	Bacteroidales	Muribaculaceae	Muribaculaceae
-0.695315	0.00194309	0.207482	Pzp	02d440f6c0205a80373839d1eba59663	Firmicutes	Negativicutes	Acidaminococcales	Acidaminococcaceae	Phascolarctobacterium
0.69522	0.00194703	0.207482	Igsf10	60552e6091a310455074762c7738bddb	Bacteroidota	Bacteroidia	Bacteroidales	Muribaculaceae	Muribaculaceae
-0.694248	0.00198775	0.210336	Aif1l	3f843e6262d3bec629130d17337e052e	Actinobacteriota	Actinobacteria	Corynebacteriales	Corynebacteriaceae	Corynebacterium
0.694218	0.00198905	0.210336	Col3a1	f5760f286aa54ff8342bea8dc8306d3f	Bacteroidota	Bacteroidia	Bacteroidales	Muribaculaceae	Muribaculaceae
0.693732	0.0020097	0.21137	Col6a4	5d9ca6b6f2468f0cdb93ebcc071c28ff	Bacteroidota	Bacteroidia	Bacteroidales	Muribaculaceae	Muribaculaceae
0.693627	0.00201414	0.21137	Pzp	3342ecae0a7894127dd3877705197d30	Desulfobacterota	Desulfovibrionia	Desulfovibrionales	Desulfovibrionaceae	uncultured
-0.692661	0.00205578	0.213225	Fut2	0b74f3ab1aab6a39288e90212f4faca6	Firmicutes	Clostridia	Lachnospirales	Lachnospiraceae	Lachnospiraceae_NK4A136_group
0.692517	0.00206204	0.213225	Stmn1	f9f8e4998d29dbd92866083ae2788be0	Firmicutes	Clostridia	Peptococcales	Peptococcaceae	uncultured
0.692502	0.00206272	0.213225	Cxcl12	5d9ca6b6f2468f0cdb93ebcc071c28ff	Bacteroidota	Bacteroidia	Bacteroidales	Muribaculaceae	Muribaculaceae
-0.692502	0.00206272	0.213225	Gcg	478d8d19a293d6f225bbf0b6a2d7ee99	Firmicutes	Clostridia	Oscillospirales	Oscillospiraceae	NA
0.692025	0.00208357	0.214023	Cxcl12	edf9777d7ddb838c8c03bbd6ed966204	Bacteroidota	Bacteroidia	Bacteroidales	Muribaculaceae	Muribaculaceae
0.691886	0.00208967	0.214023	Col1a1	b39bb4b13dbaa677689a5ed008317013	Firmicutes	Clostridia	Lachnospirales	Lachnospiraceae	NA
0.691702	0.00209779	0.214023	Fgfr4	23eebb6693ade40eb3762126aa699219	Actinobacteriota	Coriobacteriia	Coriobacteriales	Eggerthellaceae	Enterorhabdus
-0.691619	0.00210145	0.214023	Med21	c2774d073610d248ca0d818453294768	Bacteroidota	Bacteroidia	Bacteroidales	Muribaculaceae	Muribaculaceae
0.691272	0.00211688	0.214801	Col6a4	478d8d19a293d6f225bbf0b6a2d7ee99	Firmicutes	Clostridia	Oscillospirales	Oscillospiraceae	NA
0.690798	0.00213804	0.215394	Pzp	edf9777d7ddb838c8c03bbd6ed966204	Bacteroidota	Bacteroidia	Bacteroidales	Muribaculaceae	Muribaculaceae
0.690792	0.00213833	0.215394	Fut2	52857bb650d786208cecdab05b498849	Firmicutes	Bacilli	RF39	RF39	RF39
0.690468	0.0021529	0.216072	Col6a4	36fc2e905d372107c3ec76b94bab8263	Bacteroidota	Bacteroidia	Bacteroidales	Muribaculaceae	Muribaculaceae
0.690007	0.00217377	0.217377	Cxcl12	0b74f3ab1aab6a39288e90212f4faca6	Firmicutes	Clostridia	Lachnospirales	Lachnospiraceae	Lachnospiraceae_NK4A136_group
0.689571	0.00219368	0.218576	Cxcl12	e708eaf7e898bb3b53cfe6a3aef1d825	Bacteroidota	Bacteroidia	Bacteroidales	Muribaculaceae	Muribaculaceae
0.689295	0.00220636	0.219048	Col3a1	b39bb4b13dbaa677689a5ed008317013	Firmicutes	Clostridia	Lachnospirales	Lachnospiraceae	NA
0.689038	0.00221823	0.219438	Col1a1	fc599752833bb388480ef0775bafbf53	Firmicutes	Clostridia	Lachnospirales	Lachnospiraceae	NA
0.688275	0.00225372	0.222153	Fut2	fa05ee3504f5168faa29b847196368eb	Firmicutes	Clostridia	Lachnospirales	Lachnospiraceae	Lachnospiraceae_NK4A136_group
-0.687353	0.00229724	0.225636	Adamts12	481037f7e0eaa82c233f23bb88afba2f	Firmicutes	Clostridia	Lachnospirales	Lachnospiraceae	uncultured
0.686892	0.0023193	0.226312	Igsf10	219ce94e2bc933aa95b58aa841fd6ba6	Campilobacterota	Campylobacteria	Campylobacterales	Helicobacteraceae	Helicobacter
0.686819	0.00232275	0.226312	Slc6a9	1e9c2a0553f689473e75d80dfaa71ed5	Firmicutes	Clostridia	Oscillospirales	Ruminococcaceae	[Eubacterium]_siraeum_group
-0.686695	0.00232872	0.226312	Eva1c	8e20218a7d75ab053438eaf5609ad01b	Bacteroidota	Bacteroidia	Bacteroidales	Muribaculaceae	Muribaculaceae
-0.685794	0.00237243	0.229751	Slc6a9	45c16bc51ce380991352e76976d2f88b	Firmicutes	Clostridia	Oscillospirales	Oscillospiraceae	Oscillibacter
0.685408	0.00239134	0.229968	Adamts12	b39bb4b13dbaa677689a5ed008317013	Firmicutes	Clostridia	Lachnospirales	Lachnospiraceae	NA
0.685408	0.00239134	0.229968	Fgfr4	b39bb4b13dbaa677689a5ed008317013	Firmicutes	Clostridia	Lachnospirales	Lachnospiraceae	NA
0.684982	0.00241237	0.231097	Kcne3	fa05ee3504f5168faa29b847196368eb	Firmicutes	Clostridia	Lachnospirales	Lachnospiraceae	Lachnospiraceae_NK4A136_group
0.684699	0.00242641	0.231097	Igfbp3	88863e8e6021b8bcd0301789e063eaa8	Bacteroidota	Bacteroidia	Bacteroidales	Muribaculaceae	Muribaculaceae
-0.684663	0.00242819	0.231097	Med21	edf9777d7ddb838c8c03bbd6ed966204	Bacteroidota	Bacteroidia	Bacteroidales	Muribaculaceae	Muribaculaceae
0.684324	0.00244511	0.231908	Col3a1	c3604ac08fe19d676c0e5aa6573d27bf	Firmicutes	Clostridia	Lachnospirales	Lachnospiraceae	Lachnospiraceae_NK4A136_group
-0.683887	0.0024671	0.232945	Aldh2	1845a8bc13fcb30d174e7dc5f0627cd3	Bacteroidota	Bacteroidia	Bacteroidales	Muribaculaceae	Muribaculaceae
-0.683754	0.0024738	0.232945	Gcg	67abcaeb80ec30dc2a3022c56a58001a	Firmicutes	Clostridia	Oscillospirales	Oscillospiraceae	NK4A214_group
0.683586	0.00248233	0.232945	Igsf10	a002718ba460d207639c7cf1d330525d	Bacteroidota	Bacteroidia	Bacteroidales	Muribaculaceae	Muribaculaceae
-0.683436	0.00248992	0.232945	Slc6a9	e708eaf7e898bb3b53cfe6a3aef1d825	Bacteroidota	Bacteroidia	Bacteroidales	Muribaculaceae	Muribaculaceae
-0.683272	0.00249825	0.232945	Pzp	3f843e6262d3bec629130d17337e052e	Actinobacteriota	Actinobacteria	Corynebacteriales	Corynebacteriaceae	Corynebacterium
-0.68295	0.00251471	0.233225	Abcc5	54e4b27071c9de92ef85429a9f289ade	Firmicutes	Clostridia	Oscillospirales	Oscillospiraceae	NA
0.682883	0.00251816	0.233225	Cxcl12	fd99b94ab858bbeab47c66a4ef5bb021	Firmicutes	Clostridia	Christensenellales	Christensenellaceae	Christensenellaceae_R-7_group
0.682694	0.00252788	0.233342	Col1a1	60552e6091a310455074762c7738bddb	Bacteroidota	Bacteroidia	Bacteroidales	Muribaculaceae	Muribaculaceae
-0.6819	0.00256897	0.236346	Igfbp3	3f843e6262d3bec629130d17337e052e	Actinobacteriota	Actinobacteria	Corynebacteriales	Corynebacteriaceae	Corynebacterium
-0.681373	0.0025966	0.237156	Gata2	20f3791a07f97565c122882f75a980c1	Firmicutes	Bacilli	Lactobacillales	Lactobacillaceae	Lactobacillus
-0.681113	0.00261027	0.237156	Gcg	a002718ba460d207639c7cf1d330525d	Bacteroidota	Bacteroidia	Bacteroidales	Muribaculaceae	Muribaculaceae
0.681061	0.00261303	0.237156	Cxcl12	70d3da1d88c75a30a0a30cbcf88c858a	Firmicutes	Clostridia	Peptococcales	Peptococcaceae	uncultured
-0.680796	0.00262709	0.237156	Abcc5	1f10f15030dd3f892ca07b10aa649261	Firmicutes	Bacilli	Acholeplasmatales	Acholeplasmataceae	Anaeroplasma
-0.680796	0.00262709	0.237156	Slc6a9	f4f10946d1b5d8c4e09e8957dd56020d	Firmicutes	Clostridia	Lachnospirales	Lachnospiraceae	uncultured
-0.680726	0.00263076	0.237156	Fut2	2148c384ef96b010383022719f0c1f08	Desulfobacterota	Desulfovibrionia	Desulfovibrionales	Desulfovibrionaceae	uncultured
0.680592	0.00263793	0.237156	Igfbp3	74347e0dca2d535c6e2f0f658a17ecbd	Firmicutes	Clostridia	Oscillospirales	Oscillospiraceae	uncultured
-0.680201	0.00265879	0.238255	Med21	5d9ca6b6f2468f0cdb93ebcc071c28ff	Bacteroidota	Bacteroidia	Bacteroidales	Muribaculaceae	Muribaculaceae
-0.679755	0.00268281	0.23963	Med21	e708eaf7e898bb3b53cfe6a3aef1d825	Bacteroidota	Bacteroidia	Bacteroidales	Muribaculaceae	Muribaculaceae
0.678528	0.00274975	0.244679	Pzp	e708eaf7e898bb3b53cfe6a3aef1d825	Bacteroidota	Bacteroidia	Bacteroidales	Muribaculaceae	Muribaculaceae
0.678395	0.00275707	0.244679	Igfbp3	85776ae2c192429fdf9846579db25827	Firmicutes	Clostridia	Oscillospirales	Ruminococcaceae	NA
0.678002	0.0027789	0.245826	Igsf10	b9b58e03b18e958327597799a92c5406	Desulfobacterota	Desulfovibrionia	Desulfovibrionales	Desulfovibrionaceae	uncultured
0.677647	0.00279864	0.246781	Slc6a9	015b89f01b24507fc4017d7c0927f124	Firmicutes	Clostridia	Lachnospirales	Lachnospiraceae	Lachnospiraceae_NK4A136_group
-0.676738	0.00284987	0.250498	Igsf10	02d440f6c0205a80373839d1eba59663	Firmicutes	Negativicutes	Acidaminococcales	Acidaminococcaceae	Phascolarctobacterium
0.676094	0.00288658	0.251424	Eva1c	d1f7eb454cfc06d5886c56fba4a4c352	Bacteroidota	Bacteroidia	Bacteroidales	Muribaculaceae	Muribaculaceae
0.676093	0.00288666	0.251424	C1qtnf2	8f8f91fb029bcf2f9b7da1f0eafd7de9	Firmicutes	Clostridia	Lachnospirales	Lachnospiraceae	NA
-0.676074	0.00288773	0.251424	Aldh2	e708eaf7e898bb3b53cfe6a3aef1d825	Bacteroidota	Bacteroidia	Bacteroidales	Muribaculaceae	Muribaculaceae
0.675806	0.00290312	0.251778	Col3a1	51d87b0da6e40ffc280bc66c86674200	Firmicutes	Clostridia	Oscillospirales	Oscillospiraceae	uncultured
0.675686	0.00291004	0.251778	Pzp	44791f81df63c33c681e74d35204668b	Firmicutes	Clostridia	Oscillospirales	Ruminococcaceae	uncultured
0.67515	0.00294116	0.252304	Kcne3	1c5cc779c92760dfbe39900fab82f1cd	Firmicutes	Clostridia	Lachnospirales	Lachnospiraceae	Blautia
0.67496	0.00295221	0.252304	Igfbp3	9e43b8d0ac90d77f5f42d71bcea2551a	Firmicutes	Clostridia	Oscillospirales	Oscillospiraceae	Colidextribacter
0.674728	0.0029658	0.252304	Cxcl12	f9f8e4998d29dbd92866083ae2788be0	Firmicutes	Clostridia	Peptococcales	Peptococcaceae	uncultured
0.674705	0.00296712	0.252304	C1qtnf2	ede93e736580bb8f77d4a03b64061615	Bacteroidota	Bacteroidia	Bacteroidales	Marinifilaceae	Butyricimonas
0.674489	0.00297983	0.252304	Pzp	f5760f286aa54ff8342bea8dc8306d3f	Bacteroidota	Bacteroidia	Bacteroidales	Muribaculaceae	Muribaculaceae
-0.674173	0.00299847	0.252304	Susd4	5787685a2f791cdb5f03cbbbd672be90	Firmicutes	Clostridia	Oscillospirales	Oscillospiraceae	Intestinimonas
-0.674084	0.00300372	0.252304	Aif1l	02d440f6c0205a80373839d1eba59663	Firmicutes	Negativicutes	Acidaminococcales	Acidaminococcaceae	Phascolarctobacterium
-0.674084	0.00300372	0.252304	C1qtnf2	02d440f6c0205a80373839d1eba59663	Firmicutes	Negativicutes	Acidaminococcales	Acidaminococcaceae	Phascolarctobacterium
-0.674051	0.00300566	0.252304	Med21	478d8d19a293d6f225bbf0b6a2d7ee99	Firmicutes	Clostridia	Oscillospirales	Oscillospiraceae	NA
-0.67402	0.00300754	0.252304	Col3a1	1cd46ce03db15b28a0e0be23ed7c7ec3	Bacteroidota	Bacteroidia	Bacteroidales	Muribaculaceae	Muribaculaceae
0.673722	0.00302525	0.252717	Pzp	9e43b8d0ac90d77f5f42d71bcea2551a	Firmicutes	Clostridia	Oscillospirales	Oscillospiraceae	Colidextribacter
-0.673629	0.00303077	0.252717	C1qtnf2	1f613e961f8b2629d1c716c8f35e264f	Firmicutes	Clostridia	Oscillospirales	Ruminococcaceae	CAG-352
0.673256	0.0030531	0.252738	Fgfr4	f5760f286aa54ff8342bea8dc8306d3f	Bacteroidota	Bacteroidia	Bacteroidales	Muribaculaceae	Muribaculaceae
0.673207	0.00305604	0.252738	Col3a1	8e20218a7d75ab053438eaf5609ad01b	Bacteroidota	Bacteroidia	Bacteroidales	Muribaculaceae	Muribaculaceae
-0.673084	0.00306342	0.252738	Aldh2	e15045b37b7619278610f521acd0eb07	Firmicutes	Clostridia	Clostridia_UCG-014	Clostridia_UCG-014	Clostridia_UCG-014
-0.673014	0.00306765	0.252738	C1qtnf2	52857bb650d786208cecdab05b498849	Firmicutes	Bacilli	RF39	RF39	RF39
-0.672406	0.00310442	0.254339	Pzp	d1f7eb454cfc06d5886c56fba4a4c352	Bacteroidota	Bacteroidia	Bacteroidales	Muribaculaceae	Muribaculaceae
0.672323	0.00310951	0.254339	Pzp	8f8f91fb029bcf2f9b7da1f0eafd7de9	Firmicutes	Clostridia	Lachnospirales	Lachnospiraceae	NA
0.672186	0.00311783	0.254339	Pzp	f9f8e4998d29dbd92866083ae2788be0	Firmicutes	Clostridia	Peptococcales	Peptococcaceae	uncultured
0.672086	0.00312395	0.254339	Igsf10	51d87b0da6e40ffc280bc66c86674200	Firmicutes	Clostridia	Oscillospirales	Oscillospiraceae	uncultured
0.671591	0.00315433	0.254618	Igsf10	478d8d19a293d6f225bbf0b6a2d7ee99	Firmicutes	Clostridia	Oscillospirales	Oscillospiraceae	NA
0.671569	0.00315573	0.254618	Cxcl12	708c3709f20139d11a3760a6f39fcb2f	Bacteroidota	Bacteroidia	Bacteroidales	Muribaculaceae	Muribaculaceae
0.67143	0.00316428	0.254618	Igfbp3	0b74f3ab1aab6a39288e90212f4faca6	Firmicutes	Clostridia	Lachnospirales	Lachnospiraceae	Lachnospiraceae_NK4A136_group
-0.67143	0.00316428	0.254618	Med21	0b74f3ab1aab6a39288e90212f4faca6	Firmicutes	Clostridia	Lachnospirales	Lachnospiraceae	Lachnospiraceae_NK4A136_group
-0.671224	0.00317703	0.254901	Fut2	a002718ba460d207639c7cf1d330525d	Bacteroidota	Bacteroidia	Bacteroidales	Muribaculaceae	Muribaculaceae
0.670924	0.00319568	0.255302	Pde9a	3f843e6262d3bec629130d17337e052e	Actinobacteriota	Actinobacteria	Corynebacteriales	Corynebacteriaceae	Corynebacterium
-0.670846	0.00320052	0.255302	Susd4	51d87b0da6e40ffc280bc66c86674200	Firmicutes	Clostridia	Oscillospirales	Oscillospiraceae	uncultured
-0.670067	0.00324944	0.256723	Aldh2	a7e2cdd458954c945dae58e68f925a8a	Firmicutes	Clostridia	Lachnospirales	Lachnospiraceae	Lachnospiraceae_NK4A136_group
-0.669972	0.00325541	0.256723	Igfbp3	93993f21d206fc4bc4d1d943c418560f	Firmicutes	Bacilli	Lactobacillales	Lactobacillaceae	Lactobacillus
0.669809	0.00326572	0.256723	Sparc	8f8f91fb029bcf2f9b7da1f0eafd7de9	Firmicutes	Clostridia	Lachnospirales	Lachnospiraceae	NA
-0.669528	0.0032836	0.256723	Slc6a9	6f55bbd6ea5e7e0d2f92f782b6b47f50	Bacteroidota	Bacteroidia	Bacteroidales	Muribaculaceae	Muribaculaceae
-0.669402	0.00329165	0.256723	Pde9a	17ada42e50da6b7e7f20f47a6c2c27d0	Firmicutes	Clostridia	Oscillospirales	Ruminococcaceae	[Eubacterium]_siraeum_group
-0.669257	0.00330092	0.256723	Kcne3	fc599752833bb388480ef0775bafbf53	Firmicutes	Clostridia	Lachnospirales	Lachnospiraceae	NA
-0.669206	0.00330413	0.256723	Gcg	5787685a2f791cdb5f03cbbbd672be90	Firmicutes	Clostridia	Oscillospirales	Oscillospiraceae	Intestinimonas
0.668884	0.00332483	0.256723	Igsf10	1845a8bc13fcb30d174e7dc5f0627cd3	Bacteroidota	Bacteroidia	Bacteroidales	Muribaculaceae	Muribaculaceae
-0.668807	0.00332979	0.256723	Adamts12	925b88eb4174dbb31b31a95cf06f7397	Bacteroidota	Bacteroidia	Bacteroidales	Muribaculaceae	Muribaculaceae
0.668776	0.00333175	0.256723	C1qtnf2	0b74f3ab1aab6a39288e90212f4faca6	Firmicutes	Clostridia	Lachnospirales	Lachnospiraceae	Lachnospiraceae_NK4A136_group
-0.668776	0.00333175	0.256723	Abcc5	0b74f3ab1aab6a39288e90212f4faca6	Firmicutes	Clostridia	Lachnospirales	Lachnospiraceae	Lachnospiraceae_NK4A136_group
0.668776	0.00333175	0.256723	Gcg	02d440f6c0205a80373839d1eba59663	Firmicutes	Negativicutes	Acidaminococcales	Acidaminococcaceae	Phascolarctobacterium
0.668516	0.00334856	0.256723	Cxcl12	4ca2a533531f7601d7f87a5d4c5010c4	Firmicutes	Clostridia	Lachnospirales	Lachnospiraceae	Lachnospiraceae_NK4A136_group
-0.668516	0.00334856	0.256723	Med21	a381fc2bd70542ac0e74dfe5ae6f4398	Firmicutes	Clostridia	Lachnospirales	Lachnospiraceae	Lachnospiraceae_NK4A136_group
-0.668177	0.00337054	0.257414	Kcne3	cbb2add9ddb515b0f28d31afc064d98b	Bacteroidota	Bacteroidia	Flavobacteriales	Flavobacteriaceae	uncultured
0.66809	0.00337623	0.257414	Cxcl12	219ce94e2bc933aa95b58aa841fd6ba6	Campilobacterota	Campylobacteria	Campylobacterales	Helicobacteraceae	Helicobacter
0.667634	0.00340605	0.258194	Cxcl12	1845a8bc13fcb30d174e7dc5f0627cd3	Bacteroidota	Bacteroidia	Bacteroidales	Muribaculaceae	Muribaculaceae
0.667608	0.00340771	0.258194	Fgfr4	e6916a3a5113051772ad033df382f89e	Firmicutes	Clostridia	Lachnospirales	Lachnospiraceae	Lachnospiraceae_NK4A136_group
-0.667505	0.00341452	0.258194	Col6a4	93993f21d206fc4bc4d1d943c418560f	Firmicutes	Bacilli	Lactobacillales	Lactobacillaceae	Lactobacillus
0.666812	0.00346029	0.260115	Igfbp3	17ada42e50da6b7e7f20f47a6c2c27d0	Firmicutes	Clostridia	Oscillospirales	Ruminococcaceae	[Eubacterium]_siraeum_group
-0.666812	0.00346029	0.260115	Slc6a9	bfb2d86dee0eae05d74bedecebc4eeb0	Firmicutes	Clostridia	Lachnospirales	Lachnospiraceae	NA
-0.666655	0.00347073	0.260115	Susd4	cbb2add9ddb515b0f28d31afc064d98b	Bacteroidota	Bacteroidia	Flavobacteriales	Flavobacteriaceae	uncultured
0.66628	0.00349582	0.260115	Adamts12	a002718ba460d207639c7cf1d330525d	Bacteroidota	Bacteroidia	Bacteroidales	Muribaculaceae	Muribaculaceae
0.66601	0.00351392	0.260115	Igsf10	70d3da1d88c75a30a0a30cbcf88c858a	Firmicutes	Clostridia	Peptococcales	Peptococcaceae	uncultured
-0.665857	0.00352421	0.260115	Abcc5	f5760f286aa54ff8342bea8dc8306d3f	Bacteroidota	Bacteroidia	Bacteroidales	Muribaculaceae	Muribaculaceae
-0.66585	0.00352472	0.260115	Fut2	e671800bb3755002e7fbf84212399792	Firmicutes	Clostridia	Oscillospirales	Oscillospiraceae	NA
0.665849	0.00352475	0.260115	C1qtnf2	5a65c48fde157b837427c2b621b4aa30	Firmicutes	Clostridia	Peptostreptococcales-Tissierellales	Peptostreptococcaceae	Romboutsia
-0.665849	0.00352475	0.260115	Stmn1	ac85772842ecfc5c819bb9632e5eae01	Firmicutes	Bacilli	Erysipelotrichales	Erysipelotrichaceae	Turicibacter
0.665395	0.00355551	0.261686	Col3a1	12bfa7a2be81e1f8ad50b289ee9152c2	Bacteroidota	Bacteroidia	Bacteroidales	Muribaculaceae	Muribaculaceae
0.665223	0.00356722	0.261849	Sparc	ff59f8a720e0aa42eba88a2169f1e9a6	Firmicutes	Clostridia	Peptostreptococcales-Tissierellales	Peptostreptococcaceae	Romboutsia
0.664574	0.0036116	0.262068	Igsf10	1ccb418b35df7dd20ec5fd3eda0b12c3	Bacteroidota	Bacteroidia	Bacteroidales	Muribaculaceae	Muribaculaceae
-0.664311	0.00362973	0.262068	Abcc5	e6916a3a5113051772ad033df382f89e	Firmicutes	Clostridia	Lachnospirales	Lachnospiraceae	Lachnospiraceae_NK4A136_group
0.664311	0.00362973	0.262068	Pzp	fc599752833bb388480ef0775bafbf53	Firmicutes	Clostridia	Lachnospirales	Lachnospiraceae	NA
0.664253	0.00363376	0.262068	Fgfr4	c2774d073610d248ca0d818453294768	Bacteroidota	Bacteroidia	Bacteroidales	Muribaculaceae	Muribaculaceae
0.664216	0.00363635	0.262068	Gcg	1cd46ce03db15b28a0e0be23ed7c7ec3	Bacteroidota	Bacteroidia	Bacteroidales	Muribaculaceae	Muribaculaceae
0.664216	0.00363635	0.262068	Eva1c	1cd46ce03db15b28a0e0be23ed7c7ec3	Bacteroidota	Bacteroidia	Bacteroidales	Muribaculaceae	Muribaculaceae
-0.664211	0.00363666	0.262068	Aldh2	066be0b580024ae29d428e4bccfb6725	Firmicutes	Clostridia	NA	NA	NA
-0.663399	0.00369322	0.264381	Kcne3	2148c384ef96b010383022719f0c1f08	Desulfobacterota	Desulfovibrionia	Desulfovibrionales	Desulfovibrionaceae	uncultured
-0.663397	0.00369336	0.264381	Med21	a5ae9ff9e181ac647cc7238434d6ca68	Bacteroidota	Bacteroidia	Bacteroidales	Muribaculaceae	Muribaculaceae
0.663201	0.00370708	0.264381	Col6a4	1ccb418b35df7dd20ec5fd3eda0b12c3	Bacteroidota	Bacteroidia	Bacteroidales	Muribaculaceae	Muribaculaceae
-0.663201	0.00370708	0.264381	Med21	1ccb418b35df7dd20ec5fd3eda0b12c3	Bacteroidota	Bacteroidia	Bacteroidales	Muribaculaceae	Muribaculaceae
0.662999	0.00372135	0.264714	Pzp	5787685a2f791cdb5f03cbbbd672be90	Firmicutes	Clostridia	Oscillospirales	Oscillospiraceae	Intestinimonas
-0.662166	0.0037804	0.266549	Abcc5	51d87b0da6e40ffc280bc66c86674200	Firmicutes	Clostridia	Oscillospirales	Oscillospiraceae	uncultured
-0.662158	0.00378098	0.266549	Slc6a9	f5760f286aa54ff8342bea8dc8306d3f	Bacteroidota	Bacteroidia	Bacteroidales	Muribaculaceae	Muribaculaceae
-0.66157	0.00382316	0.266549	Kcne3	8188d397607e2a1ba411dfa2a2f1a57d	Firmicutes	Clostridia	Lachnospirales	Lachnospiraceae	NA
-0.661448	0.00383196	0.266549	Fgfr4	8506e522aec14566b87243b1abecf35a	Euryarchaeota	Methanobacteria	Methanobacteriales	Methanobacteriaceae	Methanosphaera
0.661448	0.00383196	0.266549	Slc6a9	b77f37e75b503cee47ade0333c845d8d	Firmicutes	Clostridia	Monoglobales	Monoglobaceae	Monoglobus
0.661448	0.00383196	0.266549	Slc6a9	cb98e7dc019cc428fabdc15f7d633544	Firmicutes	Clostridia	Lachnospirales	Lachnospiraceae	NA
0.66135	0.00383903	0.266549	Igsf10	edf9777d7ddb838c8c03bbd6ed966204	Bacteroidota	Bacteroidia	Bacteroidales	Muribaculaceae	Muribaculaceae
-0.66132	0.00384124	0.266549	Susd4	5001f9dd1db92f456837f8f5e9fe2559	Firmicutes	Clostridia	Lachnospirales	Lachnospiraceae	A2
0.661186	0.00385092	0.266549	Igsf10	23eebb6693ade40eb3762126aa699219	Actinobacteriota	Coriobacteriia	Coriobacteriales	Eggerthellaceae	Enterorhabdus
0.661015	0.00386336	0.266549	Stmn1	f4f10946d1b5d8c4e09e8957dd56020d	Firmicutes	Clostridia	Lachnospirales	Lachnospiraceae	uncultured
0.660929	0.00386957	0.266549	Pzp	36fc2e905d372107c3ec76b94bab8263	Bacteroidota	Bacteroidia	Bacteroidales	Muribaculaceae	Muribaculaceae
-0.660815	0.00387791	0.266549	Kcne3	0b74f3ab1aab6a39288e90212f4faca6	Firmicutes	Clostridia	Lachnospirales	Lachnospiraceae	Lachnospiraceae_NK4A136_group
0.660455	0.00390419	0.266549	Stmn1	a7e2cdd458954c945dae58e68f925a8a	Firmicutes	Clostridia	Lachnospirales	Lachnospiraceae	Lachnospiraceae_NK4A136_group
0.660315	0.00391444	0.266549	Sparc	12bfa7a2be81e1f8ad50b289ee9152c2	Bacteroidota	Bacteroidia	Bacteroidales	Muribaculaceae	Muribaculaceae
-0.660315	0.00391444	0.266549	Col3a1	52857bb650d786208cecdab05b498849	Firmicutes	Bacilli	RF39	RF39	RF39
0.660146	0.0039269	0.266549	Sparc	60552e6091a310455074762c7738bddb	Bacteroidota	Bacteroidia	Bacteroidales	Muribaculaceae	Muribaculaceae
0.660146	0.0039269	0.266549	Fgfr4	60552e6091a310455074762c7738bddb	Bacteroidota	Bacteroidia	Bacteroidales	Muribaculaceae	Muribaculaceae
0.660107	0.00392981	0.266549	Gata2	b8fcb58ecc8e0a792f0e6a8a79fc6598	Bacteroidota	Bacteroidia	Bacteroidales	Muribaculaceae	Muribaculaceae
0.659686	0.00396088	0.266549	Cxcl12	51d87b0da6e40ffc280bc66c86674200	Firmicutes	Clostridia	Oscillospirales	Oscillospiraceae	uncultured
0.65959	0.00396805	0.266549	Adamts12	54e4b27071c9de92ef85429a9f289ade	Firmicutes	Clostridia	Oscillospirales	Oscillospiraceae	NA
0.659395	0.0039825	0.266549	Slc6a9	fe83480e5c66f317b6e28fb6832931d3	Firmicutes	Clostridia	Peptostreptococcales-Tissierellales	Anaerovoracaceae	Family_XIII_UCG-001
0.659366	0.00398467	0.266549	Col3a1	fc599752833bb388480ef0775bafbf53	Firmicutes	Clostridia	Lachnospirales	Lachnospiraceae	NA
0.659314	0.00398858	0.266549	Susd4	20f3791a07f97565c122882f75a980c1	Firmicutes	Bacilli	Lactobacillales	Lactobacillaceae	Lactobacillus
-0.659314	0.00398858	0.266549	Pzp	1cd46ce03db15b28a0e0be23ed7c7ec3	Bacteroidota	Bacteroidia	Bacteroidales	Muribaculaceae	Muribaculaceae
-0.659314	0.00398858	0.266549	Med21	0a251e00b9c6d356ca15f068374605c7	Bacteroidota	Bacteroidia	Bacteroidales	Muribaculaceae	Muribaculaceae
0.659045	0.00400867	0.267245	Gata2	cbb2add9ddb515b0f28d31afc064d98b	Bacteroidota	Bacteroidia	Flavobacteriales	Flavobacteriaceae	uncultured
-0.658733	0.00403211	0.26816	Kcne3	e15045b37b7619278610f521acd0eb07	Firmicutes	Clostridia	Clostridia_UCG-014	Clostridia_UCG-014	Clostridia_UCG-014
0.658215	0.00407116	0.270106	Aif1l	54e4b27071c9de92ef85429a9f289ade	Firmicutes	Clostridia	Oscillospirales	Oscillospiraceae	NA
0.657776	0.00410461	0.271672	Kcne3	52857bb650d786208cecdab05b498849	Firmicutes	Bacilli	RF39	RF39	RF39
-0.656863	0.00417479	0.274343	Sparc	52bf95fb707ed1c6b0341a02b5b4a49e	Actinobacteriota	Actinobacteria	Bifidobacteriales	Bifidobacteriaceae	Bifidobacterium
-0.656863	0.00417479	0.274343	Aif1l	20f3791a07f97565c122882f75a980c1	Firmicutes	Bacilli	Lactobacillales	Lactobacillaceae	Lactobacillus
-0.656863	0.00417479	0.274343	C1qtnf2	1cd46ce03db15b28a0e0be23ed7c7ec3	Bacteroidota	Bacteroidia	Bacteroidales	Muribaculaceae	Muribaculaceae
-0.656039	0.0042389	0.27624	Gcg	5c1e8168883cd2f3674c03502010ebec	Verrucomicrobiota	Verrucomicrobiae	Verrucomicrobiales	Akkermansiaceae	Akkermansia
0.655966	0.00424464	0.27624	Sparc	51d87b0da6e40ffc280bc66c86674200	Firmicutes	Clostridia	Oscillospirales	Oscillospiraceae	uncultured
-0.655966	0.00424464	0.27624	Med21	51d87b0da6e40ffc280bc66c86674200	Firmicutes	Clostridia	Oscillospirales	Oscillospiraceae	uncultured
0.655862	0.00425279	0.27624	Fut2	741f10ee7929177a5b83934be7254d22	Firmicutes	Clostridia	Lachnospirales	Lachnospiraceae	NA
-0.655668	0.00426811	0.27624	Aldh2	f9f8e4998d29dbd92866083ae2788be0	Firmicutes	Clostridia	Peptococcales	Peptococcaceae	uncultured
-0.655668	0.00426811	0.27624	Slc6a9	f9f8e4998d29dbd92866083ae2788be0	Firmicutes	Clostridia	Peptococcales	Peptococcaceae	uncultured
0.655382	0.00429069	0.27624	Fut2	1f613e961f8b2629d1c716c8f35e264f	Firmicutes	Clostridia	Oscillospirales	Ruminococcaceae	CAG-352
0.655382	0.00429069	0.27624	Igfbp3	45c16bc51ce380991352e76976d2f88b	Firmicutes	Clostridia	Oscillospirales	Oscillospiraceae	Oscillibacter
0.655343	0.00429373	0.27624	Col6a4	a381fc2bd70542ac0e74dfe5ae6f4398	Firmicutes	Clostridia	Lachnospirales	Lachnospiraceae	Lachnospiraceae_NK4A136_group
0.655154	0.0043087	0.276558	Aif1l	a002718ba460d207639c7cf1d330525d	Bacteroidota	Bacteroidia	Bacteroidales	Muribaculaceae	Muribaculaceae
-0.654729	0.00434255	0.278084	Eva1c	351394365933f5b3504dd1b0b92329d1	Firmicutes	Clostridia	Lachnospirales	Lachnospiraceae	NA
0.654412	0.00436798	0.278183	Med21	52bf95fb707ed1c6b0341a02b5b4a49e	Actinobacteriota	Actinobacteria	Bifidobacteriales	Bifidobacteriaceae	Bifidobacterium
-0.654412	0.00436798	0.278183	Aldh2	708c3709f20139d11a3760a6f39fcb2f	Bacteroidota	Bacteroidia	Bacteroidales	Muribaculaceae	Muribaculaceae
0.654326	0.00437485	0.278183	Pzp	978aea84db4be91bbb0a479a87d9627e	Bacteroidota	Bacteroidia	Bacteroidales	Rikenellaceae	Alistipes
0.654207	0.00438441	0.278183	Sparc	0e6fbf5b5377f8a02c51e22147fb28ed	Firmicutes	Clostridia	Lachnospirales	Lachnospiraceae	GCA-900066575
-0.654078	0.00439482	0.278204	Igfbp3	45113b8aa4aeffba97a1bf8041df3dc6	Firmicutes	Clostridia	Clostridiales	Clostridiaceae	Clostridium_sensu_stricto_1
0.653918	0.00440775	0.278384	Gata2	a002718ba460d207639c7cf1d330525d	Bacteroidota	Bacteroidia	Bacteroidales	Muribaculaceae	Muribaculaceae
0.653048	0.00447854	0.28204	Gata2	15a766ebfc47bbe82bdd861767c1b473	Bacteroidota	Bacteroidia	Bacteroidales	Muribaculaceae	Muribaculaceae
0.652719	0.00450559	0.28204	Adamts12	c3604ac08fe19d676c0e5aa6573d27bf	Firmicutes	Clostridia	Lachnospirales	Lachnospiraceae	Lachnospiraceae_NK4A136_group
0.652668	0.0045098	0.28204	Stmn1	9e43b8d0ac90d77f5f42d71bcea2551a	Firmicutes	Clostridia	Oscillospirales	Oscillospiraceae	Colidextribacter
-0.652668	0.0045098	0.28204	Pde9a	9e43b8d0ac90d77f5f42d71bcea2551a	Firmicutes	Clostridia	Oscillospirales	Oscillospiraceae	Colidextribacter
-0.652336	0.00453719	0.28204	Med21	e671800bb3755002e7fbf84212399792	Firmicutes	Clostridia	Oscillospirales	Oscillospiraceae	NA
0.652246	0.00454464	0.28204	Fgfr4	51d87b0da6e40ffc280bc66c86674200	Firmicutes	Clostridia	Oscillospirales	Oscillospiraceae	uncultured
0.652217	0.00454709	0.28204	C1qtnf2	1ccb418b35df7dd20ec5fd3eda0b12c3	Bacteroidota	Bacteroidia	Bacteroidales	Muribaculaceae	Muribaculaceae
-0.652213	0.00454738	0.28204	Pde9a	70d3da1d88c75a30a0a30cbcf88c858a	Firmicutes	Clostridia	Peptococcales	Peptococcaceae	uncultured
-0.651961	0.00456835	0.282541	C1qtnf2	52bf95fb707ed1c6b0341a02b5b4a49e	Actinobacteriota	Actinobacteria	Bifidobacteriales	Bifidobacteriaceae	Bifidobacterium
-0.65187	0.00457593	0.282541	Aldh2	f02f96395bf4a1f74e22ca2dcd24f9e9	Firmicutes	Clostridia	Lachnospirales	Lachnospiraceae	NA
-0.651509	0.00460609	0.283461	Slc6a9	628637af9c582dd2ca6fcdd66019d86c	Bacteroidota	Bacteroidia	Bacteroidales	Muribaculaceae	Muribaculaceae
-0.651446	0.00461137	0.283461	Susd4	a002718ba460d207639c7cf1d330525d	Bacteroidota	Bacteroidia	Bacteroidales	Muribaculaceae	Muribaculaceae
-0.651318	0.00462212	0.28349	Susd4	67abcaeb80ec30dc2a3022c56a58001a	Firmicutes	Clostridia	Oscillospirales	Oscillospiraceae	NK4A214_group
-0.651124	0.00463843	0.283859	Med21	1f10f15030dd3f892ca07b10aa649261	Firmicutes	Bacilli	Acholeplasmatales	Acholeplasmataceae	Anaeroplasma
-0.65083	0.00466329	0.284172	Aldh2	b9b58e03b18e958327597799a92c5406	Desulfobacterota	Desulfovibrionia	Desulfovibrionales	Desulfovibrionaceae	uncultured
-0.65082	0.00466412	0.284172	Aldh2	45c16bc51ce380991352e76976d2f88b	Firmicutes	Clostridia	Oscillospirales	Oscillospiraceae	Oscillibacter
0.650681	0.00467589	0.284261	Gata2	5d9ca6b6f2468f0cdb93ebcc071c28ff	Bacteroidota	Bacteroidia	Bacteroidales	Muribaculaceae	Muribaculaceae
-0.650393	0.00470034	0.284872	Aif1l	c20d6c90d01e58881e7075b3108ec4fb	Firmicutes	Clostridia	Lachnospirales	Lachnospiraceae	NA
-0.650307	0.00470768	0.284872	Fut2	e708eaf7e898bb3b53cfe6a3aef1d825	Bacteroidota	Bacteroidia	Bacteroidales	Muribaculaceae	Muribaculaceae
0.650199	0.0047169	0.284872	Fut2	481037f7e0eaa82c233f23bb88afba2f	Firmicutes	Clostridia	Lachnospirales	Lachnospiraceae	uncultured
0.649879	0.0047443	0.285901	Adamts12	e671800bb3755002e7fbf84212399792	Firmicutes	Clostridia	Oscillospirales	Oscillospiraceae	NA
-0.64951	0.00477609	0.286723	Fgfr4	1cd46ce03db15b28a0e0be23ed7c7ec3	Bacteroidota	Bacteroidia	Bacteroidales	Muribaculaceae	Muribaculaceae
-0.649479	0.00477872	0.286723	Susd4	9ad2275102df3690574fb29ff5354ead	Bacteroidota	Bacteroidia	Bacteroidales	Tannerellaceae	Parabacteroides
0.64908	0.00481327	0.288111	Igfbp3	edf9777d7ddb838c8c03bbd6ed966204	Bacteroidota	Bacteroidia	Bacteroidales	Muribaculaceae	Muribaculaceae
0.648971	0.00482273	0.288111	Med21	3f843e6262d3bec629130d17337e052e	Actinobacteriota	Actinobacteria	Corynebacteriales	Corynebacteriaceae	Corynebacterium
0.648651	0.00485069	0.289156	Stmn1	74347e0dca2d535c6e2f0f658a17ecbd	Firmicutes	Clostridia	Oscillospirales	Oscillospiraceae	uncultured
0.647545	0.00494805	0.292225	Fgfr4	0b74f3ab1aab6a39288e90212f4faca6	Firmicutes	Clostridia	Lachnospirales	Lachnospiraceae	Lachnospiraceae_NK4A136_group
-0.647545	0.00494805	0.292225	Aldh2	0b74f3ab1aab6a39288e90212f4faca6	Firmicutes	Clostridia	Lachnospirales	Lachnospiraceae	Lachnospiraceae_NK4A136_group
0.647456	0.00495601	0.292225	Fgfr4	8e20218a7d75ab053438eaf5609ad01b	Bacteroidota	Bacteroidia	Bacteroidales	Muribaculaceae	Muribaculaceae
-0.647286	0.00497111	0.292225	Aldh2	51d87b0da6e40ffc280bc66c86674200	Firmicutes	Clostridia	Oscillospirales	Oscillospiraceae	uncultured
-0.647286	0.00497111	0.292225	Pde9a	51d87b0da6e40ffc280bc66c86674200	Firmicutes	Clostridia	Oscillospirales	Oscillospiraceae	uncultured
-0.647199	0.00497884	0.292225	Fut2	7dbe88f201c3a5eecc8aff253e580a6a	Firmicutes	Clostridia	Oscillospirales	Ruminococcaceae	Ruminococcaceae
0.647059	0.0049914	0.292225	Col3a1	708c3709f20139d11a3760a6f39fcb2f	Bacteroidota	Bacteroidia	Bacteroidales	Muribaculaceae	Muribaculaceae
0.646991	0.00499747	0.292225	Igsf10	5d9ca6b6f2468f0cdb93ebcc071c28ff	Bacteroidota	Bacteroidia	Bacteroidales	Muribaculaceae	Muribaculaceae
-0.646991	0.00499747	0.292225	Pde9a	478d8d19a293d6f225bbf0b6a2d7ee99	Firmicutes	Clostridia	Oscillospirales	Oscillospiraceae	NA
-0.646592	0.00503329	0.293697	Med21	5ac12fc11a079cc63bffa1949459d104	Bacteroidota	Bacteroidia	Bacteroidales	Muribaculaceae	Muribaculaceae
0.645936	0.00509263	0.293875	Col3a1	fd99b94ab858bbeab47c66a4ef5bb021	Firmicutes	Clostridia	Christensenellales	Christensenellaceae	Christensenellaceae_R-7_group
0.645933	0.00509293	0.293875	Col3a1	8f8f91fb029bcf2f9b7da1f0eafd7de9	Firmicutes	Clostridia	Lachnospirales	Lachnospiraceae	NA
0.645928	0.00509335	0.293875	Sparc	23eebb6693ade40eb3762126aa699219	Actinobacteriota	Coriobacteriia	Coriobacteriales	Eggerthellaceae	Enterorhabdus
0.645928	0.00509335	0.293875	Stmn1	23eebb6693ade40eb3762126aa699219	Actinobacteriota	Coriobacteriia	Coriobacteriales	Eggerthellaceae	Enterorhabdus
-0.645668	0.00511703	0.293875	Aldh2	978aea84db4be91bbb0a479a87d9627e	Bacteroidota	Bacteroidia	Bacteroidales	Rikenellaceae	Alistipes
-0.645464	0.00513569	0.293875	Fut2	0e9bda176536107bcced7e87a022ae7f	Firmicutes	Clostridia	Lachnospirales	Lachnospiraceae	uncultured
-0.645265	0.00515387	0.293875	Pde9a	a002718ba460d207639c7cf1d330525d	Bacteroidota	Bacteroidia	Bacteroidales	Muribaculaceae	Muribaculaceae
0.645077	0.00517113	0.293875	Col1a1	12bfa7a2be81e1f8ad50b289ee9152c2	Bacteroidota	Bacteroidia	Bacteroidales	Muribaculaceae	Muribaculaceae
0.644929	0.00518479	0.293875	Igfbp3	36fc2e905d372107c3ec76b94bab8263	Bacteroidota	Bacteroidia	Bacteroidales	Muribaculaceae	Muribaculaceae
0.644895	0.00518792	0.293875	Sparc	f5760f286aa54ff8342bea8dc8306d3f	Bacteroidota	Bacteroidia	Bacteroidales	Muribaculaceae	Muribaculaceae
0.644891	0.00518827	0.293875	Igsf10	0b74f3ab1aab6a39288e90212f4faca6	Firmicutes	Clostridia	Lachnospirales	Lachnospiraceae	Lachnospiraceae_NK4A136_group
0.644801	0.00519663	0.293875	C1qtnf2	17ada42e50da6b7e7f20f47a6c2c27d0	Firmicutes	Clostridia	Oscillospirales	Ruminococcaceae	[Eubacterium]_siraeum_group
-0.644656	0.00520999	0.293875	Gcg	7dbe88f201c3a5eecc8aff253e580a6a	Firmicutes	Clostridia	Oscillospirales	Ruminococcaceae	Ruminococcaceae
-0.644608	0.00521448	0.293875	Col1a1	52bf95fb707ed1c6b0341a02b5b4a49e	Actinobacteriota	Actinobacteria	Bifidobacteriales	Bifidobacteriaceae	Bifidobacterium
0.644608	0.00521448	0.293875	Igsf10	708c3709f20139d11a3760a6f39fcb2f	Bacteroidota	Bacteroidia	Bacteroidales	Muribaculaceae	Muribaculaceae
0.64453	0.00522166	0.293875	C1qtnf2	fc599752833bb388480ef0775bafbf53	Firmicutes	Clostridia	Lachnospirales	Lachnospiraceae	NA
0.64453	0.00522166	0.293875	Fut2	8332911ccbc081aa83adfaef4fccce31	Firmicutes	Clostridia	Lachnospirales	Lachnospiraceae	uncultured
0.644462	0.00522799	0.293875	C1qtnf2	f02f96395bf4a1f74e22ca2dcd24f9e9	Firmicutes	Clostridia	Lachnospirales	Lachnospiraceae	NA
-0.644232	0.00524943	0.29448	Kcne3	f9f8e4998d29dbd92866083ae2788be0	Firmicutes	Clostridia	Peptococcales	Peptococcaceae	uncultured
-0.64381	0.00528884	0.296089	Med21	c7a2862195fde8c23692b9f14cb781ac	Bacteroidota	Bacteroidia	Bacteroidales	Muribaculaceae	Muribaculaceae
-0.643506	0.00531735	0.296804	Gcg	17ada42e50da6b7e7f20f47a6c2c27d0	Firmicutes	Clostridia	Oscillospirales	Ruminococcaceae	[Eubacterium]_siraeum_group
-0.643419	0.00532553	0.296804	Aldh2	351394365933f5b3504dd1b0b92329d1	Firmicutes	Clostridia	Lachnospirales	Lachnospiraceae	NA
0.643217	0.00534463	0.296804	Kcne3	1f613e961f8b2629d1c716c8f35e264f	Firmicutes	Clostridia	Oscillospirales	Ruminococcaceae	CAG-352
0.643217	0.00534463	0.296804	Cxcl12	45c16bc51ce380991352e76976d2f88b	Firmicutes	Clostridia	Oscillospirales	Oscillospiraceae	Oscillibacter
-0.642904	0.00537424	0.297849	Fut2	88863e8e6021b8bcd0301789e063eaa8	Bacteroidota	Bacteroidia	Bacteroidales	Muribaculaceae	Muribaculaceae
0.642609	0.00540231	0.298208	Stmn1	60552e6091a310455074762c7738bddb	Bacteroidota	Bacteroidia	Bacteroidales	Muribaculaceae	Muribaculaceae
-0.642236	0.00543798	0.298208	Gcg	9921c5b2fbb8bd215797bc4660ff3262	Firmicutes	Clostridia	Lachnospirales	Lachnospiraceae	uncultured
-0.64217	0.00544424	0.298208	Adamts12	fa05ee3504f5168faa29b847196368eb	Firmicutes	Clostridia	Lachnospirales	Lachnospiraceae	Lachnospiraceae_NK4A136_group
0.64217	0.00544424	0.298208	Col6a4	4ca2a533531f7601d7f87a5d4c5010c4	Firmicutes	Clostridia	Lachnospirales	Lachnospiraceae	Lachnospiraceae_NK4A136_group
-0.64217	0.00544424	0.298208	Slc6a9	85776ae2c192429fdf9846579db25827	Firmicutes	Clostridia	Oscillospirales	Ruminococcaceae	NA
0.642157	0.00544554	0.298208	Gata2	7755e61fe088ac53cd07563f8b35aa0c	Bacteroidota	Bacteroidia	Bacteroidales	Muribaculaceae	Muribaculaceae
0.641324	0.00552587	0.300302	Adamts12	8e20218a7d75ab053438eaf5609ad01b	Bacteroidota	Bacteroidia	Bacteroidales	Muribaculaceae	Muribaculaceae
-0.641324	0.00552587	0.300302	Igfbp3	ac85772842ecfc5c819bb9632e5eae01	Firmicutes	Bacilli	Erysipelotrichales	Erysipelotrichaceae	Turicibacter
0.641265	0.00553164	0.300302	Col3a1	c7a2862195fde8c23692b9f14cb781ac	Bacteroidota	Bacteroidia	Bacteroidales	Muribaculaceae	Muribaculaceae
0.641234	0.00553469	0.300302	Kcne3	8332911ccbc081aa83adfaef4fccce31	Firmicutes	Clostridia	Lachnospirales	Lachnospiraceae	uncultured
0.641086	0.00554905	0.300302	Col1a1	51d87b0da6e40ffc280bc66c86674200	Firmicutes	Clostridia	Oscillospirales	Oscillospiraceae	uncultured
-0.641086	0.00554905	0.300302	Kcne3	51d87b0da6e40ffc280bc66c86674200	Firmicutes	Clostridia	Oscillospirales	Oscillospiraceae	uncultured
0.640739	0.00558291	0.301543	Susd4	311cf53b0396d490850fb7ffdbba0b51	Firmicutes	Clostridia	Oscillospirales	Oscillospiraceae	NK4A214_group
0.640321	0.005624	0.303169	Stmn1	a002718ba460d207639c7cf1d330525d	Bacteroidota	Bacteroidia	Bacteroidales	Muribaculaceae	Muribaculaceae
-0.639585	0.00569679	0.305304	Slc6a9	e6916a3a5113051772ad033df382f89e	Firmicutes	Clostridia	Lachnospirales	Lachnospiraceae	Lachnospiraceae_NK4A136_group
0.639585	0.00569679	0.305304	Abcc5	8332911ccbc081aa83adfaef4fccce31	Firmicutes	Clostridia	Lachnospirales	Lachnospiraceae	uncultured
0.639585	0.00569679	0.305304	Eva1c	8332911ccbc081aa83adfaef4fccce31	Firmicutes	Clostridia	Lachnospirales	Lachnospiraceae	uncultured
0.639185	0.00573675	0.306567	Pzp	b9b58e03b18e958327597799a92c5406	Desulfobacterota	Desulfovibrionia	Desulfovibrionales	Desulfovibrionaceae	uncultured
-0.639126	0.00574258	0.306567	Col1a1	93993f21d206fc4bc4d1d943c418560f	Firmicutes	Bacilli	Lactobacillales	Lactobacillaceae	Lactobacillus
-0.638775	0.00577783	0.307853	C1qtnf2	7e1714d3b35b06f8920f7f8da784b503	Bacteroidota	Bacteroidia	Bacteroidales	Muribaculaceae	Muribaculaceae
0.638286	0.00582718	0.309885	Fgfr4	0e6fbf5b5377f8a02c51e22147fb28ed	Firmicutes	Clostridia	Lachnospirales	Lachnospiraceae	GCA-900066575
0.638037	0.00585246	0.310094	Gata2	e708eaf7e898bb3b53cfe6a3aef1d825	Bacteroidota	Bacteroidia	Bacteroidales	Muribaculaceae	Muribaculaceae
0.637995	0.00585674	0.310094	Aldh2	3f843e6262d3bec629130d17337e052e	Actinobacteriota	Actinobacteria	Corynebacteriales	Corynebacteriaceae	Corynebacterium
-0.637893	0.00586719	0.310094	Susd4	23447ba9532c8a3ad14696686ebf6892	Firmicutes	Clostridia	Lachnospirales	Lachnospiraceae	NA
-0.637598	0.00589722	0.310094	Kcne3	60552e6091a310455074762c7738bddb	Bacteroidota	Bacteroidia	Bacteroidales	Muribaculaceae	Muribaculaceae
0.637496	0.00590771	0.310094	Aldh2	c20d6c90d01e58881e7075b3108ec4fb	Firmicutes	Clostridia	Lachnospirales	Lachnospiraceae	NA
-0.637032	0.00595537	0.310094	Fut2	17ada42e50da6b7e7f20f47a6c2c27d0	Firmicutes	Clostridia	Oscillospirales	Ruminococcaceae	[Eubacterium]_siraeum_group
0.637018	0.00595687	0.310094	Igfbp3	fd99b94ab858bbeab47c66a4ef5bb021	Firmicutes	Clostridia	Christensenellales	Christensenellaceae	Christensenellaceae_R-7_group
-0.637018	0.00595687	0.310094	Pde9a	fd99b94ab858bbeab47c66a4ef5bb021	Firmicutes	Clostridia	Christensenellales	Christensenellaceae	Christensenellaceae_R-7_group
0.637018	0.00595687	0.310094	Sparc	941c95894c60eb45b945787685ca4bd7	Firmicutes	Clostridia	Lachnospirales	Lachnospiraceae	NA
-0.63693	0.00596593	0.310094	Pde9a	0b74f3ab1aab6a39288e90212f4faca6	Firmicutes	Clostridia	Lachnospirales	Lachnospiraceae	Lachnospiraceae_NK4A136_group
-0.63693	0.00596593	0.310094	Gata2	02d440f6c0205a80373839d1eba59663	Firmicutes	Negativicutes	Acidaminococcales	Acidaminococcaceae	Phascolarctobacterium
0.63693	0.00596593	0.310094	Med21	02d440f6c0205a80373839d1eba59663	Firmicutes	Negativicutes	Acidaminococcales	Acidaminococcaceae	Phascolarctobacterium
0.636671	0.00599274	0.310902	Slc6a9	ebfe143719714e096c609ddebd06c4e7	Firmicutes	Clostridia	Clostridia_UCG-014	Clostridia_UCG-014	Clostridia_UCG-014
-0.6365	0.00601048	0.311237	Med21	f9049e7fa107ce55b7c099e906ea7620	Firmicutes	Clostridia	Lachnospirales	Lachnospiraceae	NA
0.63617	0.00604481	0.312429	Pzp	2148c384ef96b010383022719f0c1f08	Desulfobacterota	Desulfovibrionia	Desulfovibrionales	Desulfovibrionaceae	uncultured
-0.63582	0.00608141	0.313733	Fut2	f02f96395bf4a1f74e22ca2dcd24f9e9	Firmicutes	Clostridia	Lachnospirales	Lachnospiraceae	NA
-0.635376	0.00612809	0.315176	Eva1c	a002718ba460d207639c7cf1d330525d	Bacteroidota	Bacteroidia	Bacteroidales	Muribaculaceae	Muribaculaceae
0.635337	0.00613224	0.315176	Aif1l	f9f8e4998d29dbd92866083ae2788be0	Firmicutes	Clostridia	Peptococcales	Peptococcaceae	uncultured
0.635127	0.00615441	0.315728	Igfbp3	1845a8bc13fcb30d174e7dc5f0627cd3	Bacteroidota	Bacteroidia	Bacteroidales	Muribaculaceae	Muribaculaceae
-0.634855	0.00618327	0.316128	Slc6a9	ede93e736580bb8f77d4a03b64061615	Bacteroidota	Bacteroidia	Bacteroidales	Marinifilaceae	Butyricimonas
0.634732	0.00619635	0.316128	Sparc	e0889eaae183344215247af5b11bb171	Firmicutes	Clostridia	Lachnospirales	Lachnospiraceae	Lachnospiraceae_NK4A136_group
0.634691	0.00620075	0.316128	Igfbp3	3fbbb25855c6a7eb08d85007cef9cb5e	Firmicutes	Clostridia	Monoglobales	Monoglobaceae	Monoglobus
-0.634622	0.00620802	0.316128	Med21	8f8f91fb029bcf2f9b7da1f0eafd7de9	Firmicutes	Clostridia	Lachnospirales	Lachnospiraceae	NA
0.634356	0.00623644	0.316991	Col3a1	e708eaf7e898bb3b53cfe6a3aef1d825	Bacteroidota	Bacteroidia	Bacteroidales	Muribaculaceae	Muribaculaceae
-0.633967	0.00627821	0.317673	Med21	a2574623ab3f96d4905ee53561727c06	Bacteroidota	Bacteroidia	Bacteroidales	Muribaculaceae	Muribaculaceae
-0.633909	0.0062845	0.317673	Abcc5	74347e0dca2d535c6e2f0f658a17ecbd	Firmicutes	Clostridia	Oscillospirales	Oscillospiraceae	uncultured
-0.633811	0.00629501	0.317673	Stmn1	c20d6c90d01e58881e7075b3108ec4fb	Firmicutes	Clostridia	Lachnospirales	Lachnospiraceae	NA
-0.633803	0.00629591	0.317673	Susd4	f0d93deb2cee3b6fee452a352a46173d	Firmicutes	Clostridia	Lachnospirales	Lachnospiraceae	NA
-0.633196	0.00636165	0.320404	Gcg	941c95894c60eb45b945787685ca4bd7	Firmicutes	Clostridia	Lachnospirales	Lachnospiraceae	NA
0.63307	0.00637531	0.320507	Pzp	88863e8e6021b8bcd0301789e063eaa8	Bacteroidota	Bacteroidia	Bacteroidales	Muribaculaceae	Muribaculaceae
0.632507	0.00643686	0.321701	Kcne3	3f843e6262d3bec629130d17337e052e	Actinobacteriota	Actinobacteria	Corynebacteriales	Corynebacteriaceae	Corynebacterium
0.63234	0.00645517	0.321701	Igfbp3	44791f81df63c33c681e74d35204668b	Firmicutes	Clostridia	Oscillospirales	Ruminococcaceae	uncultured
0.632291	0.00646062	0.321701	Adamts12	4ca2a533531f7601d7f87a5d4c5010c4	Firmicutes	Clostridia	Lachnospirales	Lachnospiraceae	Lachnospiraceae_NK4A136_group
0.632291	0.00646062	0.321701	Pzp	85776ae2c192429fdf9846579db25827	Firmicutes	Clostridia	Oscillospirales	Ruminococcaceae	NA
-0.632291	0.00646062	0.321701	Abcc5	85776ae2c192429fdf9846579db25827	Firmicutes	Clostridia	Oscillospirales	Ruminococcaceae	NA
0.632116	0.00647988	0.321701	Col3a1	f02f96395bf4a1f74e22ca2dcd24f9e9	Firmicutes	Clostridia	Lachnospirales	Lachnospiraceae	NA
0.632109	0.00648065	0.321701	Stmn1	351394365933f5b3504dd1b0b92329d1	Firmicutes	Clostridia	Lachnospirales	Lachnospiraceae	NA
0.631941	0.0064992	0.322043	Col1a1	23eebb6693ade40eb3762126aa699219	Actinobacteriota	Coriobacteriia	Coriobacteriales	Eggerthellaceae	Enterorhabdus
0.63162	0.00653478	0.323225	Fgfr4	1ccb418b35df7dd20ec5fd3eda0b12c3	Bacteroidota	Bacteroidia	Bacteroidales	Muribaculaceae	Muribaculaceae
-0.631135	0.00658887	0.325288	Pde9a	5001f9dd1db92f456837f8f5e9fe2559	Firmicutes	Clostridia	Lachnospirales	Lachnospiraceae	A2
-0.630852	0.00662053	0.325288	Kcne3	351394365933f5b3504dd1b0b92329d1	Firmicutes	Clostridia	Lachnospirales	Lachnospiraceae	NA
-0.630852	0.00662053	0.325288	Pde9a	8f8f91fb029bcf2f9b7da1f0eafd7de9	Firmicutes	Clostridia	Lachnospirales	Lachnospiraceae	NA
0.630825	0.00662362	0.325288	Igsf10	978aea84db4be91bbb0a479a87d9627e	Bacteroidota	Bacteroidia	Bacteroidales	Rikenellaceae	Alistipes
-0.630394	0.00667215	0.326169	Slc6a9	f9049e7fa107ce55b7c099e906ea7620	Firmicutes	Clostridia	Lachnospirales	Lachnospiraceae	NA
-0.630126	0.00670248	0.326169	Igsf10	8506e522aec14566b87243b1abecf35a	Euryarchaeota	Methanobacteria	Methanobacteriales	Methanobacteriaceae	Methanosphaera
-0.630126	0.00670248	0.326169	Aif1l	b77f37e75b503cee47ade0333c845d8d	Firmicutes	Clostridia	Monoglobales	Monoglobaceae	Monoglobus
-0.630126	0.00670248	0.326169	Col3a1	d155bb7ef1295b612ceef63bc0ce756d	Bacteroidota	Bacteroidia	Bacteroidales	Muribaculaceae	Muribaculaceae
-0.630126	0.00670248	0.326169	Aif1l	cb98e7dc019cc428fabdc15f7d633544	Firmicutes	Clostridia	Lachnospirales	Lachnospiraceae	NA
0.629902	0.00672793	0.326169	Slc6a9	1cd46ce03db15b28a0e0be23ed7c7ec3	Bacteroidota	Bacteroidia	Bacteroidales	Muribaculaceae	Muribaculaceae
-0.629839	0.00673505	0.326169	Eva1c	12bfa7a2be81e1f8ad50b289ee9152c2	Bacteroidota	Bacteroidia	Bacteroidales	Muribaculaceae	Muribaculaceae
-0.629448	0.00677968	0.326169	Kcne3	e708eaf7e898bb3b53cfe6a3aef1d825	Bacteroidota	Bacteroidia	Bacteroidales	Muribaculaceae	Muribaculaceae
0.62942	0.00678287	0.326169	Col3a1	630f93d6b36f609e108581d398cef203	Firmicutes	Clostridia	Oscillospirales	Oscillospiraceae	NA
0.629263	0.00680086	0.326169	Gata2	17ada42e50da6b7e7f20f47a6c2c27d0	Firmicutes	Clostridia	Oscillospirales	Ruminococcaceae	[Eubacterium]_siraeum_group
0.629263	0.00680086	0.326169	Igsf10	17ada42e50da6b7e7f20f47a6c2c27d0	Firmicutes	Clostridia	Oscillospirales	Ruminococcaceae	[Eubacterium]_siraeum_group
-0.629261	0.00680112	0.326169	Aldh2	67abcaeb80ec30dc2a3022c56a58001a	Firmicutes	Clostridia	Oscillospirales	Oscillospiraceae	NK4A214_group
0.629156	0.00681324	0.326169	C1qtnf2	3fbbb25855c6a7eb08d85007cef9cb5e	Firmicutes	Clostridia	Monoglobales	Monoglobaceae	Monoglobus
0.628998	0.0068314	0.326169	Col1a1	4ca2a533531f7601d7f87a5d4c5010c4	Firmicutes	Clostridia	Lachnospirales	Lachnospiraceae	Lachnospiraceae_NK4A136_group
0.628983	0.00683304	0.326169	Igsf10	f9f8e4998d29dbd92866083ae2788be0	Firmicutes	Clostridia	Peptococcales	Peptococcaceae	uncultured
-0.628929	0.00683932	0.326169	Med21	36fc2e905d372107c3ec76b94bab8263	Bacteroidota	Bacteroidia	Bacteroidales	Muribaculaceae	Muribaculaceae
-0.628868	0.00684639	0.326169	Aldh2	f9049e7fa107ce55b7c099e906ea7620	Firmicutes	Clostridia	Lachnospirales	Lachnospiraceae	NA
-0.628604	0.00687685	0.326169	Igsf10	d155bb7ef1295b612ceef63bc0ce756d	Bacteroidota	Bacteroidia	Bacteroidales	Muribaculaceae	Muribaculaceae
-0.628545	0.00688369	0.326169	Eva1c	e5780c49ecfa4ad0f4500796847c14a5	Bacteroidota	Bacteroidia	Bacteroidales	Muribaculaceae	Muribaculaceae
0.628475	0.00689174	0.326169	C1qtnf2	6ca83c1f1adfdabfdc2298fdd713eecd	Bacteroidota	Bacteroidia	Bacteroidales	Muribaculaceae	Muribaculaceae
-0.628412	0.00689906	0.326169	Susd4	f02f96395bf4a1f74e22ca2dcd24f9e9	Firmicutes	Clostridia	Lachnospirales	Lachnospiraceae	NA
-0.628391	0.00690155	0.326169	Adamts12	3f843e6262d3bec629130d17337e052e	Actinobacteriota	Actinobacteria	Corynebacteriales	Corynebacteriaceae	Corynebacterium
0.628235	0.00691971	0.326468	Col6a4	5787685a2f791cdb5f03cbbbd672be90	Firmicutes	Clostridia	Oscillospirales	Oscillospiraceae	Intestinimonas
-0.627969	0.0069507	0.327371	Susd4	17ada42e50da6b7e7f20f47a6c2c27d0	Firmicutes	Clostridia	Oscillospirales	Ruminococcaceae	[Eubacterium]_siraeum_group
0.627836	0.00696622	0.327543	Gata2	a686d30876b5dde17db9fc37d5e7b614	Bacteroidota	Bacteroidia	Bacteroidales	Muribaculaceae	Muribaculaceae
0.627178	0.00704353	0.330615	Gata2	ece94796713e4f4f9fa4788649982adc	Firmicutes	Clostridia	Lachnospirales	Lachnospiraceae	NA
0.626788	0.00708963	0.330922	Gata2	23447ba9532c8a3ad14696686ebf6892	Firmicutes	Clostridia	Lachnospirales	Lachnospiraceae	NA
0.626765	0.0070924	0.330922	Col3a1	e0889eaae183344215247af5b11bb171	Firmicutes	Clostridia	Lachnospirales	Lachnospiraceae	Lachnospiraceae_NK4A136_group
0.626765	0.0070924	0.330922	Sparc	630f93d6b36f609e108581d398cef203	Firmicutes	Clostridia	Oscillospirales	Oscillospiraceae	NA
0.62661	0.00711075	0.330922	Fgfr4	c3604ac08fe19d676c0e5aa6573d27bf	Firmicutes	Clostridia	Lachnospirales	Lachnospiraceae	Lachnospiraceae_NK4A136_group
-0.62654	0.00711909	0.330922	Fgfr4	925b88eb4174dbb31b31a95cf06f7397	Bacteroidota	Bacteroidia	Bacteroidales	Muribaculaceae	Muribaculaceae
0.626398	0.00713603	0.330922	Sparc	fc599752833bb388480ef0775bafbf53	Firmicutes	Clostridia	Lachnospirales	Lachnospiraceae	NA
0.626325	0.00714478	0.330922	Col6a4	60552e6091a310455074762c7738bddb	Bacteroidota	Bacteroidia	Bacteroidales	Muribaculaceae	Muribaculaceae
-0.626314	0.007146	0.330922	Cxcl12	02d440f6c0205a80373839d1eba59663	Firmicutes	Negativicutes	Acidaminococcales	Acidaminococcaceae	Phascolarctobacterium
0.626081	0.00717394	0.33166	Col3a1	478d8d19a293d6f225bbf0b6a2d7ee99	Firmicutes	Clostridia	Oscillospirales	Oscillospiraceae	NA
-0.625815	0.0072058	0.332576	Abcc5	f9049e7fa107ce55b7c099e906ea7620	Firmicutes	Clostridia	Lachnospirales	Lachnospiraceae	NA
-0.625705	0.00721908	0.332632	Abcc5	4ca2a533531f7601d7f87a5d4c5010c4	Firmicutes	Clostridia	Lachnospirales	Lachnospiraceae	Lachnospiraceae_NK4A136_group
0.625166	0.00728412	0.334058	Igfbp3	f5760f286aa54ff8342bea8dc8306d3f	Bacteroidota	Bacteroidia	Bacteroidales	Muribaculaceae	Muribaculaceae
0.625	0.00730426	0.334058	Abcc5	1cd46ce03db15b28a0e0be23ed7c7ec3	Bacteroidota	Bacteroidia	Bacteroidales	Muribaculaceae	Muribaculaceae
0.62494	0.00731158	0.334058	C1qtnf2	9eda4a6eef8e4239c921c1a47c7c7bdb	Firmicutes	Clostridia	Lachnospirales	Lachnospiraceae	uncultured
-0.62476	0.00733346	0.334058	Sparc	52857bb650d786208cecdab05b498849	Firmicutes	Bacilli	RF39	RF39	RF39
0.62476	0.00733346	0.334058	Med21	52857bb650d786208cecdab05b498849	Firmicutes	Bacilli	RF39	RF39	RF39
0.624749	0.00733475	0.334058	Col6a4	fc599752833bb388480ef0775bafbf53	Firmicutes	Clostridia	Lachnospirales	Lachnospiraceae	NA
-0.624749	0.00733475	0.334058	Aif1l	8332911ccbc081aa83adfaef4fccce31	Firmicutes	Clostridia	Lachnospirales	Lachnospiraceae	uncultured
-0.624312	0.0073882	0.334417	Med21	23eebb6693ade40eb3762126aa699219	Actinobacteriota	Coriobacteriia	Coriobacteriales	Eggerthellaceae	Enterorhabdus
-0.624312	0.0073882	0.334417	Aldh2	7dbe88f201c3a5eecc8aff253e580a6a	Firmicutes	Clostridia	Oscillospirales	Ruminococcaceae	Ruminococcaceae
0.624289	0.0073911	0.334417	Igfbp3	f9049e7fa107ce55b7c099e906ea7620	Firmicutes	Clostridia	Lachnospirales	Lachnospiraceae	NA
0.624289	0.0073911	0.334417	Cxcl12	f9049e7fa107ce55b7c099e906ea7620	Firmicutes	Clostridia	Lachnospirales	Lachnospiraceae	NA
0.623697	0.00746398	0.337035	Col6a4	9ad2275102df3690574fb29ff5354ead	Bacteroidota	Bacteroidia	Bacteroidales	Tannerellaceae	Parabacteroides
-0.62362	0.00747339	0.337035	Aldh2	5d9ca6b6f2468f0cdb93ebcc071c28ff	Bacteroidota	Bacteroidia	Bacteroidales	Muribaculaceae	Muribaculaceae
-0.623449	0.00749465	0.337443	Sparc	1f613e961f8b2629d1c716c8f35e264f	Firmicutes	Clostridia	Oscillospirales	Ruminococcaceae	CAG-352
-0.623216	0.00752358	0.338193	Med21	b39bb4b13dbaa677689a5ed008317013	Firmicutes	Clostridia	Lachnospirales	Lachnospiraceae	NA
0.623003	0.00755008	0.338833	Igsf10	fd99b94ab858bbeab47c66a4ef5bb021	Firmicutes	Clostridia	Christensenellales	Christensenellaceae	Christensenellaceae_R-7_group
0.622756	0.00758095	0.339666	Eva1c	fc23448aba78778e5606c81ff2c05581	Firmicutes	Clostridia	Lachnospirales	Lachnospiraceae	Lachnospiraceae_NK4A136_group
-0.622516	0.00761108	0.340463	Sparc	de0496623032472dbaee12b4113f8f12	Firmicutes	Clostridia	Lachnospirales	Lachnospiraceae	A2
0.622411	0.0076242	0.340498	Col3a1	ff59f8a720e0aa42eba88a2169f1e9a6	Firmicutes	Clostridia	Peptostreptococcales-Tissierellales	Peptostreptococcaceae	Romboutsia
0.621453	0.00774551	0.345357	C1qtnf2	e6916a3a5113051772ad033df382f89e	Firmicutes	Clostridia	Lachnospirales	Lachnospiraceae	Lachnospiraceae_NK4A136_group
0.621082	0.00779286	0.34539	Fgfr4	6ca83c1f1adfdabfdc2298fdd713eecd	Bacteroidota	Bacteroidia	Bacteroidales	Muribaculaceae	Muribaculaceae
0.621007	0.00780247	0.34539	Eva1c	481037f7e0eaa82c233f23bb88afba2f	Firmicutes	Clostridia	Lachnospirales	Lachnospiraceae	uncultured
-0.621005	0.00780271	0.34539	Kcne3	f02f96395bf4a1f74e22ca2dcd24f9e9	Firmicutes	Clostridia	Lachnospirales	Lachnospiraceae	NA
-0.621005	0.00780271	0.34539	Abcc5	f02f96395bf4a1f74e22ca2dcd24f9e9	Firmicutes	Clostridia	Lachnospirales	Lachnospiraceae	NA
0.620859	0.00782134	0.34539	Fgfr4	edf9777d7ddb838c8c03bbd6ed966204	Bacteroidota	Bacteroidia	Bacteroidales	Muribaculaceae	Muribaculaceae
-0.620859	0.00782134	0.34539	Kcne3	edf9777d7ddb838c8c03bbd6ed966204	Bacteroidota	Bacteroidia	Bacteroidales	Muribaculaceae	Muribaculaceae
0.61993	0.00794127	0.350126	Col1a1	478d8d19a293d6f225bbf0b6a2d7ee99	Firmicutes	Clostridia	Oscillospirales	Oscillospiraceae	NA
-0.619804	0.00795768	0.35029	Abcc5	f4f10946d1b5d8c4e09e8957dd56020d	Firmicutes	Clostridia	Lachnospirales	Lachnospiraceae	uncultured
0.619118	0.00804734	0.353673	Col3a1	4ca2a533531f7601d7f87a5d4c5010c4	Firmicutes	Clostridia	Lachnospirales	Lachnospiraceae	Lachnospiraceae_NK4A136_group
0.618786	0.0080911	0.355031	Gata2	9ad2275102df3690574fb29ff5354ead	Bacteroidota	Bacteroidia	Bacteroidales	Tannerellaceae	Parabacteroides
-0.618535	0.00812424	0.355479	Pde9a	36bdfe78da58bbf7fc93c48428ca4a40	Firmicutes	Clostridia	Lachnospirales	Lachnospiraceae	NA
-0.618365	0.00814667	0.355479	Kcne3	c3604ac08fe19d676c0e5aa6573d27bf	Firmicutes	Clostridia	Lachnospirales	Lachnospiraceae	Lachnospiraceae_NK4A136_group
-0.618353	0.00814834	0.355479	Igfbp3	02d440f6c0205a80373839d1eba59663	Firmicutes	Negativicutes	Acidaminococcales	Acidaminococcaceae	Phascolarctobacterium
-0.618319	0.00815282	0.355479	C1qtnf2	d1f7eb454cfc06d5886c56fba4a4c352	Bacteroidota	Bacteroidia	Bacteroidales	Muribaculaceae	Muribaculaceae
-0.618026	0.00819176	0.35656	Aldh2	8e20218a7d75ab053438eaf5609ad01b	Bacteroidota	Bacteroidia	Bacteroidales	Muribaculaceae	Muribaculaceae
0.617938	0.00820347	0.35656	Cxcl12	e671800bb3755002e7fbf84212399792	Firmicutes	Clostridia	Oscillospirales	Oscillospiraceae	NA
0.617415	0.00827347	0.358754	Cxcl12	5001f9dd1db92f456837f8f5e9fe2559	Firmicutes	Clostridia	Lachnospirales	Lachnospiraceae	A2
0.617366	0.00827995	0.358754	Gcg	bf7e676dc94bf6c144f629443ac61470	Firmicutes	Clostridia	Oscillospirales	Ruminococcaceae	Ruminococcus
0.617188	0.00830389	0.359228	Igfbp3	b9b58e03b18e958327597799a92c5406	Desulfobacterota	Desulfovibrionia	Desulfovibrionales	Desulfovibrionaceae	uncultured
-0.6168	0.00835636	0.360932	Slc6a9	8e20218a7d75ab053438eaf5609ad01b	Bacteroidota	Bacteroidia	Bacteroidales	Muribaculaceae	Muribaculaceae
0.616142	0.00844577	0.364224	Col1a1	e0889eaae183344215247af5b11bb171	Firmicutes	Clostridia	Lachnospirales	Lachnospiraceae	Lachnospiraceae_NK4A136_group
0.615819	0.00848989	0.365555	Col1a1	5787685a2f791cdb5f03cbbbd672be90	Firmicutes	Clostridia	Oscillospirales	Oscillospiraceae	Intestinimonas
-0.615699	0.00850636	0.365694	Col1a1	02d440f6c0205a80373839d1eba59663	Firmicutes	Negativicutes	Acidaminococcales	Acidaminococcaceae	Phascolarctobacterium
0.615445	0.00854127	0.3664	Igfbp3	219ce94e2bc933aa95b58aa841fd6ba6	Campilobacterota	Campylobacteria	Campylobacterales	Helicobacteraceae	Helicobacter
0.615386	0.00854934	0.3664	Aif1l	efc1e10c54e926741e051c99d6a21a69	Firmicutes	Bacilli	RF39	RF39	RF39
0.615196	0.00857557	0.366955	Igfbp3	002242299fb7189c6cf919307aae25b0	Bacteroidota	Bacteroidia	Bacteroidales	Rikenellaceae	Alistipes
0.614859	0.00862224	0.368342	Col6a4	1f10f15030dd3f892ca07b10aa649261	Firmicutes	Bacilli	Acholeplasmatales	Acholeplasmataceae	Anaeroplasma
0.614671	0.0086484	0.368342	Fgfr4	3530f264b6bd92e03719d056380af907	Firmicutes	Clostridia	Lachnospirales	Lachnospiraceae	NA
-0.614601	0.00865804	0.368342	Col1a1	52857bb650d786208cecdab05b498849	Firmicutes	Bacilli	RF39	RF39	RF39
0.614577	0.00866138	0.368342	Col3a1	5787685a2f791cdb5f03cbbbd672be90	Firmicutes	Clostridia	Oscillospirales	Oscillospiraceae	Intestinimonas
0.614252	0.0087067	0.369683	Susd4	d2a4add6029e32135562e2da9d4ed2e1	Proteobacteria	Gammaproteobacteria	Enterobacterales	Enterobacteriaceae	Escherichia-Shigella
0.61416	0.0087197	0.369683	Gata2	36fc2e905d372107c3ec76b94bab8263	Bacteroidota	Bacteroidia	Bacteroidales	Muribaculaceae	Muribaculaceae
-0.613597	0.00879872	0.372461	Susd4	ece94796713e4f4f9fa4788649982adc	Firmicutes	Clostridia	Lachnospirales	Lachnospiraceae	NA
-0.613497	0.00881278	0.372485	Abcc5	fa9d21d108d0cbe3105f9202769b7e30	Desulfobacterota	Desulfovibrionia	Desulfovibrionales	Desulfovibrionaceae	Desulfovibrio
-0.613402	0.00882629	0.372486	Med21	88863e8e6021b8bcd0301789e063eaa8	Bacteroidota	Bacteroidia	Bacteroidales	Muribaculaceae	Muribaculaceae
0.612811	0.00891011	0.374157	Col3a1	941c95894c60eb45b945787685ca4bd7	Firmicutes	Clostridia	Lachnospirales	Lachnospiraceae	NA
0.612808	0.00891056	0.374157	Kcne3	741f10ee7929177a5b83934be7254d22	Firmicutes	Clostridia	Lachnospirales	Lachnospiraceae	NA
-0.612745	0.0089195	0.374157	Kcne3	261c40b39b52d023f82cb2412d6bee0a	Firmicutes	Bacilli	Lactobacillales	Lactobacillaceae	Lactobacillus
0.61227	0.00898736	0.374157	Col1a1	e708eaf7e898bb3b53cfe6a3aef1d825	Bacteroidota	Bacteroidia	Bacteroidales	Muribaculaceae	Muribaculaceae
0.612158	0.00900351	0.374157	Col1a1	630f93d6b36f609e108581d398cef203	Firmicutes	Clostridia	Oscillospirales	Oscillospiraceae	NA
0.612077	0.00901514	0.374157	Gata2	70d3da1d88c75a30a0a30cbcf88c858a	Firmicutes	Clostridia	Peptococcales	Peptococcaceae	uncultured
-0.612062	0.00901733	0.374157	Med21	12bfa7a2be81e1f8ad50b289ee9152c2	Bacteroidota	Bacteroidia	Bacteroidales	Muribaculaceae	Muribaculaceae
0.612062	0.00901733	0.374157	Fut2	4364c3d657969ec1af51633dae6f6d19	Firmicutes	Clostridia	Oscillospirales	Oscillospiraceae	Oscillibacter
-0.612062	0.00901733	0.374157	Igfbp3	52857bb650d786208cecdab05b498849	Firmicutes	Bacilli	RF39	RF39	RF39
-0.612013	0.00902436	0.374157	Slc6a9	b9b58e03b18e958327597799a92c5406	Desulfobacterota	Desulfovibrionia	Desulfovibrionales	Desulfovibrionaceae	uncultured
-0.611982	0.00902879	0.374157	Col3a1	93993f21d206fc4bc4d1d943c418560f	Firmicutes	Bacilli	Lactobacillales	Lactobacillaceae	Lactobacillus
0.611895	0.00904137	0.374157	Col1a1	8e20218a7d75ab053438eaf5609ad01b	Bacteroidota	Bacteroidia	Bacteroidales	Muribaculaceae	Muribaculaceae
0.611889	0.00904212	0.374157	Col3a1	a002718ba460d207639c7cf1d330525d	Bacteroidota	Bacteroidia	Bacteroidales	Muribaculaceae	Muribaculaceae
-0.611684	0.0090717	0.374748	Med21	219ce94e2bc933aa95b58aa841fd6ba6	Campilobacterota	Campylobacteria	Campylobacterales	Helicobacteraceae	Helicobacter
-0.611602	0.00908358	0.374748	Med21	f5760f286aa54ff8342bea8dc8306d3f	Bacteroidota	Bacteroidia	Bacteroidales	Muribaculaceae	Muribaculaceae
0.611495	0.00909917	0.374831	Gata2	54e4b27071c9de92ef85429a9f289ade	Firmicutes	Clostridia	Oscillospirales	Oscillospiraceae	NA
0.611293	0.00912843	0.375091	Gata2	60552e6091a310455074762c7738bddb	Bacteroidota	Bacteroidia	Bacteroidales	Muribaculaceae	Muribaculaceae
0.611264	0.00913265	0.375091	Pzp	0ccd303a69ac6d93e15d04f1cde7f09a	Firmicutes	Bacilli	Erysipelotrichales	Erysipelotrichaceae	uncultured
0.610748	0.00920777	0.377614	Susd4	93993f21d206fc4bc4d1d943c418560f	Firmicutes	Bacilli	Lactobacillales	Lactobacillaceae	Lactobacillus
0.610379	0.00926181	0.378866	Abcc5	925b88eb4174dbb31b31a95cf06f7397	Bacteroidota	Bacteroidia	Bacteroidales	Muribaculaceae	Muribaculaceae
-0.610294	0.00927434	0.378866	Med21	002242299fb7189c6cf919307aae25b0	Bacteroidota	Bacteroidia	Bacteroidales	Rikenellaceae	Alistipes
0.610259	0.00927946	0.378866	Fgfr4	37e837f154e624038ebd8050992dce32	Bacteroidota	Bacteroidia	Bacteroidales	Bacteroidaceae	Bacteroides
-0.61012	0.00929991	0.37914	Eva1c	ede93e736580bb8f77d4a03b64061615	Bacteroidota	Bacteroidia	Bacteroidales	Marinifilaceae	Butyricimonas
0.609938	0.00932689	0.379263	Pde9a	741f10ee7929177a5b83934be7254d22	Firmicutes	Clostridia	Lachnospirales	Lachnospiraceae	NA
0.609914	0.00933041	0.379263	Adamts12	fc599752833bb388480ef0775bafbf53	Firmicutes	Clostridia	Lachnospirales	Lachnospiraceae	NA
0.609763	0.00935263	0.379607	Pzp	45c16bc51ce380991352e76976d2f88b	Firmicutes	Clostridia	Oscillospirales	Oscillospiraceae	Oscillibacter
-0.609651	0.0093693	0.379725	Igfbp3	40c1277064dd8904b73b57776ec9e3a3	Firmicutes	Clostridia	Clostridia_UCG-014	Clostridia_UCG-014	Clostridia_UCG-014
0.609239	0.00943057	0.381648	Col1a1	0e9bda176536107bcced7e87a022ae7f	Firmicutes	Clostridia	Lachnospirales	Lachnospiraceae	uncultured
0.608485	0.00954344	0.38565	Pzp	5ac12fc11a079cc63bffa1949459d104	Bacteroidota	Bacteroidia	Bacteroidales	Muribaculaceae	Muribaculaceae
-0.608181	0.00958922	0.386934	Slc6a9	a002718ba460d207639c7cf1d330525d	Bacteroidota	Bacteroidia	Bacteroidales	Muribaculaceae	Muribaculaceae
0.607205	0.00973756	0.392345	Adamts12	67abcaeb80ec30dc2a3022c56a58001a	Firmicutes	Clostridia	Oscillospirales	Oscillospiraceae	NK4A214_group
-0.60699	0.00977046	0.393049	Fut2	5a65c48fde157b837427c2b621b4aa30	Firmicutes	Clostridia	Peptostreptococcales-Tissierellales	Peptostreptococcaceae	Romboutsia
-0.606905	0.00978349	0.393049	Susd4	1ccb418b35df7dd20ec5fd3eda0b12c3	Bacteroidota	Bacteroidia	Bacteroidales	Muribaculaceae	Muribaculaceae
0.606438	0.00985525	0.395356	Fut2	3f843e6262d3bec629130d17337e052e	Actinobacteriota	Actinobacteria	Corynebacteriales	Corynebacteriaceae	Corynebacterium
0.606026	0.00991903	0.397337	Col1a1	88863e8e6021b8bcd0301789e063eaa8	Bacteroidota	Bacteroidia	Bacteroidales	Muribaculaceae	Muribaculaceae
0.605544	0.00999404	0.397468	Sparc	372176d053910343ca3125c662c778a7	Bacteroidota	Bacteroidia	Bacteroidales	Muribaculaceae	Muribaculaceae
-0.605532	0.00999599	0.397468	Abcc5	1ccb418b35df7dd20ec5fd3eda0b12c3	Bacteroidota	Bacteroidia	Bacteroidales	Muribaculaceae	Muribaculaceae
-0.605392	0.0100178	0.397468	Cxcl12	20f3791a07f97565c122882f75a980c1	Firmicutes	Bacilli	Lactobacillales	Lactobacillaceae	Lactobacillus
0.605202	0.0100476	0.397468	Adamts12	45c16bc51ce380991352e76976d2f88b	Firmicutes	Clostridia	Oscillospirales	Oscillospiraceae	Oscillibacter
0.60517	0.0100525	0.397468	Col6a4	3fbbb25855c6a7eb08d85007cef9cb5e	Firmicutes	Clostridia	Monoglobales	Monoglobaceae	Monoglobus
0.60517	0.0100525	0.397468	Igfbp3	066be0b580024ae29d428e4bccfb6725	Firmicutes	Clostridia	NA	NA	NA
0.60517	0.0100525	0.397468	Stmn1	066be0b580024ae29d428e4bccfb6725	Firmicutes	Clostridia	NA	NA	NA
0.60517	0.0100525	0.397468	Fgfr4	478d8d19a293d6f225bbf0b6a2d7ee99	Firmicutes	Clostridia	Oscillospirales	Oscillospiraceae	NA
0.605066	0.0100688	0.397468	Slc6a9	3f843e6262d3bec629130d17337e052e	Actinobacteriota	Actinobacteria	Corynebacteriales	Corynebacteriaceae	Corynebacterium
0.604908	0.0100936	0.397468	Igsf10	e708eaf7e898bb3b53cfe6a3aef1d825	Bacteroidota	Bacteroidia	Bacteroidales	Muribaculaceae	Muribaculaceae
0.604841	0.0101043	0.397468	Col6a4	f9f8e4998d29dbd92866083ae2788be0	Firmicutes	Clostridia	Peptococcales	Peptococcaceae	uncultured
0.604841	0.0101043	0.397468	Col3a1	f9f8e4998d29dbd92866083ae2788be0	Firmicutes	Clostridia	Peptococcales	Peptococcaceae	uncultured
0.604645	0.0101352	0.397468	Igfbp3	5787685a2f791cdb5f03cbbbd672be90	Firmicutes	Clostridia	Oscillospirales	Oscillospiraceae	Intestinimonas
-0.604645	0.0101352	0.397468	Aldh2	5787685a2f791cdb5f03cbbbd672be90	Firmicutes	Clostridia	Oscillospirales	Oscillospiraceae	Intestinimonas
-0.604537	0.0101522	0.397468	Kcne3	8e20218a7d75ab053438eaf5609ad01b	Bacteroidota	Bacteroidia	Bacteroidales	Muribaculaceae	Muribaculaceae
0.604446	0.0101666	0.397468	Adamts12	f9049e7fa107ce55b7c099e906ea7620	Firmicutes	Clostridia	Lachnospirales	Lachnospiraceae	NA
-0.604443	0.0101671	0.397468	Pde9a	12bfa7a2be81e1f8ad50b289ee9152c2	Bacteroidota	Bacteroidia	Bacteroidales	Muribaculaceae	Muribaculaceae
-0.604204	0.0102049	0.398383	Susd4	f5760f286aa54ff8342bea8dc8306d3f	Bacteroidota	Bacteroidia	Bacteroidales	Muribaculaceae	Muribaculaceae
0.60399	0.0102389	0.399144	Adamts12	2148c384ef96b010383022719f0c1f08	Desulfobacterota	Desulfovibrionia	Desulfovibrionales	Desulfovibrionaceae	uncultured
-0.603871	0.0102579	0.39932	Fut2	1845a8bc13fcb30d174e7dc5f0627cd3	Bacteroidota	Bacteroidia	Bacteroidales	Muribaculaceae	Muribaculaceae
0.60332	0.010346	0.40055	Adamts12	e6916a3a5113051772ad033df382f89e	Firmicutes	Clostridia	Lachnospirales	Lachnospiraceae	Lachnospiraceae_NK4A136_group
-0.603312	0.0103472	0.40055	Aldh2	9921c5b2fbb8bd215797bc4660ff3262	Firmicutes	Clostridia	Lachnospirales	Lachnospiraceae	uncultured
-0.603311	0.0103474	0.40055	Gata2	ac85772842ecfc5c819bb9632e5eae01	Firmicutes	Bacilli	Erysipelotrichales	Erysipelotrichaceae	Turicibacter
-0.603297	0.0103497	0.40055	Susd4	e5780c49ecfa4ad0f4500796847c14a5	Bacteroidota	Bacteroidia	Bacteroidales	Muribaculaceae	Muribaculaceae
0.603206	0.0103643	0.40055	Col1a1	8f8f91fb029bcf2f9b7da1f0eafd7de9	Firmicutes	Clostridia	Lachnospirales	Lachnospiraceae	NA
-0.603129	0.0103766	0.40055	Aldh2	9e43b8d0ac90d77f5f42d71bcea2551a	Firmicutes	Clostridia	Oscillospirales	Oscillospiraceae	Colidextribacter
0.602729	0.0104411	0.401834	Fgfr4	9da6ca29d652d97cd80ea0e60e7ef8ec	Firmicutes	Clostridia	Lachnospirales	Lachnospiraceae	Roseburia
0.602652	0.0104535	0.401834	Igfbp3	4ca2a533531f7601d7f87a5d4c5010c4	Firmicutes	Clostridia	Lachnospirales	Lachnospiraceae	Lachnospiraceae_NK4A136_group
0.602652	0.0104535	0.401834	Col1a1	ff59f8a720e0aa42eba88a2169f1e9a6	Firmicutes	Clostridia	Peptostreptococcales-Tissierellales	Peptostreptococcaceae	Romboutsia
0.602429	0.0104896	0.402102	Aldh2	481037f7e0eaa82c233f23bb88afba2f	Firmicutes	Clostridia	Lachnospirales	Lachnospiraceae	uncultured
0.602429	0.0104896	0.402102	Kcne3	481037f7e0eaa82c233f23bb88afba2f	Firmicutes	Clostridia	Lachnospirales	Lachnospiraceae	uncultured
0.602322	0.010507	0.402209	Igfbp3	5001f9dd1db92f456837f8f5e9fe2559	Firmicutes	Clostridia	Lachnospirales	Lachnospiraceae	A2
-0.602085	0.0105456	0.402744	Fut2	8e20218a7d75ab053438eaf5609ad01b	Bacteroidota	Bacteroidia	Bacteroidales	Muribaculaceae	Muribaculaceae
-0.602057	0.0105501	0.402744	Abcc5	c2774d073610d248ca0d818453294768	Bacteroidota	Bacteroidia	Bacteroidales	Muribaculaceae	Muribaculaceae
0.601949	0.0105678	0.40286	Cxcl12	8f8f91fb029bcf2f9b7da1f0eafd7de9	Firmicutes	Clostridia	Lachnospirales	Lachnospiraceae	NA
0.601672	0.0106131	0.404029	C1qtnf2	1f10f15030dd3f892ca07b10aa649261	Firmicutes	Bacilli	Acholeplasmatales	Acholeplasmataceae	Anaeroplasma
0.601109	0.0107055	0.406985	Adamts12	88863e8e6021b8bcd0301789e063eaa8	Bacteroidota	Bacteroidia	Bacteroidales	Muribaculaceae	Muribaculaceae
-0.600692	0.0107744	0.409041	Aldh2	8f8f91fb029bcf2f9b7da1f0eafd7de9	Firmicutes	Clostridia	Lachnospirales	Lachnospiraceae	NA
0.60055	0.010798	0.409188	Col1a1	c7a2862195fde8c23692b9f14cb781ac	Bacteroidota	Bacteroidia	Bacteroidales	Muribaculaceae	Muribaculaceae
0.60049	0.0108079	0.409188	Col6a4	0a251e00b9c6d356ca15f068374605c7	Bacteroidota	Bacteroidia	Bacteroidales	Muribaculaceae	Muribaculaceae
-0.600369	0.010828	0.409387	Med21	6ac37a6411ea682673a6138b7e127da1	Bacteroidota	Bacteroidia	Bacteroidales	Rikenellaceae	Alistipes
-0.600166	0.0108619	0.410107	Fut2	51d87b0da6e40ffc280bc66c86674200	Firmicutes	Clostridia	Oscillospirales	Oscillospiraceae	uncultured
0.600039	0.010883	0.410342	Adamts12	a7e2cdd458954c945dae58e68f925a8a	Firmicutes	Clostridia	Lachnospirales	Lachnospiraceae	Lachnospiraceae_NK4A136_group
-0.599892	0.0109077	0.410712	Med21	d956d0b6ad7a7b212ced8956ab288c77	Firmicutes	Clostridia	Oscillospirales	Ruminococcaceae	NA
0.599776	0.0109271	0.410883	Slc6a9	481037f7e0eaa82c233f23bb88afba2f	Firmicutes	Clostridia	Lachnospirales	Lachnospiraceae	uncultured
0.59951	0.0109716	0.411272	Gcg	d2a4add6029e32135562e2da9d4ed2e1	Proteobacteria	Gammaproteobacteria	Enterobacterales	Enterobacteriaceae	Escherichia-Shigella
0.599435	0.0109842	0.411272	Gata2	351394365933f5b3504dd1b0b92329d1	Firmicutes	Clostridia	Lachnospirales	Lachnospiraceae	NA
0.599435	0.0109842	0.411272	Fgfr4	351394365933f5b3504dd1b0b92329d1	Firmicutes	Clostridia	Lachnospirales	Lachnospiraceae	NA
-0.599359	0.0109971	0.411272	Gcg	43119127c7808e53947e53998f853645	Firmicutes	Bacilli	Lactobacillales	Lactobacillaceae	Lactobacillus
0.599119	0.0110375	0.411926	Aldh2	1c5cc779c92760dfbe39900fab82f1cd	Firmicutes	Clostridia	Lachnospirales	Lachnospiraceae	Blautia
-0.59887	0.0110797	0.411926	Susd4	1845a8bc13fcb30d174e7dc5f0627cd3	Bacteroidota	Bacteroidia	Bacteroidales	Muribaculaceae	Muribaculaceae
0.598814	0.0110892	0.411926	Gata2	b904ec5c9a10b1058075c665833579fc	Firmicutes	Clostridia	Oscillospirales	Oscillospiraceae	Colidextribacter
0.598804	0.0110908	0.411926	Sparc	0d14030122953c9093edf82928b0b01f	Firmicutes	Clostridia	Lachnospirales	Lachnospiraceae	Blautia
0.598804	0.0110908	0.411926	Fut2	fc23448aba78778e5606c81ff2c05581	Firmicutes	Clostridia	Lachnospirales	Lachnospiraceae	Lachnospiraceae_NK4A136_group
0.598665	0.0111144	0.411926	Gata2	978aea84db4be91bbb0a479a87d9627e	Bacteroidota	Bacteroidia	Bacteroidales	Rikenellaceae	Alistipes
-0.598444	0.011152	0.411926	C1qtnf2	73a4c6e0478b8ea53e1dce7e62a0c7a2	Firmicutes	Clostridia	Oscillospirales	Ruminococcaceae	Anaerofilum
-0.598406	0.0111585	0.411926	Kcne3	5a65c48fde157b837427c2b621b4aa30	Firmicutes	Clostridia	Peptostreptococcales-Tissierellales	Peptostreptococcaceae	Romboutsia
0.598375	0.0111638	0.411926	Igfbp3	c17d5b1da13db77753b64e88c4a71afd	Firmicutes	Clostridia	Lachnospirales	Lachnospiraceae	uncultured
0.598375	0.0111638	0.411926	Pzp	c17d5b1da13db77753b64e88c4a71afd	Firmicutes	Clostridia	Lachnospirales	Lachnospiraceae	uncultured
-0.598163	0.0111999	0.412707	Cxcl12	d155bb7ef1295b612ceef63bc0ce756d	Bacteroidota	Bacteroidia	Bacteroidales	Muribaculaceae	Muribaculaceae
-0.598039	0.0112211	0.412936	Col3a1	52bf95fb707ed1c6b0341a02b5b4a49e	Actinobacteriota	Actinobacteria	Bifidobacteriales	Bifidobacteriaceae	Bifidobacterium
0.597946	0.011237	0.41297	Adamts12	0ccd303a69ac6d93e15d04f1cde7f09a	Firmicutes	Bacilli	Erysipelotrichales	Erysipelotrichaceae	uncultured
0.597802	0.0112618	0.413332	Igfbp3	2148c384ef96b010383022719f0c1f08	Desulfobacterota	Desulfovibrionia	Desulfovibrionales	Desulfovibrionaceae	uncultured
0.597053	0.0113908	0.417511	Sparc	e671800bb3755002e7fbf84212399792	Firmicutes	Clostridia	Oscillospirales	Oscillospiraceae	NA
0.596825	0.0114304	0.417861	Col6a4	67abcaeb80ec30dc2a3022c56a58001a	Firmicutes	Clostridia	Oscillospirales	Oscillospiraceae	NK4A214_group
-0.596824	0.0114306	0.417861	Pzp	52857bb650d786208cecdab05b498849	Firmicutes	Bacilli	RF39	RF39	RF39
0.596379	0.011508	0.419898	Adamts12	ede93e736580bb8f77d4a03b64061615	Bacteroidota	Bacteroidia	Bacteroidales	Marinifilaceae	Butyricimonas
0.596329	0.0115168	0.419898	Eva1c	e1c61da7f71fe617ccfa61a9e7a0d0c8	Firmicutes	Clostridia	Oscillospirales	Oscillospiraceae	NK4A214_group
-0.595588	0.0116467	0.423518	Igfbp3	1cd46ce03db15b28a0e0be23ed7c7ec3	Bacteroidota	Bacteroidia	Bacteroidales	Muribaculaceae	Muribaculaceae
0.595588	0.0116467	0.423518	Col1a1	708c3709f20139d11a3760a6f39fcb2f	Bacteroidota	Bacteroidia	Bacteroidales	Muribaculaceae	Muribaculaceae
0.595087	0.0117354	0.425112	Susd4	e1c61da7f71fe617ccfa61a9e7a0d0c8	Firmicutes	Clostridia	Oscillospirales	Oscillospiraceae	NK4A214_group
0.595078	0.0117369	0.425112	Gcg	8332911ccbc081aa83adfaef4fccce31	Firmicutes	Clostridia	Lachnospirales	Lachnospiraceae	uncultured
0.594954	0.0117588	0.425112	Stmn1	978aea84db4be91bbb0a479a87d9627e	Bacteroidota	Bacteroidia	Bacteroidales	Rikenellaceae	Alistipes
-0.594954	0.0117588	0.425112	Susd4	978aea84db4be91bbb0a479a87d9627e	Bacteroidota	Bacteroidia	Bacteroidales	Rikenellaceae	Alistipes
-0.594711	0.0118021	0.425112	Med21	37e837f154e624038ebd8050992dce32	Bacteroidota	Bacteroidia	Bacteroidales	Bacteroidaceae	Bacteroides
-0.594596	0.0118226	0.425112	Aldh2	74347e0dca2d535c6e2f0f658a17ecbd	Firmicutes	Clostridia	Oscillospirales	Oscillospiraceae	uncultured
-0.594557	0.0118295	0.425112	Med21	45c16bc51ce380991352e76976d2f88b	Firmicutes	Clostridia	Oscillospirales	Oscillospiraceae	Oscillibacter
-0.594547	0.0118314	0.425112	Eva1c	1ccb418b35df7dd20ec5fd3eda0b12c3	Bacteroidota	Bacteroidia	Bacteroidales	Muribaculaceae	Muribaculaceae
0.594284	0.0118784	0.425112	Abcc5	52857bb650d786208cecdab05b498849	Firmicutes	Bacilli	RF39	RF39	RF39
-0.59423	0.011888	0.425112	Pde9a	67abcaeb80ec30dc2a3022c56a58001a	Firmicutes	Clostridia	Oscillospirales	Oscillospiraceae	NK4A214_group
0.594219	0.0118901	0.425112	Kcne3	925b88eb4174dbb31b31a95cf06f7397	Bacteroidota	Bacteroidia	Bacteroidales	Muribaculaceae	Muribaculaceae
0.5941	0.0119114	0.425112	Col1a1	3fbbb25855c6a7eb08d85007cef9cb5e	Firmicutes	Clostridia	Monoglobales	Monoglobaceae	Monoglobus
0.5941	0.0119114	0.425112	Pzp	066be0b580024ae29d428e4bccfb6725	Firmicutes	Clostridia	NA	NA	NA
0.593971	0.0119345	0.425112	Adamts12	6ca83c1f1adfdabfdc2298fdd713eecd	Bacteroidota	Bacteroidia	Bacteroidales	Muribaculaceae	Muribaculaceae
-0.593865	0.0119535	0.425112	Gcg	e708eaf7e898bb3b53cfe6a3aef1d825	Bacteroidota	Bacteroidia	Bacteroidales	Muribaculaceae	Muribaculaceae
-0.593865	0.0119535	0.425112	Susd4	e708eaf7e898bb3b53cfe6a3aef1d825	Bacteroidota	Bacteroidia	Bacteroidales	Muribaculaceae	Muribaculaceae
-0.593734	0.0119772	0.425112	Aif1l	d1f7eb454cfc06d5886c56fba4a4c352	Bacteroidota	Bacteroidia	Bacteroidales	Muribaculaceae	Muribaculaceae
-0.593734	0.0119772	0.425112	Fgfr4	d1f7eb454cfc06d5886c56fba4a4c352	Bacteroidota	Bacteroidia	Bacteroidales	Muribaculaceae	Muribaculaceae
-0.5937	0.0119832	0.425112	Aldh2	fd99b94ab858bbeab47c66a4ef5bb021	Firmicutes	Clostridia	Christensenellales	Christensenellaceae	Christensenellaceae_R-7_group
0.593368	0.0120433	0.426694	Col1a1	e671800bb3755002e7fbf84212399792	Firmicutes	Clostridia	Oscillospirales	Oscillospiraceae	NA
0.593174	0.0120784	0.427078	Aif1l	a7e2cdd458954c945dae58e68f925a8a	Firmicutes	Clostridia	Lachnospirales	Lachnospiraceae	Lachnospiraceae_NK4A136_group
-0.593137	0.0120851	0.427078	Fut2	2435b20eb910eb804b9e33dd51cc0d74	Firmicutes	Clostridia	Peptostreptococcales-Tissierellales	Peptostreptococcaceae	Romboutsia
0.592933	0.0121222	0.427593	Aif1l	9921c5b2fbb8bd215797bc4660ff3262	Firmicutes	Clostridia	Lachnospirales	Lachnospiraceae	uncultured
0.592773	0.0121514	0.427593	Cxcl12	85776ae2c192429fdf9846579db25827	Firmicutes	Clostridia	Oscillospirales	Ruminococcaceae	NA
0.592773	0.0121514	0.427593	Stmn1	85776ae2c192429fdf9846579db25827	Firmicutes	Clostridia	Oscillospirales	Ruminococcaceae	NA
-0.592604	0.0121821	0.427593	Eva1c	b9b58e03b18e958327597799a92c5406	Desulfobacterota	Desulfovibrionia	Desulfovibrionales	Desulfovibrionaceae	uncultured
-0.592504	0.0122004	0.427593	Col1a1	d1f7eb454cfc06d5886c56fba4a4c352	Bacteroidota	Bacteroidia	Bacteroidales	Muribaculaceae	Muribaculaceae
0.592426	0.0122146	0.427593	Adamts12	941c95894c60eb45b945787685ca4bd7	Firmicutes	Clostridia	Lachnospirales	Lachnospiraceae	NA
-0.592241	0.0122487	0.427593	Gcg	23447ba9532c8a3ad14696686ebf6892	Firmicutes	Clostridia	Lachnospirales	Lachnospiraceae	NA
-0.592139	0.0122672	0.427593	Pde9a	e671800bb3755002e7fbf84212399792	Firmicutes	Clostridia	Oscillospirales	Oscillospiraceae	NA
-0.591814	0.0123271	0.427593	Eva1c	0b74f3ab1aab6a39288e90212f4faca6	Firmicutes	Clostridia	Lachnospirales	Lachnospiraceae	Lachnospiraceae_NK4A136_group
-0.591814	0.0123271	0.427593	Igfbp3	481037f7e0eaa82c233f23bb88afba2f	Firmicutes	Clostridia	Lachnospirales	Lachnospiraceae	uncultured
-0.591781	0.0123332	0.427593	Susd4	1f10f15030dd3f892ca07b10aa649261	Firmicutes	Bacilli	Acholeplasmatales	Acholeplasmataceae	Anaeroplasma
0.591781	0.0123332	0.427593	Igfbp3	fc599752833bb388480ef0775bafbf53	Firmicutes	Clostridia	Lachnospirales	Lachnospiraceae	NA
0.591715	0.0123454	0.427593	Aif1l	bfb2d86dee0eae05d74bedecebc4eeb0	Firmicutes	Clostridia	Lachnospirales	Lachnospiraceae	NA
0.591629	0.0123612	0.427593	Fgfr4	15a766ebfc47bbe82bdd861767c1b473	Bacteroidota	Bacteroidia	Bacteroidales	Muribaculaceae	Muribaculaceae
-0.591516	0.0123821	0.427593	Igsf10	bf7e676dc94bf6c144f629443ac61470	Firmicutes	Clostridia	Oscillospirales	Ruminococcaceae	Ruminococcus
0.591486	0.0123878	0.427593	Stmn1	51d87b0da6e40ffc280bc66c86674200	Firmicutes	Clostridia	Oscillospirales	Oscillospiraceae	uncultured
-0.591434	0.0123973	0.427593	Slc6a9	0c93000c81b3c5928eafb35961b88d21	Firmicutes	Clostridia	Clostridia_vadinBB60_group	Clostridia_vadinBB60_group	Clostridia_vadinBB60_group
0.591434	0.0123973	0.427593	Eva1c	c20d6c90d01e58881e7075b3108ec4fb	Firmicutes	Clostridia	Lachnospirales	Lachnospiraceae	NA
0.591368	0.0124095	0.427593	Adamts12	1845a8bc13fcb30d174e7dc5f0627cd3	Bacteroidota	Bacteroidia	Bacteroidales	Muribaculaceae	Muribaculaceae
0.591368	0.0124095	0.427593	Aif1l	1845a8bc13fcb30d174e7dc5f0627cd3	Bacteroidota	Bacteroidia	Bacteroidales	Muribaculaceae	Muribaculaceae
0.591152	0.0124496	0.428439	Col1a1	fd99b94ab858bbeab47c66a4ef5bb021	Firmicutes	Clostridia	Christensenellales	Christensenellaceae	Christensenellaceae_R-7_group
0.590911	0.0124945	0.429098	Col6a4	e671800bb3755002e7fbf84212399792	Firmicutes	Clostridia	Oscillospirales	Oscillospiraceae	NA
0.590882	0.0124998	0.429098	Col1a1	c3604ac08fe19d676c0e5aa6573d27bf	Firmicutes	Clostridia	Lachnospirales	Lachnospiraceae	Lachnospiraceae_NK4A136_group
0.59064	0.012545	0.429581	Igsf10	f5760f286aa54ff8342bea8dc8306d3f	Bacteroidota	Bacteroidia	Bacteroidales	Muribaculaceae	Muribaculaceae
0.59064	0.012545	0.429581	Cxcl12	f5760f286aa54ff8342bea8dc8306d3f	Bacteroidota	Bacteroidia	Bacteroidales	Muribaculaceae	Muribaculaceae
-0.590419	0.0125865	0.430239	Col3a1	1e233d2d8037644a7e99baad2d6d2b21	Firmicutes	Clostridia	Oscillospirales	Oscillospiraceae	Colidextribacter
-0.590371	0.0125954	0.430239	Kcne3	c7a2862195fde8c23692b9f14cb781ac	Bacteroidota	Bacteroidia	Bacteroidales	Muribaculaceae	Muribaculaceae
-0.589981	0.0126686	0.431269	Gcg	23eebb6693ade40eb3762126aa699219	Actinobacteriota	Coriobacteriia	Coriobacteriales	Eggerthellaceae	Enterorhabdus
-0.589974	0.01267	0.431269	Gata2	311cf53b0396d490850fb7ffdbba0b51	Firmicutes	Clostridia	Oscillospirales	Oscillospiraceae	NK4A214_group
-0.589909	0.0126823	0.431269	Gcg	e618ca8ea9993de56791b18d4f6fecdf	Desulfobacterota	Desulfovibrionia	Desulfovibrionales	Desulfovibrionaceae	uncultured
0.589878	0.0126881	0.431269	Adamts12	fd99b94ab858bbeab47c66a4ef5bb021	Firmicutes	Clostridia	Christensenellales	Christensenellaceae	Christensenellaceae_R-7_group
-0.589529	0.0127541	0.432581	Eva1c	b39bb4b13dbaa677689a5ed008317013	Firmicutes	Clostridia	Lachnospirales	Lachnospiraceae	NA
-0.589508	0.012758	0.432581	Kcne3	ede93e736580bb8f77d4a03b64061615	Bacteroidota	Bacteroidia	Bacteroidales	Marinifilaceae	Butyricimonas
0.589407	0.0127772	0.4327	Eva1c	1e9c2a0553f689473e75d80dfaa71ed5	Firmicutes	Clostridia	Oscillospirales	Ruminococcaceae	[Eubacterium]_siraeum_group
-0.589055	0.0128442	0.434435	Pzp	40c1277064dd8904b73b57776ec9e3a3	Firmicutes	Clostridia	Clostridia_UCG-014	Clostridia_UCG-014	Clostridia_UCG-014
-0.588905	0.0128727	0.434866	Slc6a9	f02f96395bf4a1f74e22ca2dcd24f9e9	Firmicutes	Clostridia	Lachnospirales	Lachnospiraceae	NA
-0.588817	0.0128896	0.434904	Igfbp3	d1f7eb454cfc06d5886c56fba4a4c352	Bacteroidota	Bacteroidia	Bacteroidales	Muribaculaceae	Muribaculaceae
0.588679	0.0129158	0.434933	Aif1l	8c7b9dcca08836134651f385a4bcc8a6	Firmicutes	Bacilli	RF39	RF39	RF39
0.588565	0.0129377	0.434933	Adamts12	3fbbb25855c6a7eb08d85007cef9cb5e	Firmicutes	Clostridia	Monoglobales	Monoglobaceae	Monoglobus
0.588565	0.0129377	0.434933	Cxcl12	3fbbb25855c6a7eb08d85007cef9cb5e	Firmicutes	Clostridia	Monoglobales	Monoglobaceae	Monoglobus
-0.588235	0.0130009	0.435955	Col1a1	1cd46ce03db15b28a0e0be23ed7c7ec3	Bacteroidota	Bacteroidia	Bacteroidales	Muribaculaceae	Muribaculaceae
0.588235	0.0130009	0.435955	Abcc5	7f2b89e12c2494b4d420ce466b3db90f	Bacteroidota	Bacteroidia	Bacteroidales	Muribaculaceae	Muribaculaceae
-0.587749	0.0130947	0.435955	Aif1l	fc23448aba78778e5606c81ff2c05581	Firmicutes	Clostridia	Lachnospirales	Lachnospiraceae	Lachnospiraceae_NK4A136_group
-0.587749	0.0130947	0.435955	Adamts12	8506e522aec14566b87243b1abecf35a	Euryarchaeota	Methanobacteria	Methanobacteriales	Methanobacteriaceae	Methanosphaera
-0.587749	0.0130947	0.435955	Fgfr4	b77f37e75b503cee47ade0333c845d8d	Firmicutes	Clostridia	Monoglobales	Monoglobaceae	Monoglobus
-0.587749	0.0130947	0.435955	Fgfr4	cb98e7dc019cc428fabdc15f7d633544	Firmicutes	Clostridia	Lachnospirales	Lachnospiraceae	NA
0.587743	0.0130959	0.435955	Aif1l	67abcaeb80ec30dc2a3022c56a58001a	Firmicutes	Clostridia	Oscillospirales	Oscillospiraceae	NK4A214_group
0.587438	0.0131549	0.435955	Gata2	23eebb6693ade40eb3762126aa699219	Actinobacteriota	Coriobacteriia	Coriobacteriales	Eggerthellaceae	Enterorhabdus
-0.58733	0.0131759	0.435955	Fut2	fd99b94ab858bbeab47c66a4ef5bb021	Firmicutes	Clostridia	Christensenellales	Christensenellaceae	Christensenellaceae_R-7_group
0.587293	0.0131832	0.435955	Col6a4	eac43b22781026e9830087da8b95abb4	Firmicutes	Clostridia	Lachnospirales	Lachnospiraceae	Tuzzerella
0.58723	0.0131954	0.435955	Gata2	5001f9dd1db92f456837f8f5e9fe2559	Firmicutes	Clostridia	Lachnospirales	Lachnospiraceae	A2
-0.587225	0.0131963	0.435955	Cxcl12	d2a4add6029e32135562e2da9d4ed2e1	Proteobacteria	Gammaproteobacteria	Enterobacterales	Enterobacteriaceae	Escherichia-Shigella
0.587225	0.0131963	0.435955	Pzp	74347e0dca2d535c6e2f0f658a17ecbd	Firmicutes	Clostridia	Oscillospirales	Oscillospiraceae	uncultured
0.58713	0.0132148	0.435955	Adamts12	c2774d073610d248ca0d818453294768	Bacteroidota	Bacteroidia	Bacteroidales	Muribaculaceae	Muribaculaceae
0.58713	0.0132148	0.435955	C1qtnf2	c2774d073610d248ca0d818453294768	Bacteroidota	Bacteroidia	Bacteroidales	Muribaculaceae	Muribaculaceae
-0.586975	0.013245	0.435955	Slc6a9	e15045b37b7619278610f521acd0eb07	Firmicutes	Clostridia	Clostridia_UCG-014	Clostridia_UCG-014	Clostridia_UCG-014
-0.586941	0.0132517	0.435955	Gcg	8651b5b6260ffa208f74591b05a7baf5	Firmicutes	Clostridia	Oscillospirales	Ruminococcaceae	Ruminococcus
0.586937	0.0132524	0.435955	Cxcl12	b39bb4b13dbaa677689a5ed008317013	Firmicutes	Clostridia	Lachnospirales	Lachnospiraceae	NA
0.586526	0.013333	0.437786	Gata2	51d87b0da6e40ffc280bc66c86674200	Firmicutes	Clostridia	Oscillospirales	Oscillospiraceae	uncultured
0.586491	0.0133398	0.437786	Fgfr4	ec3fa204a10f4022002076499d3a26bb	Bacteroidota	Bacteroidia	Bacteroidales	Muribaculaceae	Muribaculaceae
-0.586308	0.0133756	0.438441	Med21	0726876587a306817725cffd68b71488	Bacteroidota	Bacteroidia	Bacteroidales	Bacteroidaceae	Bacteroides
0.58549	0.0135374	0.442417	Gata2	478d8d19a293d6f225bbf0b6a2d7ee99	Firmicutes	Clostridia	Oscillospirales	Oscillospiraceae	NA
0.585285	0.013578	0.442417	Col6a4	51d87b0da6e40ffc280bc66c86674200	Firmicutes	Clostridia	Oscillospirales	Oscillospiraceae	uncultured
-0.585187	0.0135975	0.442417	Slc6a9	1f10f15030dd3f892ca07b10aa649261	Firmicutes	Bacilli	Acholeplasmatales	Acholeplasmataceae	Anaeroplasma
0.585187	0.0135975	0.442417	Susd4	5233f831ef873fc9fd7c6e3d11f976ee	Firmicutes	Bacilli	RF39	RF39	RF39
-0.585187	0.0135975	0.442417	Aldh2	f4f10946d1b5d8c4e09e8957dd56020d	Firmicutes	Clostridia	Lachnospirales	Lachnospiraceae	uncultured
0.58517	0.013601	0.442417	Igsf10	83abd8c02f6aa88ea2e62232274559da	Deferribacterota	Deferribacteres	Deferribacterales	Deferribacteraceae	Mucispirillum
0.585059	0.0136231	0.442417	Adamts12	978aea84db4be91bbb0a479a87d9627e	Bacteroidota	Bacteroidia	Bacteroidales	Rikenellaceae	Alistipes
0.585049	0.0136252	0.442417	Aif1l	6a24caa80b82e5977a24c45834126ac6	Firmicutes	Clostridia	Lachnospirales	Lachnospiraceae	Lachnospiraceae_NK4A136_group
0.584895	0.0136558	0.44289	Fgfr4	6587c6cea82dd4cf934b1d8a22dc52fb	Firmicutes	Clostridia	Lachnospirales	Lachnospiraceae	uncultured
0.584465	0.0137421	0.445165	Eva1c	af79c058154c02e7c4181926bd8fc995	Firmicutes	Clostridia	Lachnospirales	Lachnospiraceae	Acetatifactor
-0.584346	0.0137659	0.445416	Pde9a	b39bb4b13dbaa677689a5ed008317013	Firmicutes	Clostridia	Lachnospirales	Lachnospiraceae	NA
0.584064	0.0138227	0.446555	Pde9a	24edc56f1667ce3c94b90050eb3c7592	Firmicutes	Clostridia	Clostridia_UCG-014	Clostridia_UCG-014	Clostridia_UCG-014
0.583905	0.0138548	0.446555	Cxcl12	b904ec5c9a10b1058075c665833579fc	Firmicutes	Clostridia	Oscillospirales	Oscillospiraceae	Colidextribacter
0.583867	0.0138626	0.446555	Gata2	1845a8bc13fcb30d174e7dc5f0627cd3	Bacteroidota	Bacteroidia	Bacteroidales	Muribaculaceae	Muribaculaceae
-0.583851	0.0138659	0.446555	Slc6a9	9921c5b2fbb8bd215797bc4660ff3262	Firmicutes	Clostridia	Lachnospirales	Lachnospiraceae	uncultured
0.583562	0.0139243	0.447545	Aif1l	b85f9dd0156e85babc965560df860758	Firmicutes	Clostridia	Oscillospirales	Ruminococcaceae	Ruminococcus
0.583539	0.013929	0.447545	Gata2	1f10f15030dd3f892ca07b10aa649261	Firmicutes	Bacilli	Acholeplasmatales	Acholeplasmataceae	Anaeroplasma
-0.583242	0.0139895	0.44846	Pde9a	f5760f286aa54ff8342bea8dc8306d3f	Bacteroidota	Bacteroidia	Bacteroidales	Muribaculaceae	Muribaculaceae
-0.583239	0.01399	0.44846	Med21	f9f8e4998d29dbd92866083ae2788be0	Firmicutes	Clostridia	Peptococcales	Peptococcaceae	uncultured
0.582943	0.0140505	0.449159	Gata2	3476be51be46fbb55bcd7712aef1f173	Firmicutes	Clostridia	Clostridia_vadinBB60_group	Clostridia_vadinBB60_group	Clostridia_vadinBB60_group
0.582893	0.0140606	0.449159	Abcc5	410df0e13ab10f2acf39998af19b8db9	Firmicutes	Clostridia	Lachnospirales	Lachnospiraceae	A2
0.582893	0.0140606	0.449159	Gcg	fa05ee3504f5168faa29b847196368eb	Firmicutes	Clostridia	Lachnospirales	Lachnospiraceae	Lachnospiraceae_NK4A136_group
-0.582737	0.0140926	0.449613	Susd4	c7a2862195fde8c23692b9f14cb781ac	Bacteroidota	Bacteroidia	Bacteroidales	Muribaculaceae	Muribaculaceae
0.582617	0.0141173	0.449613	Col3a1	1845a8bc13fcb30d174e7dc5f0627cd3	Bacteroidota	Bacteroidia	Bacteroidales	Muribaculaceae	Muribaculaceae
-0.582585	0.0141237	0.449613	Abcc5	978aea84db4be91bbb0a479a87d9627e	Bacteroidota	Bacteroidia	Bacteroidales	Rikenellaceae	Alistipes
0.582222	0.0141985	0.450358	Gata2	efc1e10c54e926741e051c99d6a21a69	Firmicutes	Bacilli	RF39	RF39	RF39
0.582181	0.014207	0.450358	Med21	ebfe143719714e096c609ddebd06c4e7	Firmicutes	Clostridia	Clostridia_UCG-014	Clostridia_UCG-014	Clostridia_UCG-014
-0.582154	0.0142124	0.450358	Kcne3	c2774d073610d248ca0d818453294768	Bacteroidota	Bacteroidia	Bacteroidales	Muribaculaceae	Muribaculaceae
-0.582154	0.0142124	0.450358	Slc6a9	c2774d073610d248ca0d818453294768	Bacteroidota	Bacteroidia	Bacteroidales	Muribaculaceae	Muribaculaceae
0.582009	0.0142425	0.450795	Stmn1	f5760f286aa54ff8342bea8dc8306d3f	Bacteroidota	Bacteroidia	Bacteroidales	Muribaculaceae	Muribaculaceae
-0.581742	0.0142977	0.451188	Stmn1	3f843e6262d3bec629130d17337e052e	Actinobacteriota	Actinobacteria	Corynebacteriales	Corynebacteriaceae	Corynebacterium
-0.581742	0.0142977	0.451188	Med21	3530f264b6bd92e03719d056380af907	Firmicutes	Clostridia	Lachnospirales	Lachnospiraceae	NA
-0.581712	0.014304	0.451188	Eva1c	2148c384ef96b010383022719f0c1f08	Desulfobacterota	Desulfovibrionia	Desulfovibrionales	Desulfovibrionaceae	uncultured
-0.581421	0.0143644	0.45206	Sparc	e1c61da7f71fe617ccfa61a9e7a0d0c8	Firmicutes	Clostridia	Oscillospirales	Oscillospiraceae	NK4A214_group
0.581421	0.0143644	0.45206	Pde9a	e1c61da7f71fe617ccfa61a9e7a0d0c8	Firmicutes	Clostridia	Oscillospirales	Oscillospiraceae	NK4A214_group
0.581235	0.0144031	0.452252	Eva1c	741f10ee7929177a5b83934be7254d22	Firmicutes	Clostridia	Lachnospirales	Lachnospiraceae	NA
0.581234	0.0144032	0.452252	Abcc5	015b89f01b24507fc4017d7c0927f124	Firmicutes	Clostridia	Lachnospirales	Lachnospiraceae	Lachnospiraceae_NK4A136_group
-0.580986	0.0144551	0.453363	Kcne3	a002718ba460d207639c7cf1d330525d	Bacteroidota	Bacteroidia	Bacteroidales	Muribaculaceae	Muribaculaceae
-0.580447	0.014568	0.456386	Med21	6ea082803056f8d07e5a8c6a46be686c	Firmicutes	Clostridia	Oscillospirales	Ruminococcaceae	Harryflintia
0.580263	0.0146068	0.457085	Pzp	f02f96395bf4a1f74e22ca2dcd24f9e9	Firmicutes	Clostridia	Lachnospirales	Lachnospiraceae	NA
0.580112	0.0146388	0.457194	Igfbp3	978aea84db4be91bbb0a479a87d9627e	Bacteroidota	Bacteroidia	Bacteroidales	Rikenellaceae	Alistipes
0.579958	0.0146712	0.457194	Cxcl12	9921c5b2fbb8bd215797bc4660ff3262	Firmicutes	Clostridia	Lachnospirales	Lachnospiraceae	uncultured
-0.579854	0.0146932	0.457194	Gata2	d2a4add6029e32135562e2da9d4ed2e1	Proteobacteria	Gammaproteobacteria	Enterobacterales	Enterobacteriaceae	Escherichia-Shigella
-0.579854	0.0146932	0.457194	Sparc	d2a4add6029e32135562e2da9d4ed2e1	Proteobacteria	Gammaproteobacteria	Enterobacterales	Enterobacteriaceae	Escherichia-Shigella
0.579854	0.0146932	0.457194	Adamts12	74347e0dca2d535c6e2f0f658a17ecbd	Firmicutes	Clostridia	Oscillospirales	Oscillospiraceae	uncultured
0.57975	0.0147153	0.457368	Col1a1	a002718ba460d207639c7cf1d330525d	Bacteroidota	Bacteroidia	Bacteroidales	Muribaculaceae	Muribaculaceae
0.5796	0.0147471	0.45784	Adamts12	85776ae2c192429fdf9846579db25827	Firmicutes	Clostridia	Oscillospirales	Ruminococcaceae	NA
-0.579351	0.0148	0.458966	Adamts12	1c5cc779c92760dfbe39900fab82f1cd	Firmicutes	Clostridia	Lachnospirales	Lachnospiraceae	Blautia
0.579142	0.0148447	0.45904	Col1a1	edf9777d7ddb838c8c03bbd6ed966204	Bacteroidota	Bacteroidia	Bacteroidales	Muribaculaceae	Muribaculaceae
-0.579046	0.0148651	0.45904	Fut2	12bfa7a2be81e1f8ad50b289ee9152c2	Bacteroidota	Bacteroidia	Bacteroidales	Muribaculaceae	Muribaculaceae
0.579046	0.0148651	0.45904	Eva1c	52857bb650d786208cecdab05b498849	Firmicutes	Bacilli	RF39	RF39	RF39
-0.579028	0.0148689	0.45904	Med21	ece94796713e4f4f9fa4788649982adc	Firmicutes	Clostridia	Lachnospirales	Lachnospiraceae	NA
-0.578626	0.0149551	0.460376	Slc6a9	e671800bb3755002e7fbf84212399792	Firmicutes	Clostridia	Oscillospirales	Oscillospiraceae	NA
-0.578537	0.0149743	0.460376	Gcg	0d14030122953c9093edf82928b0b01f	Firmicutes	Clostridia	Lachnospirales	Lachnospiraceae	Blautia
-0.578537	0.0149743	0.460376	Aif1l	8506e522aec14566b87243b1abecf35a	Euryarchaeota	Methanobacteria	Methanobacteriales	Methanobacteriaceae	Methanosphaera
0.578467	0.0149893	0.460376	Adamts12	372176d053910343ca3125c662c778a7	Bacteroidota	Bacteroidia	Bacteroidales	Muribaculaceae	Muribaculaceae
0.578431	0.0149969	0.460376	Adamts12	2435b20eb910eb804b9e33dd51cc0d74	Firmicutes	Clostridia	Peptostreptococcales-Tissierellales	Peptostreptococcaceae	Romboutsia
0.57836	0.0150123	0.460376	Aif1l	9e43b8d0ac90d77f5f42d71bcea2551a	Firmicutes	Clostridia	Oscillospirales	Oscillospiraceae	Colidextribacter
-0.578049	0.0150795	0.461832	Aldh2	e5780c49ecfa4ad0f4500796847c14a5	Bacteroidota	Bacteroidia	Bacteroidales	Muribaculaceae	Muribaculaceae
-0.577841	0.0151244	0.461832	Med21	15a766ebfc47bbe82bdd861767c1b473	Bacteroidota	Bacteroidia	Bacteroidales	Muribaculaceae	Muribaculaceae
-0.577831	0.0151267	0.461832	Pzp	1c5cc779c92760dfbe39900fab82f1cd	Firmicutes	Clostridia	Lachnospirales	Lachnospiraceae	Blautia
0.577831	0.0151267	0.461832	Aldh2	2b520c4c9d103d3f781c34a5fdc19726	Firmicutes	Clostridia	Clostridia_UCG-014	Clostridia_UCG-014	Clostridia_UCG-014
0.577753	0.0151434	0.461833	Col3a1	88863e8e6021b8bcd0301789e063eaa8	Bacteroidota	Bacteroidia	Bacteroidales	Muribaculaceae	Muribaculaceae
-0.577397	0.0152208	0.463168	Aldh2	e671800bb3755002e7fbf84212399792	Firmicutes	Clostridia	Oscillospirales	Oscillospiraceae	NA
-0.577397	0.0152208	0.463168	Med21	74347e0dca2d535c6e2f0f658a17ecbd	Firmicutes	Clostridia	Oscillospirales	Oscillospiraceae	uncultured
-0.577141	0.0152767	0.464358	Abcc5	c3604ac08fe19d676c0e5aa6573d27bf	Firmicutes	Clostridia	Lachnospirales	Lachnospiraceae	Lachnospiraceae_NK4A136_group
0.576855	0.0153393	0.465498	Gcg	d155bb7ef1295b612ceef63bc0ce756d	Bacteroidota	Bacteroidia	Bacteroidales	Muribaculaceae	Muribaculaceae
-0.576815	0.0153479	0.465498	Abcc5	351394365933f5b3504dd1b0b92329d1	Firmicutes	Clostridia	Lachnospirales	Lachnospiraceae	NA
-0.576688	0.0153759	0.465835	Eva1c	e708eaf7e898bb3b53cfe6a3aef1d825	Bacteroidota	Bacteroidia	Bacteroidales	Muribaculaceae	Muribaculaceae
0.57631	0.015459	0.466835	Eva1c	1f613e961f8b2629d1c716c8f35e264f	Firmicutes	Clostridia	Oscillospirales	Ruminococcaceae	CAG-352
0.576307	0.0154597	0.466835	C1qtnf2	4ca2a533531f7601d7f87a5d4c5010c4	Firmicutes	Clostridia	Lachnospirales	Lachnospiraceae	Lachnospiraceae_NK4A136_group
0.576307	0.0154597	0.466835	Fgfr4	a381fc2bd70542ac0e74dfe5ae6f4398	Firmicutes	Clostridia	Lachnospirales	Lachnospiraceae	Lachnospiraceae_NK4A136_group
0.57598	0.0155318	0.468499	Fgfr4	0a251e00b9c6d356ca15f068374605c7	Bacteroidota	Bacteroidia	Bacteroidales	Muribaculaceae	Muribaculaceae
-0.57565	0.0156051	0.469624	Aldh2	3fbbb25855c6a7eb08d85007cef9cb5e	Firmicutes	Clostridia	Monoglobales	Monoglobaceae	Monoglobus
-0.57565	0.0156051	0.469624	Slc6a9	478d8d19a293d6f225bbf0b6a2d7ee99	Firmicutes	Clostridia	Oscillospirales	Oscillospiraceae	NA
-0.575494	0.0156397	0.469624	C1qtnf2	741f10ee7929177a5b83934be7254d22	Firmicutes	Clostridia	Lachnospirales	Lachnospiraceae	NA
-0.575365	0.0156683	0.469624	Eva1c	51d87b0da6e40ffc280bc66c86674200	Firmicutes	Clostridia	Oscillospirales	Oscillospiraceae	uncultured
-0.575297	0.0156835	0.469624	Kcne3	e6916a3a5113051772ad033df382f89e	Firmicutes	Clostridia	Lachnospirales	Lachnospiraceae	Lachnospiraceae_NK4A136_group
0.575297	0.0156835	0.469624	Fut2	5233f831ef873fc9fd7c6e3d11f976ee	Firmicutes	Bacilli	RF39	RF39	RF39
-0.575276	0.0156882	0.469624	Fut2	b39bb4b13dbaa677689a5ed008317013	Firmicutes	Clostridia	Lachnospirales	Lachnospiraceae	NA
-0.574882	0.0157763	0.471488	Aldh2	5001f9dd1db92f456837f8f5e9fe2559	Firmicutes	Clostridia	Lachnospirales	Lachnospiraceae	A2
-0.574818	0.0157905	0.471488	Susd4	806f7c098c416a344d45cae82c5ddd3b	Bacteroidota	Bacteroidia	Bacteroidales	Muribaculaceae	Muribaculaceae
0.574768	0.0158017	0.471488	Pzp	9921c5b2fbb8bd215797bc4660ff3262	Firmicutes	Clostridia	Lachnospirales	Lachnospiraceae	uncultured
-0.57442	0.0158801	0.473315	Susd4	5d9ca6b6f2468f0cdb93ebcc071c28ff	Bacteroidota	Bacteroidia	Bacteroidales	Muribaculaceae	Muribaculaceae
0.574328	0.0159006	0.473417	Fut2	925b88eb4174dbb31b31a95cf06f7397	Bacteroidota	Bacteroidia	Bacteroidales	Muribaculaceae	Muribaculaceae
-0.57409	0.0159545	0.474161	Gcg	ece94796713e4f4f9fa4788649982adc	Firmicutes	Clostridia	Lachnospirales	Lachnospiraceae	NA
0.574065	0.01596	0.474161	Med21	d1f7eb454cfc06d5886c56fba4a4c352	Bacteroidota	Bacteroidia	Bacteroidales	Muribaculaceae	Muribaculaceae
0.573951	0.0159859	0.474422	Col1a1	a7e2cdd458954c945dae58e68f925a8a	Firmicutes	Clostridia	Lachnospirales	Lachnospiraceae	Lachnospiraceae_NK4A136_group
-0.573712	0.0160401	0.474623	Abcc5	e671800bb3755002e7fbf84212399792	Firmicutes	Clostridia	Oscillospirales	Oscillospiraceae	NA
-0.573529	0.0160815	0.474623	Adamts12	7f2b89e12c2494b4d420ce466b3db90f	Bacteroidota	Bacteroidia	Bacteroidales	Muribaculaceae	Muribaculaceae
-0.573529	0.0160815	0.474623	Abcc5	708c3709f20139d11a3760a6f39fcb2f	Bacteroidota	Bacteroidia	Bacteroidales	Muribaculaceae	Muribaculaceae
-0.573452	0.0160992	0.474623	Kcne3	7dbe88f201c3a5eecc8aff253e580a6a	Firmicutes	Clostridia	Oscillospirales	Ruminococcaceae	Ruminococcaceae
0.573269	0.0161408	0.474623	Gata2	45c16bc51ce380991352e76976d2f88b	Firmicutes	Clostridia	Oscillospirales	Oscillospiraceae	Oscillibacter
-0.573237	0.0161481	0.474623	Pzp	481037f7e0eaa82c233f23bb88afba2f	Firmicutes	Clostridia	Lachnospirales	Lachnospiraceae	uncultured
0.573155	0.0161668	0.474623	Adamts12	0e6fbf5b5377f8a02c51e22147fb28ed	Firmicutes	Clostridia	Lachnospirales	Lachnospiraceae	GCA-900066575
0.573155	0.0161668	0.474623	C1qtnf2	0e6fbf5b5377f8a02c51e22147fb28ed	Firmicutes	Clostridia	Lachnospirales	Lachnospiraceae	GCA-900066575
0.573014	0.0161991	0.474623	Sparc	4ca2a533531f7601d7f87a5d4c5010c4	Firmicutes	Clostridia	Lachnospirales	Lachnospiraceae	Lachnospiraceae_NK4A136_group
0.573014	0.0161991	0.474623	Abcc5	fa05ee3504f5168faa29b847196368eb	Firmicutes	Clostridia	Lachnospirales	Lachnospiraceae	Lachnospiraceae_NK4A136_group
0.573014	0.0161991	0.474623	Igsf10	85776ae2c192429fdf9846579db25827	Firmicutes	Clostridia	Oscillospirales	Ruminococcaceae	NA
-0.573014	0.0161991	0.474623	Fut2	ff59f8a720e0aa42eba88a2169f1e9a6	Firmicutes	Clostridia	Peptostreptococcales-Tissierellales	Peptostreptococcaceae	Romboutsia
0.572836	0.0162397	0.475309	Cxcl12	88863e8e6021b8bcd0301789e063eaa8	Bacteroidota	Bacteroidia	Bacteroidales	Muribaculaceae	Muribaculaceae
0.572724	0.0162654	0.475555	Aif1l	b904ec5c9a10b1058075c665833579fc	Firmicutes	Clostridia	Oscillospirales	Oscillospiraceae	Colidextribacter
-0.572644	0.0162839	0.475593	Med21	0ccd303a69ac6d93e15d04f1cde7f09a	Firmicutes	Bacilli	Erysipelotrichales	Erysipelotrichaceae	uncultured
0.572483	0.0163207	0.476165	Pde9a	d2a4add6029e32135562e2da9d4ed2e1	Proteobacteria	Gammaproteobacteria	Enterobacterales	Enterobacteriaceae	Escherichia-Shigella
-0.572288	0.0163656	0.47697	Susd4	9da6ca29d652d97cd80ea0e60e7ef8ec	Firmicutes	Clostridia	Lachnospirales	Lachnospiraceae	Roseburia
0.571748	0.0164905	0.480045	Igsf10	45c16bc51ce380991352e76976d2f88b	Firmicutes	Clostridia	Oscillospirales	Oscillospiraceae	Oscillibacter
-0.571644	0.0165146	0.480045	Abcc5	ede93e736580bb8f77d4a03b64061615	Bacteroidota	Bacteroidia	Bacteroidales	Marinifilaceae	Butyricimonas
-0.571607	0.0165233	0.480045	Cxcl12	d1f7eb454cfc06d5886c56fba4a4c352	Bacteroidota	Bacteroidia	Bacteroidales	Muribaculaceae	Muribaculaceae
-0.571498	0.0165485	0.480168	Aldh2	33dac6f5310d78cff9ed37d095317d02	Firmicutes	Clostridia	Lachnospirales	Lachnospiraceae	NA
0.571389	0.0165739	0.480168	Igfbp3	b39bb4b13dbaa677689a5ed008317013	Firmicutes	Clostridia	Lachnospirales	Lachnospiraceae	NA
0.571364	0.0165797	0.480168	Col1a1	1845a8bc13fcb30d174e7dc5f0627cd3	Bacteroidota	Bacteroidia	Bacteroidales	Muribaculaceae	Muribaculaceae
0.571082	0.0166455	0.481089	Kcne3	7e1714d3b35b06f8920f7f8da784b503	Bacteroidota	Bacteroidia	Bacteroidales	Muribaculaceae	Muribaculaceae
0.571078	0.0166464	0.481089	Aldh2	210f7da8e58b901818c3c26671d79d0c	Firmicutes	Clostridia	Lachnospirales	Lachnospiraceae	[Eubacterium]_xylanophilum_group
0.570909	0.0166861	0.48157	Cxcl12	7dbe88f201c3a5eecc8aff253e580a6a	Firmicutes	Clostridia	Oscillospirales	Ruminococcaceae	Ruminococcaceae
0.57073	0.016728	0.48157	Sparc	478d8d19a293d6f225bbf0b6a2d7ee99	Firmicutes	Clostridia	Oscillospirales	Oscillospiraceae	NA
0.570709	0.0167328	0.48157	C1qtnf2	0d85d78ab199ac631514da7b8bc8ed0c	Firmicutes	Bacilli	Erysipelotrichales	Erysipelotrichaceae	Faecalibaculum
-0.570709	0.0167328	0.48157	Gcg	6a24caa80b82e5977a24c45834126ac6	Firmicutes	Clostridia	Lachnospirales	Lachnospiraceae	Lachnospiraceae_NK4A136_group
-0.570553	0.0167696	0.481624	Abcc5	40272bcdcd06e3dceda618727e0fbfaf	Firmicutes	Clostridia	Clostridiales	Clostridiaceae	Clostridium_sensu_stricto_1
0.570553	0.0167696	0.481624	Aif1l	e708eaf7e898bb3b53cfe6a3aef1d825	Bacteroidota	Bacteroidia	Bacteroidales	Muribaculaceae	Muribaculaceae
-0.57027	0.016836	0.482175	Med21	ede93e736580bb8f77d4a03b64061615	Bacteroidota	Bacteroidia	Bacteroidales	Marinifilaceae	Butyricimonas
-0.570216	0.0168488	0.482175	Med21	5b6d0c6614d60976aa847e90a92b3bf8	Bacteroidota	Bacteroidia	Bacteroidales	Barnesiellaceae	Barnesiella
0.570202	0.016852	0.482175	Eva1c	ac85772842ecfc5c819bb9632e5eae01	Firmicutes	Bacilli	Erysipelotrichales	Erysipelotrichaceae	Turicibacter
-0.570115	0.0168727	0.482175	Kcne3	3fbbb25855c6a7eb08d85007cef9cb5e	Firmicutes	Clostridia	Monoglobales	Monoglobaceae	Monoglobus
-0.570032	0.0168923	0.482175	Med21	23447ba9532c8a3ad14696686ebf6892	Firmicutes	Clostridia	Lachnospirales	Lachnospiraceae	NA
0.570026	0.0168936	0.482175	Col3a1	e671800bb3755002e7fbf84212399792	Firmicutes	Clostridia	Oscillospirales	Oscillospiraceae	NA
0.56972	0.016966	0.482808	C1qtnf2	0e9bda176536107bcced7e87a022ae7f	Firmicutes	Clostridia	Lachnospirales	Lachnospiraceae	uncultured
0.569715	0.0169672	0.482808	Col1a1	c2774d073610d248ca0d818453294768	Bacteroidota	Bacteroidia	Bacteroidales	Muribaculaceae	Muribaculaceae
-0.569637	0.0169858	0.482808	Susd4	23eebb6693ade40eb3762126aa699219	Actinobacteriota	Coriobacteriia	Coriobacteriales	Eggerthellaceae	Enterorhabdus
-0.569637	0.0169858	0.482808	Pde9a	7dbe88f201c3a5eecc8aff253e580a6a	Firmicutes	Clostridia	Oscillospirales	Ruminococcaceae	Ruminococcaceae
-0.5695	0.0170184	0.483015	Susd4	478d8d19a293d6f225bbf0b6a2d7ee99	Firmicutes	Clostridia	Oscillospirales	Oscillospiraceae	NA
0.569394	0.0170437	0.483015	Gcg	3f843e6262d3bec629130d17337e052e	Actinobacteriota	Actinobacteria	Corynebacteriales	Corynebacteriaceae	Corynebacterium
0.569262	0.017075	0.483015	Gata2	f9f8e4998d29dbd92866083ae2788be0	Firmicutes	Clostridia	Peptococcales	Peptococcaceae	uncultured
-0.569244	0.0170792	0.483015	Stmn1	d155bb7ef1295b612ceef63bc0ce756d	Bacteroidota	Bacteroidia	Bacteroidales	Muribaculaceae	Muribaculaceae
0.569188	0.0170926	0.483015	Col3a1	9eda4a6eef8e4239c921c1a47c7c7bdb	Firmicutes	Clostridia	Lachnospirales	Lachnospiraceae	uncultured
-0.569165	0.017098	0.483015	Gcg	51d87b0da6e40ffc280bc66c86674200	Firmicutes	Clostridia	Oscillospirales	Oscillospiraceae	uncultured
0.568887	0.0171645	0.483093	Igfbp3	12bfa7a2be81e1f8ad50b289ee9152c2	Bacteroidota	Bacteroidia	Bacteroidales	Muribaculaceae	Muribaculaceae
-0.568887	0.0171645	0.483093	Kcne3	12bfa7a2be81e1f8ad50b289ee9152c2	Bacteroidota	Bacteroidia	Bacteroidales	Muribaculaceae	Muribaculaceae
0.568703	0.0172085	0.483093	Col1a1	1f10f15030dd3f892ca07b10aa649261	Firmicutes	Bacilli	Acholeplasmatales	Acholeplasmataceae	Anaeroplasma
0.568627	0.0172267	0.483093	C1qtnf2	261c40b39b52d023f82cb2412d6bee0a	Firmicutes	Bacilli	Lactobacillales	Lactobacillaceae	Lactobacillus
-0.568458	0.0172674	0.483093	Slc6a9	a7e2cdd458954c945dae58e68f925a8a	Firmicutes	Clostridia	Lachnospirales	Lachnospiraceae	Lachnospiraceae_NK4A136_group
-0.568445	0.0172706	0.483093	Igsf10	1e9c2a0553f689473e75d80dfaa71ed5	Firmicutes	Clostridia	Oscillospirales	Ruminococcaceae	[Eubacterium]_siraeum_group
-0.568398	0.0172818	0.483093	Sparc	1e233d2d8037644a7e99baad2d6d2b21	Firmicutes	Clostridia	Oscillospirales	Oscillospiraceae	Colidextribacter
-0.56827	0.0173128	0.483093	Eva1c	478d8d19a293d6f225bbf0b6a2d7ee99	Firmicutes	Clostridia	Oscillospirales	Oscillospiraceae	NA
0.568099	0.017354	0.483093	Stmn1	e708eaf7e898bb3b53cfe6a3aef1d825	Bacteroidota	Bacteroidia	Bacteroidales	Muribaculaceae	Muribaculaceae
-0.568093	0.0173555	0.483093	Med21	6ca83c1f1adfdabfdc2298fdd713eecd	Bacteroidota	Bacteroidia	Bacteroidales	Muribaculaceae	Muribaculaceae
-0.568021	0.0173726	0.483093	Slc6a9	55cd7d7aa4e4f1a560485d979771140e	Firmicutes	Clostridia	Lachnospirales	Lachnospiraceae	[Eubacterium]_ruminantium_group
0.567991	0.01738	0.483093	Igfbp3	4b4fb0716c0ef031ebbe804d328ba6ea	Firmicutes	Clostridia	Lachnospirales	Lachnospiraceae	Lachnospiraceae_NK4A136_group
-0.567929	0.017395	0.483093	C1qtnf2	481037f7e0eaa82c233f23bb88afba2f	Firmicutes	Clostridia	Lachnospirales	Lachnospiraceae	uncultured
-0.567827	0.0174196	0.483093	Susd4	a128f52657da4065ce06aa8b053c5190	Firmicutes	Clostridia	Oscillospirales	UCG-010	UCG-010
-0.567722	0.017445	0.483093	Aif1l	d155bb7ef1295b612ceef63bc0ce756d	Bacteroidota	Bacteroidia	Bacteroidales	Muribaculaceae	Muribaculaceae
0.567722	0.017445	0.483093	Fut2	d155bb7ef1295b612ceef63bc0ce756d	Bacteroidota	Bacteroidia	Bacteroidales	Muribaculaceae	Muribaculaceae
0.567722	0.017445	0.483093	Kcne3	d155bb7ef1295b612ceef63bc0ce756d	Bacteroidota	Bacteroidia	Bacteroidales	Muribaculaceae	Muribaculaceae
0.567522	0.0174937	0.483093	Col1a1	ede93e736580bb8f77d4a03b64061615	Bacteroidota	Bacteroidia	Bacteroidales	Marinifilaceae	Butyricimonas
0.567522	0.0174937	0.483093	Col3a1	ede93e736580bb8f77d4a03b64061615	Bacteroidota	Bacteroidia	Bacteroidales	Marinifilaceae	Butyricimonas
0.567482	0.0175034	0.483093	Abcc5	bd68631b23579afdfe95678e92addccb	Firmicutes	Clostridia	Lachnospirales	Lachnospiraceae	Lachnoclostridium
0.567482	0.0175034	0.483093	Kcne3	fc23448aba78778e5606c81ff2c05581	Firmicutes	Clostridia	Lachnospirales	Lachnospiraceae	Lachnospiraceae_NK4A136_group
-0.567482	0.0175034	0.483093	Gata2	8506e522aec14566b87243b1abecf35a	Euryarchaeota	Methanobacteria	Methanobacteriales	Methanobacteriaceae	Methanosphaera
0.567482	0.0175034	0.483093	Slc6a9	8506e522aec14566b87243b1abecf35a	Euryarchaeota	Methanobacteria	Methanobacteriales	Methanobacteriaceae	Methanosphaera
-0.567227	0.0175653	0.484027	Pde9a	c2774d073610d248ca0d818453294768	Bacteroidota	Bacteroidia	Bacteroidales	Muribaculaceae	Muribaculaceae
-0.567094	0.0175978	0.484027	Eva1c	23eebb6693ade40eb3762126aa699219	Actinobacteriota	Coriobacteriia	Coriobacteriales	Eggerthellaceae	Enterorhabdus
-0.567094	0.0175978	0.484027	Susd4	38399d3b80e8b74462ed814cdaa038c2	Firmicutes	Clostridia	Oscillospirales	Oscillospiraceae	NK4A214_group
0.567055	0.0176074	0.484027	Fgfr4	586edc89cd074961714b96d8ae5b7e3c	Firmicutes	Clostridia	Lachnospirales	Lachnospiraceae	Roseburia
0.566946	0.017634	0.484278	Col1a1	941c95894c60eb45b945787685ca4bd7	Firmicutes	Clostridia	Lachnospirales	Lachnospiraceae	NA
0.566682	0.0176985	0.485566	Cxcl12	ece94796713e4f4f9fa4788649982adc	Firmicutes	Clostridia	Lachnospirales	Lachnospiraceae	NA
-0.566595	0.01772	0.485672	Eva1c	9eda4a6eef8e4239c921c1a47c7c7bdb	Firmicutes	Clostridia	Lachnospirales	Lachnospiraceae	uncultured
-0.56633	0.017785	0.486784	Adamts12	93993f21d206fc4bc4d1d943c418560f	Firmicutes	Bacilli	Lactobacillales	Lactobacillaceae	Lactobacillus
0.566286	0.0177958	0.486784	Fgfr4	907e32ee9ab1f155ce25ad1498586aa8	Firmicutes	Clostridia	Lachnospirales	NA	NA
0.565819	0.0179111	0.489451	Sparc	17ada42e50da6b7e7f20f47a6c2c27d0	Firmicutes	Clostridia	Oscillospirales	Ruminococcaceae	[Eubacterium]_siraeum_group
0.565666	0.0179491	0.490004	Abcc5	1c5cc779c92760dfbe39900fab82f1cd	Firmicutes	Clostridia	Lachnospirales	Lachnospiraceae	Blautia
0.565406	0.0180134	0.491195	Gata2	c17d5b1da13db77753b64e88c4a71afd	Firmicutes	Clostridia	Lachnospirales	Lachnospiraceae	uncultured
0.565275	0.0180461	0.491195	Col6a4	0b74f3ab1aab6a39288e90212f4faca6	Firmicutes	Clostridia	Lachnospirales	Lachnospiraceae	Lachnospiraceae_NK4A136_group
-0.565275	0.0180461	0.491195	Stmn1	481037f7e0eaa82c233f23bb88afba2f	Firmicutes	Clostridia	Lachnospirales	Lachnospiraceae	uncultured
0.565112	0.0180866	0.491814	Gata2	74347e0dca2d535c6e2f0f658a17ecbd	Firmicutes	Clostridia	Oscillospirales	Oscillospiraceae	uncultured
0.564915	0.018136	0.492671	Pzp	eb59b9062db3399f2fe9e4c990d14d81	Firmicutes	Clostridia	Oscillospirales	Oscillospiraceae	Oscillibacter
0.56474	0.0181798	0.492822	Col3a1	c2774d073610d248ca0d818453294768	Bacteroidota	Bacteroidia	Bacteroidales	Muribaculaceae	Muribaculaceae
-0.564678	0.0181951	0.492822	Igsf10	af79c058154c02e7c4181926bd8fc995	Firmicutes	Clostridia	Lachnospirales	Lachnospiraceae	Acetatifactor
-0.564678	0.0181951	0.492822	Pde9a	a9eb96431f0252938acd32a19075b6a4	Firmicutes	Clostridia	Oscillospirales	Ruminococcaceae	Incertae_Sedis
0.564579	0.0182199	0.492899	Pzp	3fbbb25855c6a7eb08d85007cef9cb5e	Firmicutes	Clostridia	Monoglobales	Monoglobaceae	Monoglobus
0.564524	0.0182337	0.492899	Gata2	bfb2d86dee0eae05d74bedecebc4eeb0	Firmicutes	Clostridia	Lachnospirales	Lachnospiraceae	NA
0.564179	0.0183205	0.49476	Col1a1	f9f8e4998d29dbd92866083ae2788be0	Firmicutes	Clostridia	Peptococcales	Peptococcaceae	uncultured
0.563758	0.0184268	0.495675	Stmn1	e6916a3a5113051772ad033df382f89e	Firmicutes	Clostridia	Lachnospirales	Lachnospiraceae	Lachnospiraceae_NK4A136_group
-0.563725	0.018435	0.495675	Gcg	2435b20eb910eb804b9e33dd51cc0d74	Firmicutes	Clostridia	Peptostreptococcales-Tissierellales	Peptostreptococcaceae	Romboutsia
-0.563652	0.0184537	0.495675	Eva1c	c7a2862195fde8c23692b9f14cb781ac	Bacteroidota	Bacteroidia	Bacteroidales	Muribaculaceae	Muribaculaceae
0.563513	0.0184889	0.495675	Abcc5	1e9c2a0553f689473e75d80dfaa71ed5	Firmicutes	Clostridia	Oscillospirales	Ruminococcaceae	[Eubacterium]_siraeum_group
0.563399	0.0185176	0.495675	Stmn1	ede93e736580bb8f77d4a03b64061615	Bacteroidota	Bacteroidia	Bacteroidales	Marinifilaceae	Butyricimonas
0.563399	0.0185176	0.495675	Fgfr4	ede93e736580bb8f77d4a03b64061615	Bacteroidota	Bacteroidia	Bacteroidales	Marinifilaceae	Butyricimonas
0.563233	0.0185598	0.495675	Abcc5	fe83480e5c66f317b6e28fb6832931d3	Firmicutes	Clostridia	Peptostreptococcales-Tissierellales	Anaerovoracaceae	Family_XIII_UCG-001
0.563156	0.0185795	0.495675	Abcc5	d155bb7ef1295b612ceef63bc0ce756d	Bacteroidota	Bacteroidia	Bacteroidales	Muribaculaceae	Muribaculaceae
-0.56314	0.0185836	0.495675	Sparc	925b88eb4174dbb31b31a95cf06f7397	Bacteroidota	Bacteroidia	Bacteroidales	Muribaculaceae	Muribaculaceae
-0.563134	0.0185851	0.495675	C1qtnf2	fa05ee3504f5168faa29b847196368eb	Firmicutes	Clostridia	Lachnospirales	Lachnospiraceae	Lachnospiraceae_NK4A136_group
-0.563134	0.0185851	0.495675	Kcne3	ff59f8a720e0aa42eba88a2169f1e9a6	Firmicutes	Clostridia	Peptostreptococcales-Tissierellales	Peptostreptococcaceae	Romboutsia
0.563134	0.0185851	0.495675	Col6a4	0e9bda176536107bcced7e87a022ae7f	Firmicutes	Clostridia	Lachnospirales	Lachnospiraceae	uncultured
0.563124	0.0185878	0.495675	Col6a4	fd99b94ab858bbeab47c66a4ef5bb021	Firmicutes	Clostridia	Christensenellales	Christensenellaceae	Christensenellaceae_R-7_group
0.563002	0.0186188	0.496022	Igfbp3	5ac12fc11a079cc63bffa1949459d104	Bacteroidota	Bacteroidia	Bacteroidales	Muribaculaceae	Muribaculaceae
0.562908	0.0186427	0.496179	Aif1l	1bfdd14c3cb6082f1bb7ee548c6b42bc	Firmicutes	Clostridia	Lachnospirales	Lachnospiraceae	Lachnospiraceae_NK4A136_group
-0.562629	0.0187142	0.497603	Stmn1	93993f21d206fc4bc4d1d943c418560f	Firmicutes	Bacilli	Lactobacillales	Lactobacillaceae	Lactobacillus
-0.562508	0.0187451	0.497946	Fut2	a128f52657da4065ce06aa8b053c5190	Firmicutes	Clostridia	Oscillospirales	UCG-010	UCG-010
-0.562279	0.0188038	0.499023	Aif1l	1e9c2a0553f689473e75d80dfaa71ed5	Firmicutes	Clostridia	Oscillospirales	Ruminococcaceae	[Eubacterium]_siraeum_group
0.561735	0.0189441	0.501924	Igfbp3	8f8f91fb029bcf2f9b7da1f0eafd7de9	Firmicutes	Clostridia	Lachnospirales	Lachnospiraceae	NA
0.561619	0.0189742	0.501924	Gata2	6f55bbd6ea5e7e0d2f92f782b6b47f50	Bacteroidota	Bacteroidia	Bacteroidales	Muribaculaceae	Muribaculaceae
0.561275	0.0190635	0.501924	Pde9a	52bf95fb707ed1c6b0341a02b5b4a49e	Actinobacteriota	Actinobacteria	Bifidobacteriales	Bifidobacteriaceae	Bifidobacterium
0.561275	0.0190635	0.501924	Gata2	0a251e00b9c6d356ca15f068374605c7	Bacteroidota	Bacteroidia	Bacteroidales	Muribaculaceae	Muribaculaceae
0.561275	0.0190635	0.501924	Gata2	708c3709f20139d11a3760a6f39fcb2f	Bacteroidota	Bacteroidia	Bacteroidales	Muribaculaceae	Muribaculaceae
0.561161	0.0190929	0.501924	Eva1c	3f843e6262d3bec629130d17337e052e	Actinobacteriota	Actinobacteria	Corynebacteriales	Corynebacteriaceae	Corynebacterium
-0.560393	0.0192937	0.501924	Col3a1	ac85772842ecfc5c819bb9632e5eae01	Firmicutes	Bacilli	Erysipelotrichales	Erysipelotrichaceae	Turicibacter
0.560181	0.0193493	0.501924	Pzp	f9049e7fa107ce55b7c099e906ea7620	Firmicutes	Clostridia	Lachnospirales	Lachnospiraceae	NA
-0.560112	0.0193673	0.501924	Aif1l	5dfe8498ba3fd5bf2a0328762ab19681	Firmicutes	Clostridia	Lachnospirales	Lachnospiraceae	[Eubacterium]_xylanophilum_group
-0.560112	0.0193673	0.501924	Fut2	0d14030122953c9093edf82928b0b01f	Firmicutes	Clostridia	Lachnospirales	Lachnospiraceae	Blautia
0.560112	0.0193673	0.501924	Aldh2	e7878ee93fba6960af43112a4013f0cf	Firmicutes	Clostridia	Lachnospirales	Lachnospiraceae	GCA-900066575
-0.560112	0.0193673	0.501924	Aif1l	efcdbcdc6458740ad7b96db73bf6398c	Firmicutes	Clostridia	Oscillospirales	Ruminococcaceae	Incertae_Sedis
-0.560112	0.0193673	0.501924	Igsf10	3dd1f4c70b4dc47d67327558f8eea751	Firmicutes	Clostridia	Lachnospirales	Lachnospiraceae	Lachnospiraceae_NK4A136_group
-0.560112	0.0193673	0.501924	Fgfr4	3dd1f4c70b4dc47d67327558f8eea751	Firmicutes	Clostridia	Lachnospirales	Lachnospiraceae	Lachnospiraceae_NK4A136_group
-0.560112	0.0193673	0.501924	Eva1c	aa2046e1237047dbbb18a795f9d36017	Firmicutes	Clostridia	Lachnospirales	Lachnospiraceae	Lachnospiraceae_NK4A136_group
-0.560112	0.0193673	0.501924	Aif1l	9cd8ddeb091b59c14054ccaa59f6e397	Firmicutes	Clostridia	Lachnospirales	Lachnospiraceae	Lachnospiraceae_UCG-001
-0.560112	0.0193673	0.501924	Med21	de664d19722256033a875dc33bae0f4f	Firmicutes	Clostridia	Lachnospirales	Lachnospiraceae	Lachnospiraceae_UCG-001
-0.560112	0.0193673	0.501924	Abcc5	de664d19722256033a875dc33bae0f4f	Firmicutes	Clostridia	Lachnospirales	Lachnospiraceae	Lachnospiraceae_UCG-001
-0.560112	0.0193673	0.501924	Adamts12	b77f37e75b503cee47ade0333c845d8d	Firmicutes	Clostridia	Monoglobales	Monoglobaceae	Monoglobus
-0.560112	0.0193673	0.501924	Adamts12	d155bb7ef1295b612ceef63bc0ce756d	Bacteroidota	Bacteroidia	Bacteroidales	Muribaculaceae	Muribaculaceae
-0.560112	0.0193673	0.501924	Adamts12	cb98e7dc019cc428fabdc15f7d633544	Firmicutes	Clostridia	Lachnospirales	Lachnospiraceae	NA
-0.560112	0.0193673	0.501924	Aif1l	034801abf6d832878499df8d4356d566	Firmicutes	Bacilli	RF39	RF39	RF39
-0.560112	0.0193673	0.501924	Aif1l	3bf7c0292554a2329fcf746d1ec43d7c	Firmicutes	Clostridia	Oscillospirales	Ruminococcaceae	Ruminococcus
0.560005	0.0193955	0.501924	Igfbp3	372176d053910343ca3125c662c778a7	Bacteroidota	Bacteroidia	Bacteroidales	Muribaculaceae	Muribaculaceae
-0.560005	0.0193955	0.501924	Med21	372176d053910343ca3125c662c778a7	Bacteroidota	Bacteroidia	Bacteroidales	Muribaculaceae	Muribaculaceae
0.559972	0.0194043	0.501924	Col6a4	a002718ba460d207639c7cf1d330525d	Bacteroidota	Bacteroidia	Bacteroidales	Muribaculaceae	Muribaculaceae
0.559841	0.0194388	0.501924	Igsf10	4ca2a533531f7601d7f87a5d4c5010c4	Firmicutes	Clostridia	Lachnospirales	Lachnospiraceae	Lachnospiraceae_NK4A136_group
0.559841	0.0194388	0.501924	Col3a1	0e9bda176536107bcced7e87a022ae7f	Firmicutes	Clostridia	Lachnospirales	Lachnospiraceae	uncultured
0.559834	0.0194404	0.501924	Sparc	c7a2862195fde8c23692b9f14cb781ac	Bacteroidota	Bacteroidia	Bacteroidales	Muribaculaceae	Muribaculaceae
0.559728	0.0194685	0.502178	Col6a4	b39bb4b13dbaa677689a5ed008317013	Firmicutes	Clostridia	Lachnospirales	Lachnospiraceae	NA
0.55951	0.0195263	0.503199	Col6a4	e708eaf7e898bb3b53cfe6a3aef1d825	Bacteroidota	Bacteroidia	Bacteroidales	Muribaculaceae	Muribaculaceae
-0.559345	0.0195698	0.503511	Eva1c	17ada42e50da6b7e7f20f47a6c2c27d0	Firmicutes	Clostridia	Oscillospirales	Ruminococcaceae	[Eubacterium]_siraeum_group
0.559326	0.0195749	0.503511	Col3a1	0ccd303a69ac6d93e15d04f1cde7f09a	Firmicutes	Bacilli	Erysipelotrichales	Erysipelotrichaceae	uncultured
-0.559199	0.0196086	0.503664	Slc6a9	67abcaeb80ec30dc2a3022c56a58001a	Firmicutes	Clostridia	Oscillospirales	Oscillospiraceae	NK4A214_group
-0.559166	0.0196173	0.503664	Med21	8e20218a7d75ab053438eaf5609ad01b	Bacteroidota	Bacteroidia	Bacteroidales	Muribaculaceae	Muribaculaceae
0.559017	0.019657	0.504214	Cxcl12	cd17107e41f02b8f3df5e35da0389972	Firmicutes	Clostridia	Lachnospirales	Lachnospiraceae	Lachnospiraceae_NK4A136_group
-0.558824	0.0197086	0.505066	Susd4	0a251e00b9c6d356ca15f068374605c7	Bacteroidota	Bacteroidia	Bacteroidales	Muribaculaceae	Muribaculaceae
0.558728	0.0197339	0.505247	Pzp	12bfa7a2be81e1f8ad50b289ee9152c2	Bacteroidota	Bacteroidia	Bacteroidales	Muribaculaceae	Muribaculaceae
-0.558433	0.019813	0.506438	Med21	e376be9df392c3aee47b9472759f890d	Firmicutes	Clostridia	Oscillospirales	Ruminococcaceae	uncultured
0.558417	0.0198171	0.506438	Igsf10	5001f9dd1db92f456837f8f5e9fe2559	Firmicutes	Clostridia	Lachnospirales	Lachnospiraceae	A2
0.558194	0.0198771	0.5075	Aif1l	23eebb6693ade40eb3762126aa699219	Actinobacteriota	Coriobacteriia	Coriobacteriales	Eggerthellaceae	Enterorhabdus
0.558085	0.0199063	0.507775	Col6a4	88863e8e6021b8bcd0301789e063eaa8	Bacteroidota	Bacteroidia	Bacteroidales	Muribaculaceae	Muribaculaceae
-0.55794	0.0199452	0.5083	Abcc5	a2574623ab3f96d4905ee53561727c06	Bacteroidota	Bacteroidia	Bacteroidales	Muribaculaceae	Muribaculaceae
-0.557164	0.0201548	0.512222	Kcne3	1f10f15030dd3f892ca07b10aa649261	Firmicutes	Bacilli	Acholeplasmatales	Acholeplasmataceae	Anaeroplasma
0.557164	0.0201548	0.512222	Igfbp3	e6916a3a5113051772ad033df382f89e	Firmicutes	Clostridia	Lachnospirales	Lachnospiraceae	Lachnospiraceae_NK4A136_group
-0.557164	0.0201548	0.512222	Pzp	5233f831ef873fc9fd7c6e3d11f976ee	Firmicutes	Bacilli	RF39	RF39	RF39
-0.557045	0.0201872	0.51224	Sparc	3f843e6262d3bec629130d17337e052e	Actinobacteriota	Actinobacteria	Corynebacteriales	Corynebacteriaceae	Corynebacterium
0.556542	0.0203242	0.51224	Susd4	1c5cc779c92760dfbe39900fab82f1cd	Firmicutes	Clostridia	Lachnospirales	Lachnospiraceae	Blautia
0.556427	0.0203557	0.51224	Abcc5	8506e522aec14566b87243b1abecf35a	Euryarchaeota	Methanobacteria	Methanobacteriales	Methanobacteriaceae	Methanosphaera
0.556427	0.0203557	0.51224	Eva1c	8506e522aec14566b87243b1abecf35a	Euryarchaeota	Methanobacteria	Methanobacteriales	Methanobacteriaceae	Methanosphaera
0.556427	0.0203557	0.51224	Susd4	b77f37e75b503cee47ade0333c845d8d	Firmicutes	Clostridia	Monoglobales	Monoglobaceae	Monoglobus
0.556427	0.0203557	0.51224	Susd4	cb98e7dc019cc428fabdc15f7d633544	Firmicutes	Clostridia	Lachnospirales	Lachnospiraceae	NA
-0.556373	0.0203706	0.51224	Aif1l	1cd46ce03db15b28a0e0be23ed7c7ec3	Bacteroidota	Bacteroidia	Bacteroidales	Muribaculaceae	Muribaculaceae
-0.55637	0.0203713	0.51224	Abcc5	0d85d78ab199ac631514da7b8bc8ed0c	Firmicutes	Bacilli	Erysipelotrichales	Erysipelotrichaceae	Faecalibaculum
0.556176	0.0204244	0.51224	C1qtnf2	60552e6091a310455074762c7738bddb	Bacteroidota	Bacteroidia	Bacteroidales	Muribaculaceae	Muribaculaceae
-0.555736	0.0205453	0.51224	Aldh2	7acf62ce2d76c3d9e6e80ca281fad87e	Actinobacteriota	Coriobacteriia	Coriobacteriales	Eggerthellaceae	Enterorhabdus
-0.555736	0.0205453	0.51224	Slc6a9	7acf62ce2d76c3d9e6e80ca281fad87e	Actinobacteriota	Coriobacteriia	Coriobacteriales	Eggerthellaceae	Enterorhabdus
-0.555736	0.0205453	0.51224	Stmn1	e7878ee93fba6960af43112a4013f0cf	Firmicutes	Clostridia	Lachnospirales	Lachnospiraceae	GCA-900066575
0.555736	0.0205453	0.51224	Stmn1	cff0b377fd5634960effc51c1681605b	Firmicutes	Clostridia	Oscillospirales	Ruminococcaceae	Incertae_Sedis
-0.555736	0.0205453	0.51224	Pde9a	931e1aac50b9a879d0fd387883a56852	Firmicutes	Clostridia	Lachnospirales	Lachnospiraceae	Lachnoclostridium
0.555736	0.0205453	0.51224	Col6a4	de664d19722256033a875dc33bae0f4f	Firmicutes	Clostridia	Lachnospirales	Lachnospiraceae	Lachnospiraceae_UCG-001
-0.555736	0.0205453	0.51224	Col6a4	a3908656a6f02185bc86f087e7170fe7	Firmicutes	Clostridia	Lachnospirales	Lachnospiraceae	Lachnospiraceae_UCG-001
0.555736	0.0205453	0.51224	Fgfr4	de664d19722256033a875dc33bae0f4f	Firmicutes	Clostridia	Lachnospirales	Lachnospiraceae	Lachnospiraceae_UCG-001
-0.555736	0.0205453	0.51224	Aif1l	5e671ae149085fcaa101c00d15098ccb	Firmicutes	Clostridia	Lachnospirales	Lachnospiraceae	NA
-0.555736	0.0205453	0.51224	Aif1l	dbf42ff6f9e7301d6a559520081f5f9e	Firmicutes	Clostridia	Lachnospirales	Lachnospiraceae	NA
0.555736	0.0205453	0.51224	Aif1l	8de70314877248a9fdce7e3ada56b7c4	Firmicutes	Clostridia	Lachnospirales	Lachnospiraceae	NA
0.555736	0.0205453	0.51224	Cxcl12	9f200f10aabb46f8ce96c3e7ca78605a	Firmicutes	Clostridia	Lachnospirales	Lachnospiraceae	uncultured
0.555626	0.0205755	0.512531	Susd4	d1f7eb454cfc06d5886c56fba4a4c352	Bacteroidota	Bacteroidia	Bacteroidales	Muribaculaceae	Muribaculaceae
0.555516	0.020606	0.512827	Stmn1	c17d5b1da13db77753b64e88c4a71afd	Firmicutes	Clostridia	Lachnospirales	Lachnospiraceae	uncultured
0.555331	0.020657	0.513634	Pzp	b904ec5c9a10b1058075c665833579fc	Firmicutes	Clostridia	Oscillospirales	Oscillospiraceae	Colidextribacter
-0.555027	0.0207413	0.515266	Med21	a002718ba460d207639c7cf1d330525d	Bacteroidota	Bacteroidia	Bacteroidales	Muribaculaceae	Muribaculaceae
-0.554788	0.0208077	0.51645	Eva1c	c2774d073610d248ca0d818453294768	Bacteroidota	Bacteroidia	Bacteroidales	Muribaculaceae	Muribaculaceae
0.554585	0.0208644	0.517391	Eva1c	9c0d9d19bb02687ea7f00208ba6119fe	Bacteroidota	Bacteroidia	Bacteroidales	Muribaculaceae	Muribaculaceae
-0.554024	0.0210211	0.519191	Col3a1	af79c058154c02e7c4181926bd8fc995	Firmicutes	Clostridia	Lachnospirales	Lachnospiraceae	Acetatifactor
-0.554009	0.0210252	0.519191	Abcc5	9921c5b2fbb8bd215797bc4660ff3262	Firmicutes	Clostridia	Lachnospirales	Lachnospiraceae	uncultured
-0.553992	0.0210301	0.519191	Kcne3	23447ba9532c8a3ad14696686ebf6892	Firmicutes	Clostridia	Lachnospirales	Lachnospiraceae	NA
-0.553922	0.0210498	0.519191	Adamts12	52bf95fb707ed1c6b0341a02b5b4a49e	Actinobacteriota	Actinobacteria	Bifidobacteriales	Bifidobacteriaceae	Bifidobacterium
0.553922	0.0210498	0.519191	Igfbp3	708c3709f20139d11a3760a6f39fcb2f	Bacteroidota	Bacteroidia	Bacteroidales	Muribaculaceae	Muribaculaceae
0.553922	0.0210498	0.519191	C1qtnf2	2435b20eb910eb804b9e33dd51cc0d74	Firmicutes	Clostridia	Peptostreptococcales-Tissierellales	Peptostreptococcaceae	Romboutsia
0.553788	0.0210875	0.519656	Adamts12	b9b58e03b18e958327597799a92c5406	Desulfobacterota	Desulfovibrionia	Desulfovibrionales	Desulfovibrionaceae	uncultured
-0.553671	0.0211203	0.519781	Susd4	60552e6091a310455074762c7738bddb	Bacteroidota	Bacteroidia	Bacteroidales	Muribaculaceae	Muribaculaceae
0.553509	0.0211658	0.519781	Igsf10	3fbbb25855c6a7eb08d85007cef9cb5e	Firmicutes	Clostridia	Monoglobales	Monoglobaceae	Monoglobus
-0.553509	0.0211658	0.519781	Abcc5	478d8d19a293d6f225bbf0b6a2d7ee99	Firmicutes	Clostridia	Oscillospirales	Oscillospiraceae	NA
0.553502	0.0211679	0.519781	Sparc	f0d93deb2cee3b6fee452a352a46173d	Firmicutes	Clostridia	Lachnospirales	Lachnospiraceae	NA
0.553259	0.0212363	0.520569	Fgfr4	4d659ba4c9df8725a94843cc259a5615	Firmicutes	Clostridia	Lachnospirales	Lachnospiraceae	uncultured
0.553255	0.0212377	0.520569	Pzp	0e9bda176536107bcced7e87a022ae7f	Firmicutes	Clostridia	Lachnospirales	Lachnospiraceae	uncultured
0.553168	0.0212622	0.520707	Fgfr4	88863e8e6021b8bcd0301789e063eaa8	Bacteroidota	Bacteroidia	Bacteroidales	Muribaculaceae	Muribaculaceae
-0.552938	0.0213272	0.521836	Pde9a	351394365933f5b3504dd1b0b92329d1	Firmicutes	Clostridia	Lachnospirales	Lachnospiraceae	NA
-0.552657	0.0214071	0.523218	C1qtnf2	99348666f92aff151a1b0dafcf87773b	Firmicutes	Clostridia	Christensenellales	Christensenellaceae	Christensenellaceae_R-7_group
-0.552502	0.0214513	0.523218	Fut2	a9eb96431f0252938acd32a19075b6a4	Firmicutes	Clostridia	Oscillospirales	Ruminococcaceae	Incertae_Sedis
-0.552418	0.0214751	0.523218	Gcg	60552e6091a310455074762c7738bddb	Bacteroidota	Bacteroidia	Bacteroidales	Muribaculaceae	Muribaculaceae
-0.552406	0.0214785	0.523218	Fut2	ede93e736580bb8f77d4a03b64061615	Bacteroidota	Bacteroidia	Bacteroidales	Marinifilaceae	Butyricimonas
-0.552406	0.0214785	0.523218	Kcne3	54e4b27071c9de92ef85429a9f289ade	Firmicutes	Clostridia	Oscillospirales	Oscillospiraceae	NA
0.552219	0.0215319	0.523595	Kcne3	5233f831ef873fc9fd7c6e3d11f976ee	Firmicutes	Bacilli	RF39	RF39	RF39
0.552219	0.0215319	0.523595	Igsf10	c17d5b1da13db77753b64e88c4a71afd	Firmicutes	Clostridia	Lachnospirales	Lachnospiraceae	uncultured
0.551981	0.0216	0.523739	Gata2	1ccb418b35df7dd20ec5fd3eda0b12c3	Bacteroidota	Bacteroidia	Bacteroidales	Muribaculaceae	Muribaculaceae
-0.55198	0.0216002	0.523739	C1qtnf2	1c5cc779c92760dfbe39900fab82f1cd	Firmicutes	Clostridia	Lachnospirales	Lachnospiraceae	Blautia
-0.551939	0.0216121	0.523739	Aldh2	88863e8e6021b8bcd0301789e063eaa8	Bacteroidota	Bacteroidia	Bacteroidales	Muribaculaceae	Muribaculaceae
-0.551883	0.0216281	0.523739	Col1a1	1e233d2d8037644a7e99baad2d6d2b21	Firmicutes	Clostridia	Oscillospirales	Oscillospiraceae	Colidextribacter
-0.551867	0.0216327	0.523739	Pde9a	f02f96395bf4a1f74e22ca2dcd24f9e9	Firmicutes	Clostridia	Lachnospirales	Lachnospiraceae	NA
-0.551577	0.0217161	0.524972	Abcc5	17ada42e50da6b7e7f20f47a6c2c27d0	Firmicutes	Clostridia	Oscillospirales	Ruminococcaceae	[Eubacterium]_siraeum_group
-0.551557	0.0217217	0.524972	Igsf10	311cf53b0396d490850fb7ffdbba0b51	Firmicutes	Clostridia	Oscillospirales	Oscillospiraceae	NK4A214_group
0.551471	0.0217466	0.525022	Cxcl12	002242299fb7189c6cf919307aae25b0	Bacteroidota	Bacteroidia	Bacteroidales	Rikenellaceae	Alistipes
0.55139	0.0217699	0.525022	Col1a1	372176d053910343ca3125c662c778a7	Bacteroidota	Bacteroidia	Bacteroidales	Muribaculaceae	Muribaculaceae
0.551182	0.0218298	0.525022	Col1a1	f5760f286aa54ff8342bea8dc8306d3f	Bacteroidota	Bacteroidia	Bacteroidales	Muribaculaceae	Muribaculaceae
0.551182	0.0218298	0.525022	Col3a1	8651b5b6260ffa208f74591b05a7baf5	Firmicutes	Clostridia	Oscillospirales	Ruminococcaceae	Ruminococcus
-0.551097	0.0218545	0.525022	Sparc	741f10ee7929177a5b83934be7254d22	Firmicutes	Clostridia	Lachnospirales	Lachnospiraceae	NA
0.551049	0.0218681	0.525022	Stmn1	478d8d19a293d6f225bbf0b6a2d7ee99	Firmicutes	Clostridia	Oscillospirales	Oscillospiraceae	NA
-0.551032	0.0218731	0.525022	Susd4	c3604ac08fe19d676c0e5aa6573d27bf	Firmicutes	Clostridia	Lachnospirales	Lachnospiraceae	Lachnospiraceae_NK4A136_group
-0.551022	0.0218759	0.525022	Gcg	f9049e7fa107ce55b7c099e906ea7620	Firmicutes	Clostridia	Lachnospirales	Lachnospiraceae	NA
0.550709	0.0219666	0.52674	Gata2	628637af9c582dd2ca6fcdd66019d86c	Bacteroidota	Bacteroidia	Bacteroidales	Muribaculaceae	Muribaculaceae
-0.55046	0.0220391	0.52802	Sparc	1c5cc779c92760dfbe39900fab82f1cd	Firmicutes	Clostridia	Lachnospirales	Lachnospiraceae	Blautia
0.55037	0.0220652	0.528186	Cxcl12	74347e0dca2d535c6e2f0f658a17ecbd	Firmicutes	Clostridia	Oscillospirales	Oscillospiraceae	uncultured
-0.549961	0.0221845	0.530582	Kcne3	85776ae2c192429fdf9846579db25827	Firmicutes	Clostridia	Oscillospirales	Ruminococcaceae	NA
-0.549819	0.022226	0.531116	Gcg	5d9ca6b6f2468f0cdb93ebcc071c28ff	Bacteroidota	Bacteroidia	Bacteroidales	Muribaculaceae	Muribaculaceae
-0.549694	0.0222628	0.531535	Gcg	1030fe607c8111bb893a71ba46419460	Bacteroidota	Bacteroidia	Bacteroidales	Muribaculaceae	Muribaculaceae
0.549458	0.0223321	0.531895	Col6a4	3476be51be46fbb55bcd7712aef1f173	Firmicutes	Clostridia	Clostridia_vadinBB60_group	Clostridia_vadinBB60_group	Clostridia_vadinBB60_group
-0.549364	0.0223596	0.531895	Slc6a9	70d3da1d88c75a30a0a30cbcf88c858a	Firmicutes	Clostridia	Peptococcales	Peptococcaceae	uncultured
0.549109	0.0224347	0.531895	Gata2	fd99b94ab858bbeab47c66a4ef5bb021	Firmicutes	Clostridia	Christensenellales	Christensenellaceae	Christensenellaceae_R-7_group
-0.549103	0.0224365	0.531895	Fut2	8188d397607e2a1ba411dfa2a2f1a57d	Firmicutes	Clostridia	Lachnospirales	Lachnospiraceae	NA
-0.549057	0.0224501	0.531895	Col3a1	8506e522aec14566b87243b1abecf35a	Euryarchaeota	Methanobacteria	Methanobacteriales	Methanobacteriaceae	Methanosphaera
0.54902	0.0224612	0.531895	Slc6a9	7f2b89e12c2494b4d420ce466b3db90f	Bacteroidota	Bacteroidia	Bacteroidales	Muribaculaceae	Muribaculaceae
0.549012	0.0224634	0.531895	Cxcl12	15a766ebfc47bbe82bdd861767c1b473	Bacteroidota	Bacteroidia	Bacteroidales	Muribaculaceae	Muribaculaceae
0.548939	0.0224849	0.531895	Med21	1f613e961f8b2629d1c716c8f35e264f	Firmicutes	Clostridia	Oscillospirales	Ruminococcaceae	CAG-352
-0.548931	0.0224873	0.531895	Abcc5	f9f8e4998d29dbd92866083ae2788be0	Firmicutes	Clostridia	Peptococcales	Peptococcaceae	uncultured
-0.548928	0.0224882	0.531895	Abcc5	372176d053910343ca3125c662c778a7	Bacteroidota	Bacteroidia	Bacteroidales	Muribaculaceae	Muribaculaceae
0.548922	0.0224899	0.531895	Gata2	d039c7c1c4089dd703df2ae75a4feaaf	Firmicutes	Clostridia	Oscillospirales	UCG-010	UCG-010
-0.548716	0.022551	0.532883	Igfbp3	1e9c2a0553f689473e75d80dfaa71ed5	Firmicutes	Clostridia	Oscillospirales	Ruminococcaceae	[Eubacterium]_siraeum_group
0.548467	0.0226249	0.534171	Gata2	ae72427e6314cf8c1d95fd8f0145a596	Bacteroidota	Bacteroidia	Bacteroidales	Muribaculaceae	Muribaculaceae
-0.548251	0.022689	0.534886	Kcne3	88863e8e6021b8bcd0301789e063eaa8	Bacteroidota	Bacteroidia	Bacteroidales	Muribaculaceae	Muribaculaceae
0.548163	0.0227151	0.534886	Col6a4	ece94796713e4f4f9fa4788649982adc	Firmicutes	Clostridia	Lachnospirales	Lachnospiraceae	NA
-0.548163	0.0227151	0.534886	Kcne3	ece94796713e4f4f9fa4788649982adc	Firmicutes	Clostridia	Lachnospirales	Lachnospiraceae	NA
0.548021	0.0227573	0.534886	C1qtnf2	23eebb6693ade40eb3762126aa699219	Actinobacteriota	Coriobacteriia	Coriobacteriales	Eggerthellaceae	Enterorhabdus
-0.548021	0.0227573	0.534886	Slc6a9	7dbe88f201c3a5eecc8aff253e580a6a	Firmicutes	Clostridia	Oscillospirales	Ruminococcaceae	Ruminococcaceae
0.547974	0.0227714	0.534886	C1qtnf2	44f6a6701f6822e9684bb76c16c01a59	Actinobacteriota	Coriobacteriia	Coriobacteriales	Eggerthellaceae	Parvibacter
0.547862	0.0228049	0.535218	Gata2	0e4cd919c315e5e3a264cc696213433c	Firmicutes	Bacilli	Erysipelotrichales	Erysipelotrichaceae	Allobaculum
-0.547766	0.0228336	0.535435	Col3a1	ebfe143719714e096c609ddebd06c4e7	Firmicutes	Clostridia	Clostridia_UCG-014	Clostridia_UCG-014	Clostridia_UCG-014
0.54761	0.0228803	0.536074	Fgfr4	a002718ba460d207639c7cf1d330525d	Bacteroidota	Bacteroidia	Bacteroidales	Muribaculaceae	Muribaculaceae
0.547325	0.0229659	0.536124	Pzp	69909fa61d7cc0b0bb1f56654db5732c	Firmicutes	Clostridia	Lachnospirales	Lachnospiraceae	GCA-900066575
-0.547325	0.0229659	0.536124	Susd4	c2774d073610d248ca0d818453294768	Bacteroidota	Bacteroidia	Bacteroidales	Muribaculaceae	Muribaculaceae
0.547215	0.0229989	0.536124	Abcc5	b77f37e75b503cee47ade0333c845d8d	Firmicutes	Clostridia	Monoglobales	Monoglobaceae	Monoglobus
0.547215	0.0229989	0.536124	Eva1c	b77f37e75b503cee47ade0333c845d8d	Firmicutes	Clostridia	Monoglobales	Monoglobaceae	Monoglobus
0.547215	0.0229989	0.536124	Abcc5	cb98e7dc019cc428fabdc15f7d633544	Firmicutes	Clostridia	Lachnospirales	Lachnospiraceae	NA
0.547215	0.0229989	0.536124	Eva1c	cb98e7dc019cc428fabdc15f7d633544	Firmicutes	Clostridia	Lachnospirales	Lachnospiraceae	NA
-0.546569	0.0231938	0.538847	Fgfr4	52bf95fb707ed1c6b0341a02b5b4a49e	Actinobacteriota	Actinobacteria	Bifidobacteriales	Bifidobacteriaceae	Bifidobacterium
-0.546569	0.0231938	0.538847	C1qtnf2	7f2b89e12c2494b4d420ce466b3db90f	Bacteroidota	Bacteroidia	Bacteroidales	Muribaculaceae	Muribaculaceae
-0.546569	0.0231938	0.538847	Cxcl12	1cd46ce03db15b28a0e0be23ed7c7ec3	Bacteroidota	Bacteroidia	Bacteroidales	Muribaculaceae	Muribaculaceae
-0.546569	0.0231938	0.538847	Kcne3	2435b20eb910eb804b9e33dd51cc0d74	Firmicutes	Clostridia	Peptostreptococcales-Tissierellales	Peptostreptococcaceae	Romboutsia
0.546467	0.0232247	0.539111	Cxcl12	36fc2e905d372107c3ec76b94bab8263	Bacteroidota	Bacteroidia	Bacteroidales	Muribaculaceae	Muribaculaceae
0.54625	0.0232906	0.539588	Gata2	5b98b9eab49bb2b02eda3062a14bbd1c	Bacteroidota	Bacteroidia	Bacteroidales	Rikenellaceae	Alistipes
0.546225	0.0232981	0.539588	Adamts12	9921c5b2fbb8bd215797bc4660ff3262	Firmicutes	Clostridia	Lachnospirales	Lachnospiraceae	uncultured
-0.546129	0.0233272	0.539588	Slc6a9	066be0b580024ae29d428e4bccfb6725	Firmicutes	Clostridia	NA	NA	NA
-0.546069	0.0233455	0.539588	Susd4	3530f264b6bd92e03719d056380af907	Firmicutes	Clostridia	Lachnospirales	Lachnospiraceae	NA
0.546013	0.0233626	0.539588	Col3a1	edf9777d7ddb838c8c03bbd6ed966204	Bacteroidota	Bacteroidia	Bacteroidales	Muribaculaceae	Muribaculaceae
-0.546013	0.0233626	0.539588	Aldh2	edf9777d7ddb838c8c03bbd6ed966204	Bacteroidota	Bacteroidia	Bacteroidales	Muribaculaceae	Muribaculaceae
0.545678	0.0234648	0.541409	Adamts12	5a65c48fde157b837427c2b621b4aa30	Firmicutes	Clostridia	Peptostreptococcales-Tissierellales	Peptostreptococcaceae	Romboutsia
-0.545625	0.0234807	0.541409	Abcc5	586edc89cd074961714b96d8ae5b7e3c	Firmicutes	Clostridia	Lachnospirales	Lachnospiraceae	Roseburia
-0.545398	0.0235502	0.542412	Med21	351394365933f5b3504dd1b0b92329d1	Firmicutes	Clostridia	Lachnospirales	Lachnospiraceae	NA
0.545355	0.0235635	0.542412	Cxcl12	23447ba9532c8a3ad14696686ebf6892	Firmicutes	Clostridia	Lachnospirales	Lachnospiraceae	NA
-0.545116	0.0236368	0.543242	Susd4	a7e2cdd458954c945dae58e68f925a8a	Firmicutes	Clostridia	Lachnospirales	Lachnospiraceae	Lachnospiraceae_NK4A136_group
-0.545109	0.0236389	0.543242	Eva1c	1845a8bc13fcb30d174e7dc5f0627cd3	Bacteroidota	Bacteroidia	Bacteroidales	Muribaculaceae	Muribaculaceae
-0.544786	0.0237384	0.544725	Pde9a	edf9777d7ddb838c8c03bbd6ed966204	Bacteroidota	Bacteroidia	Bacteroidales	Muribaculaceae	Muribaculaceae
-0.544697	0.0237658	0.544725	Kcne3	dc527081f8a50693a2a36e434774cbc2	Firmicutes	Clostridia	Clostridia_vadinBB60_group	Clostridia_vadinBB60_group	Clostridia_vadinBB60_group
0.544553	0.0238101	0.544725	Sparc	9eda4a6eef8e4239c921c1a47c7c7bdb	Firmicutes	Clostridia	Lachnospirales	Lachnospiraceae	uncultured
0.544493	0.0238287	0.544725	Eva1c	925b88eb4174dbb31b31a95cf06f7397	Bacteroidota	Bacteroidia	Bacteroidales	Muribaculaceae	Muribaculaceae
0.544451	0.0238416	0.544725	Adamts12	a5ae9ff9e181ac647cc7238434d6ca68	Bacteroidota	Bacteroidia	Bacteroidales	Muribaculaceae	Muribaculaceae
0.544451	0.0238416	0.544725	Col3a1	a5ae9ff9e181ac647cc7238434d6ca68	Bacteroidota	Bacteroidia	Bacteroidales	Muribaculaceae	Muribaculaceae
-0.544451	0.0238416	0.544725	Pde9a	8e20218a7d75ab053438eaf5609ad01b	Bacteroidota	Bacteroidia	Bacteroidales	Muribaculaceae	Muribaculaceae
-0.544377	0.0238645	0.544798	Med21	da6ea5d69e9aab4234716ef59b977832	Firmicutes	Clostridia	Oscillospirales	Oscillospiraceae	uncultured
0.54415	0.0239349	0.545732	Fgfr4	fa1b92bc351450bbbf20291f5b86a0a7	Firmicutes	Clostridia	Oscillospirales	Ruminococcaceae	Incertae_Sedis
-0.544118	0.023945	0.545732	Gcg	3342ecae0a7894127dd3877705197d30	Desulfobacterota	Desulfovibrionia	Desulfovibrionales	Desulfovibrionaceae	uncultured
0.543977	0.0239886	0.546275	Cxcl12	fc599752833bb388480ef0775bafbf53	Firmicutes	Clostridia	Lachnospirales	Lachnospiraceae	NA
0.54353	0.0241279	0.548994	Gcg	fc23448aba78778e5606c81ff2c05581	Firmicutes	Clostridia	Lachnospirales	Lachnospiraceae	Lachnospiraceae_NK4A136_group
0.543334	0.0241891	0.549764	Col6a4	5ac12fc11a079cc63bffa1949459d104	Bacteroidota	Bacteroidia	Bacteroidales	Muribaculaceae	Muribaculaceae
0.543294	0.0242016	0.549764	C1qtnf2	c7a2862195fde8c23692b9f14cb781ac	Bacteroidota	Bacteroidia	Bacteroidales	Muribaculaceae	Muribaculaceae
0.54311	0.0242592	0.550619	Pzp	e618ca8ea9993de56791b18d4f6fecdf	Desulfobacterota	Desulfovibrionia	Desulfovibrionales	Desulfovibrionaceae	uncultured
-0.542999	0.0242939	0.550955	Gcg	e671800bb3755002e7fbf84212399792	Firmicutes	Clostridia	Oscillospirales	Oscillospiraceae	NA
-0.542857	0.0243387	0.551516	Aif1l	1c5cc779c92760dfbe39900fab82f1cd	Firmicutes	Clostridia	Lachnospirales	Lachnospiraceae	Blautia
-0.542513	0.0244468	0.552367	Aldh2	bfb2d86dee0eae05d74bedecebc4eeb0	Firmicutes	Clostridia	Lachnospirales	Lachnospiraceae	NA
-0.542488	0.0244549	0.552367	Eva1c	8188d397607e2a1ba411dfa2a2f1a57d	Firmicutes	Clostridia	Lachnospirales	Lachnospiraceae	NA
0.542486	0.0244555	0.552367	Stmn1	e15045b37b7619278610f521acd0eb07	Firmicutes	Clostridia	Clostridia_UCG-014	Clostridia_UCG-014	Clostridia_UCG-014
-0.542439	0.0244701	0.552367	Kcne3	33dac6f5310d78cff9ed37d095317d02	Firmicutes	Clostridia	Lachnospirales	Lachnospiraceae	NA
-0.54237	0.0244921	0.552367	Slc6a9	0726876587a306817725cffd68b71488	Bacteroidota	Bacteroidia	Bacteroidales	Bacteroidaceae	Bacteroides
0.542332	0.0245038	0.552367	Col1a1	67abcaeb80ec30dc2a3022c56a58001a	Firmicutes	Clostridia	Oscillospirales	Oscillospiraceae	NK4A214_group
-0.541771	0.0246817	0.552367	Gcg	391f8bc6e816c8d293f8b43cbdd4e81c	Firmicutes	Bacilli	Lactobacillales	Lactobacillaceae	Lactobacillus
0.541667	0.0247148	0.552367	Med21	1cd46ce03db15b28a0e0be23ed7c7ec3	Bacteroidota	Bacteroidia	Bacteroidales	Muribaculaceae	Muribaculaceae
0.541628	0.024727	0.552367	Fgfr4	8f8f91fb029bcf2f9b7da1f0eafd7de9	Firmicutes	Clostridia	Lachnospirales	Lachnospiraceae	NA
-0.541465	0.024779	0.552367	Kcne3	941c95894c60eb45b945787685ca4bd7	Firmicutes	Clostridia	Lachnospirales	Lachnospiraceae	NA
-0.54105	0.0249113	0.552367	Slc6a9	aec36b4ed8514b5c2609affb33cfb3d3	Firmicutes	Clostridia	Lachnospirales	Lachnospiraceae	Lachnospiraceae_NK4A136_group
-0.54068	0.02503	0.552367	Gata2	8332911ccbc081aa83adfaef4fccce31	Firmicutes	Clostridia	Lachnospirales	Lachnospiraceae	uncultured
-0.54068	0.02503	0.552367	Pzp	8332911ccbc081aa83adfaef4fccce31	Firmicutes	Clostridia	Lachnospirales	Lachnospiraceae	uncultured
-0.540594	0.0250577	0.552367	Abcc5	3fbbb25855c6a7eb08d85007cef9cb5e	Firmicutes	Clostridia	Monoglobales	Monoglobaceae	Monoglobus
-0.54053	0.0250781	0.552367	Gcg	5b6d0c6614d60976aa847e90a92b3bf8	Bacteroidota	Bacteroidia	Bacteroidales	Barnesiellaceae	Barnesiella
-0.540372	0.0251292	0.552367	Susd4	8f8f91fb029bcf2f9b7da1f0eafd7de9	Firmicutes	Clostridia	Lachnospirales	Lachnospiraceae	NA
-0.540372	0.0251292	0.552367	Slc6a9	8f8f91fb029bcf2f9b7da1f0eafd7de9	Firmicutes	Clostridia	Lachnospirales	Lachnospiraceae	NA
0.540338	0.0251401	0.552367	Igsf10	f9049e7fa107ce55b7c099e906ea7620	Firmicutes	Clostridia	Lachnospirales	Lachnospiraceae	NA
-0.540325	0.0251441	0.552367	Kcne3	9da6ca29d652d97cd80ea0e60e7ef8ec	Firmicutes	Clostridia	Lachnospirales	Lachnospiraceae	Roseburia
-0.540325	0.0251441	0.552367	Fut2	cbb2add9ddb515b0f28d31afc064d98b	Bacteroidota	Bacteroidia	Flavobacteriales	Flavobacteriaceae	uncultured
0.540191	0.0251875	0.552367	Sparc	fd99b94ab858bbeab47c66a4ef5bb021	Firmicutes	Clostridia	Christensenellales	Christensenellaceae	Christensenellaceae_R-7_group
-0.54017	0.0251943	0.552367	Igsf10	9518d7d4cd6333878eb91fea6021cf13	Firmicutes	Clostridia	Lachnospirales	Lachnospiraceae	GCA-900066575
0.540082	0.0252227	0.552367	Adamts12	0e9bda176536107bcced7e87a022ae7f	Firmicutes	Clostridia	Lachnospirales	Lachnospiraceae	uncultured
-0.540039	0.0252365	0.552367	Aldh2	ede93e736580bb8f77d4a03b64061615	Bacteroidota	Bacteroidia	Bacteroidales	Marinifilaceae	Butyricimonas
-0.539878	0.0252887	0.552367	Slc6a9	fa9d21d108d0cbe3105f9202769b7e30	Desulfobacterota	Desulfovibrionia	Desulfovibrionales	Desulfovibrionaceae	Desulfovibrio
0.539815	0.0253089	0.552367	Slc6a9	1c5cc779c92760dfbe39900fab82f1cd	Firmicutes	Clostridia	Lachnospirales	Lachnospiraceae	Blautia
-0.539646	0.0253638	0.552367	Igsf10	d1f7eb454cfc06d5886c56fba4a4c352	Bacteroidota	Bacteroidia	Bacteroidales	Muribaculaceae	Muribaculaceae
0.539216	0.0255037	0.552367	Pzp	002242299fb7189c6cf919307aae25b0	Bacteroidota	Bacteroidia	Bacteroidales	Rikenellaceae	Alistipes
-0.539216	0.0255037	0.552367	Cxcl12	6cfbe61ddaec74e72f566e1e110fbe3c	Bacteroidota	Bacteroidia	Bacteroidales	Prevotellaceae	Alloprevotella
0.539162	0.025521	0.552367	Aldh2	ebfe143719714e096c609ddebd06c4e7	Firmicutes	Clostridia	Clostridia_UCG-014	Clostridia_UCG-014	Clostridia_UCG-014
0.539162	0.025521	0.552367	Susd4	ebfe143719714e096c609ddebd06c4e7	Firmicutes	Clostridia	Clostridia_UCG-014	Clostridia_UCG-014	Clostridia_UCG-014
0.539121	0.0255346	0.552367	Gata2	60a4c7da3365218fa6d23fb78a4c3d5b	Bacteroidota	Bacteroidia	Bacteroidales	Muribaculaceae	Muribaculaceae
0.539082	0.0255473	0.552367	Cxcl12	372176d053910343ca3125c662c778a7	Bacteroidota	Bacteroidia	Bacteroidales	Muribaculaceae	Muribaculaceae
-0.538984	0.0255792	0.552367	Gcg	219ce94e2bc933aa95b58aa841fd6ba6	Campilobacterota	Campylobacteria	Campylobacterales	Helicobacteraceae	Helicobacter
0.538917	0.0256012	0.552367	Pzp	941c95894c60eb45b945787685ca4bd7	Firmicutes	Clostridia	Lachnospirales	Lachnospiraceae	NA
0.538811	0.0256357	0.552367	Col6a4	907e32ee9ab1f155ce25ad1498586aa8	Firmicutes	Clostridia	Lachnospirales	NA	NA
0.538811	0.0256357	0.552367	Col3a1	f9049e7fa107ce55b7c099e906ea7620	Firmicutes	Clostridia	Lachnospirales	Lachnospiraceae	NA
0.538811	0.0256357	0.552367	Fgfr4	f9049e7fa107ce55b7c099e906ea7620	Firmicutes	Clostridia	Lachnospirales	Lachnospiraceae	NA
-0.538665	0.0256836	0.552367	Slc6a9	c3604ac08fe19d676c0e5aa6573d27bf	Firmicutes	Clostridia	Lachnospirales	Lachnospiraceae	Lachnospiraceae_NK4A136_group
-0.538651	0.0256883	0.552367	Slc6a9	1aff3a58eb31b945fb2b974506054f0b	Firmicutes	Clostridia	Lachnospirales	Lachnospiraceae	Lachnospiraceae_NK4A136_group
0.53844	0.0257574	0.552367	Col3a1	67abcaeb80ec30dc2a3022c56a58001a	Firmicutes	Clostridia	Oscillospirales	Oscillospiraceae	NK4A214_group
0.538417	0.025765	0.552367	Sparc	88863e8e6021b8bcd0301789e063eaa8	Bacteroidota	Bacteroidia	Bacteroidales	Muribaculaceae	Muribaculaceae
-0.538411	0.0257669	0.552367	Abcc5	12bfa7a2be81e1f8ad50b289ee9152c2	Bacteroidota	Bacteroidia	Bacteroidales	Muribaculaceae	Muribaculaceae
-0.538184	0.0258416	0.552367	Med21	184abf2d3bdf5d6435a2118a049d26fe	Bacteroidota	Bacteroidia	Bacteroidales	Muribaculaceae	Muribaculaceae
-0.537858	0.0259489	0.552367	Eva1c	8f8f91fb029bcf2f9b7da1f0eafd7de9	Firmicutes	Clostridia	Lachnospirales	Lachnospiraceae	NA
0.537837	0.025956	0.552367	Col3a1	5001f9dd1db92f456837f8f5e9fe2559	Firmicutes	Clostridia	Lachnospirales	Lachnospiraceae	A2
-0.537702	0.0260005	0.552367	Abcc5	b39bb4b13dbaa677689a5ed008317013	Firmicutes	Clostridia	Lachnospirales	Lachnospiraceae	NA
-0.537643	0.0260201	0.552367	Kcne3	fd99b94ab858bbeab47c66a4ef5bb021	Firmicutes	Clostridia	Christensenellales	Christensenellaceae	Christensenellaceae_R-7_group
-0.537166	0.0261781	0.552367	Med21	806f7c098c416a344d45cae82c5ddd3b	Bacteroidota	Bacteroidia	Bacteroidales	Muribaculaceae	Muribaculaceae
0.536932	0.0262561	0.552367	Gata2	c7a2862195fde8c23692b9f14cb781ac	Bacteroidota	Bacteroidia	Bacteroidales	Muribaculaceae	Muribaculaceae
-0.536904	0.0262654	0.552367	Med21	a24ef276db08b7bfdbb3d47bf54454d6	Firmicutes	Clostridia	Lachnospirales	Lachnospiraceae	Lachnospiraceae_NK4A136_group
0.536877	0.0262744	0.552367	Sparc	c2317d5e9464e999e964414a27b768d5	Firmicutes	Clostridia	Lachnospirales	Lachnospiraceae	NA
0.536789	0.0263039	0.552367	Igfbp3	a381fc2bd70542ac0e74dfe5ae6f4398	Firmicutes	Clostridia	Lachnospirales	Lachnospiraceae	Lachnospiraceae_NK4A136_group
0.536696	0.0263348	0.552367	Igsf10	b904ec5c9a10b1058075c665833579fc	Firmicutes	Clostridia	Oscillospirales	Oscillospiraceae	Colidextribacter
0.536578	0.0263743	0.552367	Col6a4	23eebb6693ade40eb3762126aa699219	Actinobacteriota	Coriobacteriia	Coriobacteriales	Eggerthellaceae	Enterorhabdus
-0.536465	0.0264122	0.552367	Fut2	dc527081f8a50693a2a36e434774cbc2	Firmicutes	Clostridia	Clostridia_vadinBB60_group	Clostridia_vadinBB60_group	Clostridia_vadinBB60_group
-0.536406	0.0264317	0.552367	Kcne3	b39bb4b13dbaa677689a5ed008317013	Firmicutes	Clostridia	Lachnospirales	Lachnospiraceae	NA
0.536289	0.026471	0.552367	Stmn1	5d9ca6b6f2468f0cdb93ebcc071c28ff	Bacteroidota	Bacteroidia	Bacteroidales	Muribaculaceae	Muribaculaceae
-0.536197	0.026502	0.552367	Gcg	edf9777d7ddb838c8c03bbd6ed966204	Bacteroidota	Bacteroidia	Bacteroidales	Muribaculaceae	Muribaculaceae
-0.53616	0.0265144	0.552367	Susd4	d94781b6782b18782c54f0aab8dd7460	Firmicutes	Clostridia	Clostridia_vadinBB60_group	Clostridia_vadinBB60_group	Clostridia_vadinBB60_group
0.53616	0.0265144	0.552367	Pde9a	45113b8aa4aeffba97a1bf8041df3dc6	Firmicutes	Clostridia	Clostridiales	Clostridiaceae	Clostridium_sensu_stricto_1
0.535912	0.0265977	0.552367	Gata2	a128f52657da4065ce06aa8b053c5190	Firmicutes	Clostridia	Oscillospirales	UCG-010	UCG-010
0.535872	0.0266112	0.552367	C1qtnf2	8188d397607e2a1ba411dfa2a2f1a57d	Firmicutes	Clostridia	Lachnospirales	Lachnospiraceae	NA
-0.535872	0.0266112	0.552367	Aldh2	8188d397607e2a1ba411dfa2a2f1a57d	Firmicutes	Clostridia	Lachnospirales	Lachnospiraceae	NA
-0.535871	0.0266113	0.552367	Aldh2	12bfa7a2be81e1f8ad50b289ee9152c2	Bacteroidota	Bacteroidia	Bacteroidales	Muribaculaceae	Muribaculaceae
0.535871	0.0266113	0.552367	Aldh2	52857bb650d786208cecdab05b498849	Firmicutes	Bacilli	RF39	RF39	RF39
-0.535759	0.0266491	0.552367	Slc6a9	cbb2add9ddb515b0f28d31afc064d98b	Bacteroidota	Bacteroidia	Flavobacteriales	Flavobacteriaceae	uncultured
0.535454	0.0267523	0.552367	Gata2	b15897dc31458f072d707ac4b889b120	Bacteroidota	Bacteroidia	Bacteroidales	Muribaculaceae	Muribaculaceae
0.535355	0.0267856	0.552367	Cxcl12	0ccd303a69ac6d93e15d04f1cde7f09a	Firmicutes	Bacilli	Erysipelotrichales	Erysipelotrichaceae	uncultured
0.535306	0.0268021	0.552367	Fgfr4	8545220c2f50e681f250591a7f0d9613	Bacteroidota	Bacteroidia	Bacteroidales	Muribaculaceae	Muribaculaceae
-0.535254	0.0268199	0.552367	Stmn1	2b520c4c9d103d3f781c34a5fdc19726	Firmicutes	Clostridia	Clostridia_UCG-014	Clostridia_UCG-014	Clostridia_UCG-014
-0.534881	0.0269464	0.552367	Slc6a9	60552e6091a310455074762c7738bddb	Bacteroidota	Bacteroidia	Bacteroidales	Muribaculaceae	Muribaculaceae
-0.534768	0.0269848	0.552367	Col6a4	9518d7d4cd6333878eb91fea6021cf13	Firmicutes	Clostridia	Lachnospirales	Lachnospiraceae	GCA-900066575
0.534729	0.0269981	0.552367	Sparc	d8279863961ce362b8c45682a99d9e88	Bacteroidota	Bacteroidia	Bacteroidales	Muribaculaceae	Muribaculaceae
-0.534405	0.0271086	0.552367	Fgfr4	015b89f01b24507fc4017d7c0927f124	Firmicutes	Clostridia	Lachnospirales	Lachnospiraceae	Lachnospiraceae_NK4A136_group
0.534346	0.0271288	0.552367	Cxcl12	978aea84db4be91bbb0a479a87d9627e	Bacteroidota	Bacteroidia	Bacteroidales	Rikenellaceae	Alistipes
-0.534314	0.0271398	0.552367	Col6a4	52bf95fb707ed1c6b0341a02b5b4a49e	Actinobacteriota	Actinobacteria	Bifidobacteriales	Bifidobacteriaceae	Bifidobacterium
-0.534314	0.0271398	0.552367	Pzp	20f3791a07f97565c122882f75a980c1	Firmicutes	Bacilli	Lactobacillales	Lactobacillaceae	Lactobacillus
0.534314	0.0271398	0.552367	Pzp	0a251e00b9c6d356ca15f068374605c7	Bacteroidota	Bacteroidia	Bacteroidales	Muribaculaceae	Muribaculaceae
0.534237	0.0271659	0.552367	Gata2	9da6ca29d652d97cd80ea0e60e7ef8ec	Firmicutes	Clostridia	Lachnospirales	Lachnospiraceae	Roseburia
0.534159	0.0271928	0.552367	Pzp	372176d053910343ca3125c662c778a7	Bacteroidota	Bacteroidia	Bacteroidales	Muribaculaceae	Muribaculaceae
-0.534159	0.0271928	0.552367	Slc6a9	372176d053910343ca3125c662c778a7	Bacteroidota	Bacteroidia	Bacteroidales	Muribaculaceae	Muribaculaceae
0.533919	0.027275	0.552367	Aif1l	f5760f286aa54ff8342bea8dc8306d3f	Bacteroidota	Bacteroidia	Bacteroidales	Muribaculaceae	Muribaculaceae
0.533829	0.0273059	0.552367	Adamts12	5d9ca6b6f2468f0cdb93ebcc071c28ff	Bacteroidota	Bacteroidia	Bacteroidales	Muribaculaceae	Muribaculaceae
-0.533821	0.0273087	0.552367	Med21	fd99b94ab858bbeab47c66a4ef5bb021	Firmicutes	Clostridia	Christensenellales	Christensenellaceae	Christensenellaceae_R-7_group
-0.533427	0.0274443	0.552367	Fut2	63a140a08d2d15906a84f7c7cf8db4e9	Firmicutes	Clostridia	Lachnospirales	Lachnospiraceae	Lachnospiraceae_FCS020_group
0.533171	0.0275325	0.552367	Fgfr4	74347e0dca2d535c6e2f0f658a17ecbd	Firmicutes	Clostridia	Oscillospirales	Oscillospiraceae	uncultured
-0.533168	0.0275335	0.552367	Aldh2	c3604ac08fe19d676c0e5aa6573d27bf	Firmicutes	Clostridia	Lachnospirales	Lachnospiraceae	Lachnospiraceae_NK4A136_group
0.532969	0.0276024	0.552367	Adamts12	b904ec5c9a10b1058075c665833579fc	Firmicutes	Clostridia	Oscillospirales	Oscillospiraceae	Colidextribacter
-0.532547	0.027749	0.552367	Susd4	fd99b94ab858bbeab47c66a4ef5bb021	Firmicutes	Clostridia	Christensenellales	Christensenellaceae	Christensenellaceae_R-7_group
0.53244	0.0277863	0.552367	Pzp	d956d0b6ad7a7b212ced8956ab288c77	Firmicutes	Clostridia	Oscillospirales	Ruminococcaceae	NA
0.532412	0.0277958	0.552367	C1qtnf2	cee0d0d882eeeaa15b2fb316287c33ec	Firmicutes	Clostridia	Lachnospirales	Lachnospiraceae	Lachnospiraceae_NK4A136_group
0.531783	0.0280156	0.552367	Col6a4	23447ba9532c8a3ad14696686ebf6892	Firmicutes	Clostridia	Lachnospirales	Lachnospiraceae	NA
-0.531696	0.028046	0.552367	Gcg	36bdfe78da58bbf7fc93c48428ca4a40	Firmicutes	Clostridia	Lachnospirales	Lachnospiraceae	NA
0.531289	0.0281891	0.552367	Adamts12	edf9777d7ddb838c8c03bbd6ed966204	Bacteroidota	Bacteroidia	Bacteroidales	Muribaculaceae	Muribaculaceae
-0.530967	0.0283026	0.552367	Gcg	67dbb5882ccdf91d89a9262cbd9a2a59	Bacteroidota	Bacteroidia	Bacteroidales	Muribaculaceae	Muribaculaceae
-0.530775	0.0283704	0.552367	Col3a1	481037f7e0eaa82c233f23bb88afba2f	Firmicutes	Clostridia	Lachnospirales	Lachnospiraceae	uncultured
0.530559	0.0284469	0.552367	Adamts12	63a140a08d2d15906a84f7c7cf8db4e9	Firmicutes	Clostridia	Lachnospirales	Lachnospiraceae	Lachnospiraceae_FCS020_group
0.530466	0.0284797	0.552367	Fut2	7e1714d3b35b06f8920f7f8da784b503	Bacteroidota	Bacteroidia	Bacteroidales	Muribaculaceae	Muribaculaceae
0.530202	0.0285735	0.552367	Pzp	4ca2a533531f7601d7f87a5d4c5010c4	Firmicutes	Clostridia	Lachnospirales	Lachnospiraceae	Lachnospiraceae_NK4A136_group
-0.530151	0.0285919	0.552367	Pde9a	5787685a2f791cdb5f03cbbbd672be90	Firmicutes	Clostridia	Oscillospirales	Oscillospiraceae	Intestinimonas
-0.52991	0.0286777	0.552367	Slc6a9	69909fa61d7cc0b0bb1f56654db5732c	Firmicutes	Clostridia	Lachnospirales	Lachnospiraceae	GCA-900066575
-0.529644	0.0287725	0.552367	Med21	f02f96395bf4a1f74e22ca2dcd24f9e9	Firmicutes	Clostridia	Lachnospirales	Lachnospiraceae	NA
-0.529605	0.0287867	0.552367	Fgfr4	3f843e6262d3bec629130d17337e052e	Actinobacteriota	Actinobacteria	Corynebacteriales	Corynebacteriaceae	Corynebacterium
-0.529569	0.0287993	0.552367	Susd4	e15045b37b7619278610f521acd0eb07	Firmicutes	Clostridia	Clostridia_UCG-014	Clostridia_UCG-014	Clostridia_UCG-014
0.529524	0.0288156	0.552367	Col3a1	3fbbb25855c6a7eb08d85007cef9cb5e	Firmicutes	Clostridia	Monoglobales	Monoglobaceae	Monoglobus
-0.529412	0.0288557	0.552367	Stmn1	210f7da8e58b901818c3c26671d79d0c	Firmicutes	Clostridia	Lachnospirales	Lachnospiraceae	[Eubacterium]_xylanophilum_group
-0.529242	0.0289166	0.552367	Fut2	b904ec5c9a10b1058075c665833579fc	Firmicutes	Clostridia	Oscillospirales	Oscillospiraceae	Colidextribacter
-0.529141	0.0289528	0.552367	Igsf10	8332911ccbc081aa83adfaef4fccce31	Firmicutes	Clostridia	Lachnospirales	Lachnospiraceae	uncultured
0.529141	0.0289528	0.552367	Cxcl12	c17d5b1da13db77753b64e88c4a71afd	Firmicutes	Clostridia	Lachnospirales	Lachnospiraceae	uncultured
0.529061	0.0289815	0.552367	Adamts12	351394365933f5b3504dd1b0b92329d1	Firmicutes	Clostridia	Lachnospirales	Lachnospiraceae	NA
-0.52879	0.0290792	0.552367	Pde9a	0d14030122953c9093edf82928b0b01f	Firmicutes	Clostridia	Lachnospirales	Lachnospiraceae	Blautia
-0.52879	0.0290792	0.552367	Pzp	24edc56f1667ce3c94b90050eb3c7592	Firmicutes	Clostridia	Clostridia_UCG-014	Clostridia_UCG-014	Clostridia_UCG-014
0.52879	0.0290792	0.552367	Fgfr4	0c93000c81b3c5928eafb35961b88d21	Firmicutes	Clostridia	Clostridia_vadinBB60_group	Clostridia_vadinBB60_group	Clostridia_vadinBB60_group
-0.52879	0.0290792	0.552367	Aldh2	0c93000c81b3c5928eafb35961b88d21	Firmicutes	Clostridia	Clostridia_vadinBB60_group	Clostridia_vadinBB60_group	Clostridia_vadinBB60_group
0.52879	0.0290792	0.552367	Susd4	8506e522aec14566b87243b1abecf35a	Euryarchaeota	Methanobacteria	Methanobacteriales	Methanobacteriaceae	Methanosphaera
-0.52879	0.0290792	0.552367	Igsf10	c20d6c90d01e58881e7075b3108ec4fb	Firmicutes	Clostridia	Lachnospirales	Lachnospiraceae	NA
-0.528639	0.0291338	0.552367	Pde9a	c2317d5e9464e999e964414a27b768d5	Firmicutes	Clostridia	Lachnospirales	Lachnospiraceae	NA
-0.528252	0.0292735	0.552367	Cxcl12	52857bb650d786208cecdab05b498849	Firmicutes	Bacilli	RF39	RF39	RF39
-0.528149	0.029311	0.552367	Sparc	d155bb7ef1295b612ceef63bc0ce756d	Bacteroidota	Bacteroidia	Bacteroidales	Muribaculaceae	Muribaculaceae
-0.528134	0.0293164	0.552367	Fut2	e15045b37b7619278610f521acd0eb07	Firmicutes	Clostridia	Clostridia_UCG-014	Clostridia_UCG-014	Clostridia_UCG-014
-0.528121	0.0293212	0.552367	Sparc	481037f7e0eaa82c233f23bb88afba2f	Firmicutes	Clostridia	Lachnospirales	Lachnospiraceae	uncultured
0.527608	0.0295078	0.552367	C1qtnf2	e708eaf7e898bb3b53cfe6a3aef1d825	Bacteroidota	Bacteroidia	Bacteroidales	Muribaculaceae	Muribaculaceae
-0.527493	0.0295497	0.552367	Aldh2	e6916a3a5113051772ad033df382f89e	Firmicutes	Clostridia	Lachnospirales	Lachnospiraceae	Lachnospiraceae_NK4A136_group
-0.527451	0.0295652	0.552367	Med21	941c95894c60eb45b945787685ca4bd7	Firmicutes	Clostridia	Lachnospirales	Lachnospiraceae	NA
0.526909	0.0297634	0.552367	Gata2	4ca2a533531f7601d7f87a5d4c5010c4	Firmicutes	Clostridia	Lachnospirales	Lachnospiraceae	Lachnospiraceae_NK4A136_group
-0.526909	0.0297634	0.552367	Abcc5	a381fc2bd70542ac0e74dfe5ae6f4398	Firmicutes	Clostridia	Lachnospirales	Lachnospiraceae	Lachnospiraceae_NK4A136_group
0.526909	0.0297634	0.552367	Cxcl12	0e9bda176536107bcced7e87a022ae7f	Firmicutes	Clostridia	Lachnospirales	Lachnospiraceae	uncultured
0.526861	0.0297812	0.552367	Aif1l	5001f9dd1db92f456837f8f5e9fe2559	Firmicutes	Clostridia	Lachnospirales	Lachnospiraceae	A2
-0.526774	0.029813	0.552367	Susd4	36fc2e905d372107c3ec76b94bab8263	Bacteroidota	Bacteroidia	Bacteroidales	Muribaculaceae	Muribaculaceae
-0.52652	0.0299063	0.552367	Susd4	5b98b9eab49bb2b02eda3062a14bbd1c	Bacteroidota	Bacteroidia	Bacteroidales	Rikenellaceae	Alistipes
0.526402	0.0299501	0.552367	Adamts12	9eda4a6eef8e4239c921c1a47c7c7bdb	Firmicutes	Clostridia	Lachnospirales	Lachnospiraceae	uncultured
-0.526381	0.0299578	0.552367	Susd4	e7f5cb6002f8279bb6dc21d6a05c43fd	Bacteroidota	Bacteroidia	Bacteroidales	Muribaculaceae	Muribaculaceae
-0.526124	0.0300525	0.552367	Stmn1	d1f7eb454cfc06d5886c56fba4a4c352	Bacteroidota	Bacteroidia	Bacteroidales	Muribaculaceae	Muribaculaceae
-0.526033	0.0300863	0.552367	Kcne3	0ccd303a69ac6d93e15d04f1cde7f09a	Firmicutes	Bacilli	Erysipelotrichales	Erysipelotrichaceae	uncultured
0.525844	0.0301561	0.552367	Cxcl12	1f10f15030dd3f892ca07b10aa649261	Firmicutes	Bacilli	Acholeplasmatales	Acholeplasmataceae	Anaeroplasma
-0.525844	0.0301561	0.552367	Eva1c	e6916a3a5113051772ad033df382f89e	Firmicutes	Clostridia	Lachnospirales	Lachnospiraceae	Lachnospiraceae_NK4A136_group
-0.525488	0.0302883	0.552367	Pde9a	3530f264b6bd92e03719d056380af907	Firmicutes	Clostridia	Lachnospirales	Lachnospiraceae	NA
0.525287	0.0303631	0.552367	C1qtnf2	f5760f286aa54ff8342bea8dc8306d3f	Bacteroidota	Bacteroidia	Bacteroidales	Muribaculaceae	Muribaculaceae
-0.525196	0.0303971	0.552367	Abcc5	15a766ebfc47bbe82bdd861767c1b473	Bacteroidota	Bacteroidia	Bacteroidales	Muribaculaceae	Muribaculaceae
-0.525196	0.0303971	0.552367	Susd4	15a766ebfc47bbe82bdd861767c1b473	Bacteroidota	Bacteroidia	Bacteroidales	Muribaculaceae	Muribaculaceae
0.525105	0.0304312	0.552367	Col3a1	0d14030122953c9093edf82928b0b01f	Firmicutes	Clostridia	Lachnospirales	Lachnospiraceae	Blautia
-0.525105	0.0304312	0.552367	Igfbp3	24edc56f1667ce3c94b90050eb3c7592	Firmicutes	Clostridia	Clostridia_UCG-014	Clostridia_UCG-014	Clostridia_UCG-014
0.525105	0.0304312	0.552367	Col6a4	5b563732b90d3da08bb3da6cfc9e0d07	Firmicutes	Clostridia	Clostridia_vadinBB60_group	Clostridia_vadinBB60_group	Clostridia_vadinBB60_group
0.525105	0.0304312	0.552367	Col6a4	07e2c5b3f8d29ba35852ddc4467446eb	Firmicutes	Clostridia	Clostridia_vadinBB60_group	Clostridia_vadinBB60_group	Clostridia_vadinBB60_group
0.525105	0.0304312	0.552367	Col6a4	a734dacd9e3ef35f6a19780a4fa515c6	Firmicutes	Clostridia	Clostridia_vadinBB60_group	Clostridia_vadinBB60_group	Clostridia_vadinBB60_group
-0.525105	0.0304312	0.552367	Eva1c	cff0b377fd5634960effc51c1681605b	Firmicutes	Clostridia	Oscillospirales	Ruminococcaceae	Incertae_Sedis
-0.525105	0.0304312	0.552367	C1qtnf2	8de70314877248a9fdce7e3ada56b7c4	Firmicutes	Clostridia	Lachnospirales	Lachnospiraceae	NA
-0.525105	0.0304312	0.552367	Fgfr4	5e671ae149085fcaa101c00d15098ccb	Firmicutes	Clostridia	Lachnospirales	Lachnospiraceae	NA
-0.525105	0.0304312	0.552367	Fgfr4	dbf42ff6f9e7301d6a559520081f5f9e	Firmicutes	Clostridia	Lachnospirales	Lachnospiraceae	NA
0.525105	0.0304312	0.552367	Col6a4	2c2910cfca37ad86379b8aca161d4b63	Bacteroidota	Bacteroidia	Bacteroidales	Tannerellaceae	Parabacteroides
-0.525105	0.0304312	0.552367	Aldh2	cbb2add9ddb515b0f28d31afc064d98b	Bacteroidota	Bacteroidia	Flavobacteriales	Flavobacteriaceae	uncultured
-0.525105	0.0304312	0.552367	Abcc5	9f200f10aabb46f8ce96c3e7ca78605a	Firmicutes	Clostridia	Lachnospirales	Lachnospiraceae	uncultured
-0.524823	0.0305366	0.552367	Pzp	ebfe143719714e096c609ddebd06c4e7	Firmicutes	Clostridia	Clostridia_UCG-014	Clostridia_UCG-014	Clostridia_UCG-014
-0.524823	0.0305366	0.552367	Med21	f0d93deb2cee3b6fee452a352a46173d	Firmicutes	Clostridia	Lachnospirales	Lachnospiraceae	NA
-0.524788	0.0305496	0.552367	Pde9a	1bfdd14c3cb6082f1bb7ee548c6b42bc	Firmicutes	Clostridia	Lachnospirales	Lachnospiraceae	Lachnospiraceae_NK4A136_group
-0.524778	0.0305534	0.552367	Susd4	67dbb5882ccdf91d89a9262cbd9a2a59	Bacteroidota	Bacteroidia	Bacteroidales	Muribaculaceae	Muribaculaceae
-0.524609	0.0306166	0.552367	Gcg	45c16bc51ce380991352e76976d2f88b	Firmicutes	Clostridia	Oscillospirales	Oscillospiraceae	Oscillibacter
-0.524451	0.0306763	0.552367	Gcg	978aea84db4be91bbb0a479a87d9627e	Bacteroidota	Bacteroidia	Bacteroidales	Rikenellaceae	Alistipes
-0.524451	0.0306763	0.552367	Kcne3	5b6d0c6614d60976aa847e90a92b3bf8	Bacteroidota	Bacteroidia	Bacteroidales	Barnesiellaceae	Barnesiella
-0.524273	0.0307432	0.552367	Susd4	b904ec5c9a10b1058075c665833579fc	Firmicutes	Clostridia	Oscillospirales	Oscillospiraceae	Colidextribacter
-0.523868	0.0308957	0.552367	Eva1c	9e43b8d0ac90d77f5f42d71bcea2551a	Firmicutes	Clostridia	Oscillospirales	Oscillospiraceae	Colidextribacter
-0.523863	0.0308977	0.552367	Fut2	8545220c2f50e681f250591a7f0d9613	Bacteroidota	Bacteroidia	Bacteroidales	Muribaculaceae	Muribaculaceae
-0.523616	0.030991	0.552367	Pzp	fa05ee3504f5168faa29b847196368eb	Firmicutes	Clostridia	Lachnospirales	Lachnospiraceae	Lachnospiraceae_NK4A136_group
0.523616	0.030991	0.552367	C1qtnf2	ff59f8a720e0aa42eba88a2169f1e9a6	Firmicutes	Clostridia	Peptostreptococcales-Tissierellales	Peptostreptococcaceae	Romboutsia
-0.523616	0.030991	0.552367	Pde9a	0e9bda176536107bcced7e87a022ae7f	Firmicutes	Clostridia	Lachnospirales	Lachnospiraceae	uncultured
-0.523605	0.0309951	0.552367	Susd4	a5ae9ff9e181ac647cc7238434d6ca68	Bacteroidota	Bacteroidia	Bacteroidales	Muribaculaceae	Muribaculaceae
-0.523263	0.031125	0.552367	Pzp	fc23448aba78778e5606c81ff2c05581	Firmicutes	Clostridia	Lachnospirales	Lachnospiraceae	Lachnospiraceae_NK4A136_group
0.523189	0.0311529	0.552367	C1qtnf2	22c03a75a8e96b594fe0bf72285c79af	Firmicutes	Clostridia	Peptostreptococcales-Tissierellales	Peptostreptococcaceae	Romboutsia
0.523173	0.031159	0.552367	Cxcl12	12bfa7a2be81e1f8ad50b289ee9152c2	Bacteroidota	Bacteroidia	Bacteroidales	Muribaculaceae	Muribaculaceae
0.522734	0.0313263	0.552367	Cxcl12	b9b58e03b18e958327597799a92c5406	Desulfobacterota	Desulfovibrionia	Desulfovibrionales	Desulfovibrionaceae	uncultured
-0.522701	0.0313388	0.552367	Fut2	5787685a2f791cdb5f03cbbbd672be90	Firmicutes	Clostridia	Oscillospirales	Oscillospiraceae	Intestinimonas
-0.522379	0.031462	0.552367	Susd4	6f55bbd6ea5e7e0d2f92f782b6b47f50	Bacteroidota	Bacteroidia	Bacteroidales	Muribaculaceae	Muribaculaceae
0.522247	0.0315126	0.552367	C1qtnf2	f9f8e4998d29dbd92866083ae2788be0	Firmicutes	Clostridia	Peptococcales	Peptococcaceae	uncultured
0.522175	0.0315402	0.552367	Stmn1	c3604ac08fe19d676c0e5aa6573d27bf	Firmicutes	Clostridia	Lachnospirales	Lachnospiraceae	Lachnospiraceae_NK4A136_group
-0.522174	0.0315407	0.552367	Susd4	e618ca8ea9993de56791b18d4f6fecdf	Desulfobacterota	Desulfovibrionia	Desulfovibrionales	Desulfovibrionaceae	uncultured
0.522061	0.031584	0.552367	Fut2	af79c058154c02e7c4181926bd8fc995	Firmicutes	Clostridia	Lachnospirales	Lachnospiraceae	Acetatifactor
-0.522021	0.0315993	0.552367	Stmn1	fe83480e5c66f317b6e28fb6832931d3	Firmicutes	Clostridia	Peptostreptococcales-Tissierellales	Anaerovoracaceae	Family_XIII_UCG-001
0.521912	0.0316412	0.552367	Gcg	93993f21d206fc4bc4d1d943c418560f	Firmicutes	Bacilli	Lactobacillales	Lactobacillaceae	Lactobacillus
-0.521912	0.0316412	0.552367	Pde9a	23447ba9532c8a3ad14696686ebf6892	Firmicutes	Clostridia	Lachnospirales	Lachnospiraceae	NA
-0.521788	0.0316891	0.552367	Susd4	b15897dc31458f072d707ac4b889b120	Bacteroidota	Bacteroidia	Bacteroidales	Muribaculaceae	Muribaculaceae
0.521773	0.0316947	0.552367	Col3a1	a7e2cdd458954c945dae58e68f925a8a	Firmicutes	Clostridia	Lachnospirales	Lachnospiraceae	Lachnospiraceae_NK4A136_group
0.521749	0.0317039	0.552367	Fgfr4	8034b4b397811921955777b4c3168be1	Firmicutes	Clostridia	Clostridia_UCG-014	Clostridia_UCG-014	Clostridia_UCG-014
0.521749	0.0317039	0.552367	Med21	3b0d2735bac1632117ae06ec84430de7	Firmicutes	Clostridia	Clostridia_UCG-014	Clostridia_UCG-014	Clostridia_UCG-014
0.521749	0.0317039	0.552367	Kcne3	3b0d2735bac1632117ae06ec84430de7	Firmicutes	Clostridia	Clostridia_UCG-014	Clostridia_UCG-014	Clostridia_UCG-014
0.521749	0.0317039	0.552367	Susd4	f0d8830f26746351d5cc576fc9b24d64	Firmicutes	Clostridia	Lachnospirales	Defluviitaleaceae	Defluviitaleaceae_UCG-011
0.521749	0.0317039	0.552367	Slc6a9	f0d8830f26746351d5cc576fc9b24d64	Firmicutes	Clostridia	Lachnospirales	Defluviitaleaceae	Defluviitaleaceae_UCG-011
-0.521749	0.0317039	0.552367	Abcc5	cd17107e41f02b8f3df5e35da0389972	Firmicutes	Clostridia	Lachnospirales	Lachnospiraceae	Lachnospiraceae_NK4A136_group
0.521749	0.0317039	0.552367	Med21	d9c5dfd6a048ed9a595df18b0202a444	Firmicutes	Clostridia	Lachnospirales	Lachnospiraceae	NA
0.521749	0.0317039	0.552367	Kcne3	d9c5dfd6a048ed9a595df18b0202a444	Firmicutes	Clostridia	Lachnospirales	Lachnospiraceae	NA
0.521749	0.0317039	0.552367	Med21	ff28b160383a86fc25dcbd88d5fd4a73	Firmicutes	Clostridia	Oscillospirales	Oscillospiraceae	Oscillibacter
0.521749	0.0317039	0.552367	Kcne3	ff28b160383a86fc25dcbd88d5fd4a73	Firmicutes	Clostridia	Oscillospirales	Oscillospiraceae	Oscillibacter
0.521749	0.0317039	0.552367	Fgfr4	6aa94a15c3dbea22d4521119f0c0e365	Bacteroidota	Bacteroidia	Bacteroidales	Tannerellaceae	Parabacteroides
-0.521588	0.031766	0.552367	Med21	148a980b8d9d30c83e111a5f8c7b6287	Bacteroidota	Bacteroidia	Bacteroidales	Bacteroidaceae	Bacteroides
0.521573	0.0317718	0.552367	Stmn1	67abcaeb80ec30dc2a3022c56a58001a	Firmicutes	Clostridia	Oscillospirales	Oscillospiraceae	NK4A214_group
-0.521436	0.0318248	0.552367	Slc6a9	15a766ebfc47bbe82bdd861767c1b473	Bacteroidota	Bacteroidia	Bacteroidales	Muribaculaceae	Muribaculaceae
0.52142	0.0318309	0.552367	Pde9a	fc23448aba78778e5606c81ff2c05581	Firmicutes	Clostridia	Lachnospirales	Lachnospiraceae	Lachnospiraceae_NK4A136_group
-0.521326	0.0318672	0.552367	Med21	730e08c924b658598c072285a7cb3f8f	Bacteroidota	Bacteroidia	Bacteroidales	Muribaculaceae	Muribaculaceae
0.520976	0.0320028	0.552367	Sparc	4b4fb0716c0ef031ebbe804d328ba6ea	Firmicutes	Clostridia	Lachnospirales	Lachnospiraceae	Lachnospiraceae_NK4A136_group
0.520942	0.032016	0.552367	Gata2	e618ca8ea9993de56791b18d4f6fecdf	Desulfobacterota	Desulfovibrionia	Desulfovibrionales	Desulfovibrionaceae	uncultured
-0.520801	0.0320709	0.552367	Med21	c3604ac08fe19d676c0e5aa6573d27bf	Firmicutes	Clostridia	Lachnospirales	Lachnospiraceae	Lachnospiraceae_NK4A136_group
0.520678	0.0321186	0.552367	Aldh2	93993f21d206fc4bc4d1d943c418560f	Firmicutes	Bacilli	Lactobacillales	Lactobacillaceae	Lactobacillus
0.520633	0.0321361	0.552367	Col6a4	12bfa7a2be81e1f8ad50b289ee9152c2	Bacteroidota	Bacteroidia	Bacteroidales	Muribaculaceae	Muribaculaceae
0.520539	0.0321728	0.552367	Pde9a	e8411ed6cbb92dd48912b3a9ba0f49d6	Actinobacteriota	Coriobacteriia	Coriobacteriales	Eggerthellaceae	Adlercreutzia
0.520495	0.03219	0.552367	Gata2	f9049e7fa107ce55b7c099e906ea7620	Firmicutes	Clostridia	Lachnospirales	Lachnospiraceae	NA
0.520392	0.0322303	0.552367	Col6a4	c7a2862195fde8c23692b9f14cb781ac	Bacteroidota	Bacteroidia	Bacteroidales	Muribaculaceae	Muribaculaceae
-0.520323	0.0322572	0.552367	Fut2	85776ae2c192429fdf9846579db25827	Firmicutes	Clostridia	Oscillospirales	Ruminococcaceae	NA
0.520104	0.0323426	0.552367	Col6a4	1845a8bc13fcb30d174e7dc5f0627cd3	Bacteroidota	Bacteroidia	Bacteroidales	Muribaculaceae	Muribaculaceae
-0.519608	0.0325372	0.552367	Col6a4	20f3791a07f97565c122882f75a980c1	Firmicutes	Bacilli	Lactobacillales	Lactobacillaceae	Lactobacillus
0.519608	0.0325372	0.552367	Gcg	20f3791a07f97565c122882f75a980c1	Firmicutes	Bacilli	Lactobacillales	Lactobacillaceae	Lactobacillus
0.519608	0.0325372	0.552367	Igfbp3	3342ecae0a7894127dd3877705197d30	Desulfobacterota	Desulfovibrionia	Desulfovibrionales	Desulfovibrionaceae	uncultured
-0.519603	0.0325392	0.552367	Eva1c	0e6fbf5b5377f8a02c51e22147fb28ed	Firmicutes	Clostridia	Lachnospirales	Lachnospiraceae	GCA-900066575
-0.519578	0.032549	0.552367	Stmn1	8506e522aec14566b87243b1abecf35a	Euryarchaeota	Methanobacteria	Methanobacteriales	Methanobacteriaceae	Methanosphaera
0.519427	0.0326084	0.552367	Col6a4	ede93e736580bb8f77d4a03b64061615	Bacteroidota	Bacteroidia	Bacteroidales	Marinifilaceae	Butyricimonas
-0.519427	0.0326084	0.552367	Fut2	c3604ac08fe19d676c0e5aa6573d27bf	Firmicutes	Clostridia	Lachnospirales	Lachnospiraceae	Lachnospiraceae_NK4A136_group
0.519262	0.0326733	0.552367	Adamts12	6798fd1f5ee7675f4d372d832f0aeee8	Firmicutes	Clostridia	Lachnospirales	Lachnospiraceae	Lachnospiraceae_NK4A136_group
0.519027	0.032766	0.552367	Igsf10	0e4cd919c315e5e3a264cc696213433c	Firmicutes	Bacilli	Erysipelotrichales	Erysipelotrichaceae	Allobaculum
-0.519027	0.032766	0.552367	Cxcl12	40c1277064dd8904b73b57776ec9e3a3	Firmicutes	Clostridia	Clostridia_UCG-014	Clostridia_UCG-014	Clostridia_UCG-014
-0.518929	0.0328048	0.552367	Kcne3	219ce94e2bc933aa95b58aa841fd6ba6	Campilobacterota	Campylobacteria	Campylobacterales	Helicobacteraceae	Helicobacter
0.5187	0.0328953	0.552367	Col6a4	a686d30876b5dde17db9fc37d5e7b614	Bacteroidota	Bacteroidia	Bacteroidales	Muribaculaceae	Muribaculaceae
0.518533	0.0329618	0.552367	Col1a1	f02f96395bf4a1f74e22ca2dcd24f9e9	Firmicutes	Clostridia	Lachnospirales	Lachnospiraceae	NA
0.518527	0.0329641	0.552367	Susd4	1f613e961f8b2629d1c716c8f35e264f	Firmicutes	Clostridia	Oscillospirales	Ruminococcaceae	CAG-352
0.518479	0.032983	0.552367	C1qtnf2	184abf2d3bdf5d6435a2118a049d26fe	Bacteroidota	Bacteroidia	Bacteroidales	Muribaculaceae	Muribaculaceae
-0.518429	0.0330029	0.552367	Slc6a9	5cea5d9f953417330e0f62f32d0625dd	Firmicutes	Clostridia	Oscillospirales	Oscillospiraceae	Colidextribacter
-0.518429	0.0330029	0.552367	Col1a1	d2a4add6029e32135562e2da9d4ed2e1	Proteobacteria	Gammaproteobacteria	Enterobacterales	Enterobacteriaceae	Escherichia-Shigella
-0.518429	0.0330029	0.552367	Eva1c	74347e0dca2d535c6e2f0f658a17ecbd	Firmicutes	Clostridia	Oscillospirales	Oscillospiraceae	uncultured
0.518159	0.0331105	0.552367	Col3a1	372176d053910343ca3125c662c778a7	Bacteroidota	Bacteroidia	Bacteroidales	Muribaculaceae	Muribaculaceae
0.518159	0.0331105	0.552367	Fgfr4	372176d053910343ca3125c662c778a7	Bacteroidota	Bacteroidia	Bacteroidales	Muribaculaceae	Muribaculaceae
0.518088	0.0331386	0.552367	Gcg	741f10ee7929177a5b83934be7254d22	Firmicutes	Clostridia	Lachnospirales	Lachnospiraceae	NA
0.517654	0.033312	0.552367	Gata2	0726876587a306817725cffd68b71488	Bacteroidota	Bacteroidia	Bacteroidales	Bacteroidaceae	Bacteroides
0.517602	0.0333326	0.552367	Fgfr4	fc599752833bb388480ef0775bafbf53	Firmicutes	Clostridia	Lachnospirales	Lachnospiraceae	NA
0.517602	0.0333326	0.552367	Med21	8332911ccbc081aa83adfaef4fccce31	Firmicutes	Clostridia	Lachnospirales	Lachnospiraceae	uncultured
0.517495	0.0333757	0.552367	Gcg	af79c058154c02e7c4181926bd8fc995	Firmicutes	Clostridia	Lachnospirales	Lachnospiraceae	Acetatifactor
-0.517474	0.033384	0.552367	Med21	5a65c48fde157b837427c2b621b4aa30	Firmicutes	Clostridia	Peptostreptococcales-Tissierellales	Peptostreptococcaceae	Romboutsia
-0.517442	0.0333969	0.552367	Fut2	f9049e7fa107ce55b7c099e906ea7620	Firmicutes	Clostridia	Lachnospirales	Lachnospiraceae	NA
0.517258	0.0334706	0.552367	Cxcl12	941c95894c60eb45b945787685ca4bd7	Firmicutes	Clostridia	Lachnospirales	Lachnospiraceae	NA
0.517248	0.0334749	0.552367	Adamts12	184abf2d3bdf5d6435a2118a049d26fe	Bacteroidota	Bacteroidia	Bacteroidales	Muribaculaceae	Muribaculaceae
0.51703	0.0335626	0.552367	Adamts12	ff59f8a720e0aa42eba88a2169f1e9a6	Firmicutes	Clostridia	Peptostreptococcales-Tissierellales	Peptostreptococcaceae	Romboutsia
0.51703	0.0335626	0.552367	Sparc	0e9bda176536107bcced7e87a022ae7f	Firmicutes	Clostridia	Lachnospirales	Lachnospiraceae	uncultured
0.516609	0.0337323	0.552367	Stmn1	3fbbb25855c6a7eb08d85007cef9cb5e	Firmicutes	Clostridia	Monoglobales	Monoglobaceae	Monoglobus
0.516565	0.03375	0.552367	Sparc	e708eaf7e898bb3b53cfe6a3aef1d825	Bacteroidota	Bacteroidia	Bacteroidales	Muribaculaceae	Muribaculaceae
-0.516353	0.0338356	0.552367	Fgfr4	5dfe8498ba3fd5bf2a0328762ab19681	Firmicutes	Clostridia	Lachnospirales	Lachnospiraceae	[Eubacterium]_xylanophilum_group
0.516353	0.0338356	0.552367	Gata2	5b563732b90d3da08bb3da6cfc9e0d07	Firmicutes	Clostridia	Clostridia_vadinBB60_group	Clostridia_vadinBB60_group	Clostridia_vadinBB60_group
0.516353	0.0338356	0.552367	Gata2	07e2c5b3f8d29ba35852ddc4467446eb	Firmicutes	Clostridia	Clostridia_vadinBB60_group	Clostridia_vadinBB60_group	Clostridia_vadinBB60_group
0.516353	0.0338356	0.552367	Gata2	a734dacd9e3ef35f6a19780a4fa515c6	Firmicutes	Clostridia	Clostridia_vadinBB60_group	Clostridia_vadinBB60_group	Clostridia_vadinBB60_group
-0.516353	0.0338356	0.552367	Fgfr4	efcdbcdc6458740ad7b96db73bf6398c	Firmicutes	Clostridia	Oscillospirales	Ruminococcaceae	Incertae_Sedis
-0.516353	0.0338356	0.552367	Slc6a9	cff0b377fd5634960effc51c1681605b	Firmicutes	Clostridia	Oscillospirales	Ruminococcaceae	Incertae_Sedis
-0.516353	0.0338356	0.552367	Gcg	931e1aac50b9a879d0fd387883a56852	Firmicutes	Clostridia	Lachnospirales	Lachnospiraceae	Lachnoclostridium
-0.516353	0.0338356	0.552367	Adamts12	3dd1f4c70b4dc47d67327558f8eea751	Firmicutes	Clostridia	Lachnospirales	Lachnospiraceae	Lachnospiraceae_NK4A136_group
0.516353	0.0338356	0.552367	Igfbp3	de664d19722256033a875dc33bae0f4f	Firmicutes	Clostridia	Lachnospirales	Lachnospiraceae	Lachnospiraceae_UCG-001
-0.516353	0.0338356	0.552367	Gata2	a3908656a6f02185bc86f087e7170fe7	Firmicutes	Clostridia	Lachnospirales	Lachnospiraceae	Lachnospiraceae_UCG-001
-0.516353	0.0338356	0.552367	Cxcl12	a3908656a6f02185bc86f087e7170fe7	Firmicutes	Clostridia	Lachnospirales	Lachnospiraceae	Lachnospiraceae_UCG-001
-0.516353	0.0338356	0.552367	Fgfr4	9cd8ddeb091b59c14054ccaa59f6e397	Firmicutes	Clostridia	Lachnospirales	Lachnospiraceae	Lachnospiraceae_UCG-001
0.516353	0.0338356	0.552367	Fgfr4	891f003327d2768d3ac6620fb866bfee	Firmicutes	Clostridia	Lachnospirales	Lachnospiraceae	NA
0.516353	0.0338356	0.552367	Med21	10bca56016bea78cb56c3648097aaa3e	Firmicutes	Clostridia	Oscillospirales	Oscillospirales	Oscillospirales
0.516353	0.0338356	0.552367	Kcne3	10bca56016bea78cb56c3648097aaa3e	Firmicutes	Clostridia	Oscillospirales	Oscillospirales	Oscillospirales
0.516353	0.0338356	0.552367	Gata2	2c2910cfca37ad86379b8aca161d4b63	Bacteroidota	Bacteroidia	Bacteroidales	Tannerellaceae	Parabacteroides
-0.516353	0.0338356	0.552367	Fgfr4	034801abf6d832878499df8d4356d566	Firmicutes	Bacilli	RF39	RF39	RF39
-0.516353	0.0338356	0.552367	Fgfr4	3bf7c0292554a2329fcf746d1ec43d7c	Firmicutes	Clostridia	Oscillospirales	Ruminococcaceae	Ruminococcus
0.516353	0.0338356	0.552367	Susd4	a090cfd82fcf8acc9631cfe49cd1156f	Firmicutes	Clostridia	Oscillospirales	Ruminococcaceae	Ruminococcus
0.516353	0.0338356	0.552367	Slc6a9	a090cfd82fcf8acc9631cfe49cd1156f	Firmicutes	Clostridia	Oscillospirales	Ruminococcaceae	Ruminococcus
-0.516353	0.0338356	0.552367	Col6a4	86150701946b7a071b93feef50b3448e	Firmicutes	Bacilli	Staphylococcales	Staphylococcaceae	Staphylococcus
0.516353	0.0338356	0.552367	Fgfr4	b5ad09784ecc2e8b2841bd5f723a911e	Firmicutes	Clostridia	Christensenellales	Christensenellaceae	uncultured
-0.516281	0.0338649	0.552367	Abcc5	0726876587a306817725cffd68b71488	Bacteroidota	Bacteroidia	Bacteroidales	Bacteroidaceae	Bacteroides
-0.516219	0.0338898	0.552367	Fgfr4	ebfe143719714e096c609ddebd06c4e7	Firmicutes	Clostridia	Clostridia_UCG-014	Clostridia_UCG-014	Clostridia_UCG-014
0.516219	0.0338898	0.552367	Pzp	63a140a08d2d15906a84f7c7cf8db4e9	Firmicutes	Clostridia	Lachnospirales	Lachnospiraceae	Lachnospiraceae_FCS020_group
-0.515972	0.0339902	0.552367	Med21	bd4659cc40db1e57991ae4f3fc6f4228	Bacteroidota	Bacteroidia	Bacteroidales	Muribaculaceae	Muribaculaceae
0.515893	0.0340225	0.552367	Pde9a	b77f37e75b503cee47ade0333c845d8d	Firmicutes	Clostridia	Monoglobales	Monoglobaceae	Monoglobus
0.515893	0.0340225	0.552367	Pde9a	cb98e7dc019cc428fabdc15f7d633544	Firmicutes	Clostridia	Lachnospirales	Lachnospiraceae	NA
-0.515697	0.0341021	0.552367	Pde9a	372176d053910343ca3125c662c778a7	Bacteroidota	Bacteroidia	Bacteroidales	Muribaculaceae	Muribaculaceae
0.515423	0.0342139	0.552367	Gata2	f5760f286aa54ff8342bea8dc8306d3f	Bacteroidota	Bacteroidia	Bacteroidales	Muribaculaceae	Muribaculaceae
-0.515218	0.0342977	0.552367	Aif1l	741f10ee7929177a5b83934be7254d22	Firmicutes	Clostridia	Lachnospirales	Lachnospiraceae	NA
-0.515022	0.0343781	0.552367	Col1a1	ac85772842ecfc5c819bb9632e5eae01	Firmicutes	Bacilli	Erysipelotrichales	Erysipelotrichaceae	Turicibacter
0.514983	0.034394	0.552367	Col6a4	c2774d073610d248ca0d818453294768	Bacteroidota	Bacteroidia	Bacteroidales	Muribaculaceae	Muribaculaceae
0.514785	0.0344754	0.552367	Col6a4	b8fcb58ecc8e0a792f0e6a8a79fc6598	Bacteroidota	Bacteroidia	Bacteroidales	Muribaculaceae	Muribaculaceae
-0.514706	0.0345077	0.552367	Igfbp3	210f7da8e58b901818c3c26671d79d0c	Firmicutes	Clostridia	Lachnospirales	Lachnospiraceae	[Eubacterium]_xylanophilum_group
0.514706	0.0345077	0.552367	Susd4	1cd46ce03db15b28a0e0be23ed7c7ec3	Bacteroidota	Bacteroidia	Bacteroidales	Muribaculaceae	Muribaculaceae
0.514623	0.0345418	0.552367	Igfbp3	1bfdd14c3cb6082f1bb7ee548c6b42bc	Firmicutes	Clostridia	Lachnospirales	Lachnospiraceae	Lachnospiraceae_NK4A136_group
-0.514509	0.0345887	0.552367	Fut2	23447ba9532c8a3ad14696686ebf6892	Firmicutes	Clostridia	Lachnospirales	Lachnospiraceae	NA
0.514427	0.0346225	0.552367	Pzp	6ac37a6411ea682673a6138b7e127da1	Bacteroidota	Bacteroidia	Bacteroidales	Rikenellaceae	Alistipes
-0.514264	0.0346897	0.552367	Slc6a9	e5780c49ecfa4ad0f4500796847c14a5	Bacteroidota	Bacteroidia	Bacteroidales	Muribaculaceae	Muribaculaceae
0.514245	0.0346976	0.552367	Adamts12	70d3da1d88c75a30a0a30cbcf88c858a	Firmicutes	Clostridia	Peptococcales	Peptococcaceae	uncultured
0.51405	0.034778	0.552367	Stmn1	0c93000c81b3c5928eafb35961b88d21	Firmicutes	Clostridia	Clostridia_vadinBB60_group	Clostridia_vadinBB60_group	Clostridia_vadinBB60_group
0.514047	0.0347792	0.552367	Col1a1	eac43b22781026e9830087da8b95abb4	Firmicutes	Clostridia	Lachnospirales	Lachnospiraceae	Tuzzerella
0.513915	0.0348339	0.552367	Aif1l	219ce94e2bc933aa95b58aa841fd6ba6	Campilobacterota	Campylobacteria	Campylobacterales	Helicobacteraceae	Helicobacter
0.513915	0.0348339	0.552367	Igfbp3	15a766ebfc47bbe82bdd861767c1b473	Bacteroidota	Bacteroidia	Bacteroidales	Muribaculaceae	Muribaculaceae
0.513832	0.0348685	0.552367	C1qtnf2	d8279863961ce362b8c45682a99d9e88	Bacteroidota	Bacteroidia	Bacteroidales	Muribaculaceae	Muribaculaceae
0.513795	0.0348836	0.552367	Stmn1	6f55bbd6ea5e7e0d2f92f782b6b47f50	Bacteroidota	Bacteroidia	Bacteroidales	Muribaculaceae	Muribaculaceae
-0.513795	0.0348836	0.552367	Gcg	a5ae9ff9e181ac647cc7238434d6ca68	Bacteroidota	Bacteroidia	Bacteroidales	Muribaculaceae	Muribaculaceae
-0.513789	0.0348864	0.552367	Susd4	9921c5b2fbb8bd215797bc4660ff3262	Firmicutes	Clostridia	Lachnospirales	Lachnospiraceae	uncultured
0.513736	0.034908	0.552367	Col1a1	a381fc2bd70542ac0e74dfe5ae6f4398	Firmicutes	Clostridia	Lachnospirales	Lachnospiraceae	Lachnospiraceae_NK4A136_group
-0.513736	0.034908	0.552367	Eva1c	4ca2a533531f7601d7f87a5d4c5010c4	Firmicutes	Clostridia	Lachnospirales	Lachnospiraceae	Lachnospiraceae_NK4A136_group
-0.513736	0.034908	0.552367	Slc6a9	4ca2a533531f7601d7f87a5d4c5010c4	Firmicutes	Clostridia	Lachnospirales	Lachnospiraceae	Lachnospiraceae_NK4A136_group
-0.513736	0.034908	0.552367	Aldh2	0e9bda176536107bcced7e87a022ae7f	Firmicutes	Clostridia	Lachnospirales	Lachnospiraceae	uncultured
-0.513639	0.0349484	0.552367	Abcc5	2148c384ef96b010383022719f0c1f08	Desulfobacterota	Desulfovibrionia	Desulfovibrionales	Desulfovibrionaceae	uncultured
0.513515	0.0349999	0.552367	Fut2	d2a4add6029e32135562e2da9d4ed2e1	Proteobacteria	Gammaproteobacteria	Enterobacterales	Enterobacteriaceae	Escherichia-Shigella
-0.513515	0.0349999	0.552367	Kcne3	74347e0dca2d535c6e2f0f658a17ecbd	Firmicutes	Clostridia	Oscillospirales	Oscillospiraceae	uncultured
-0.513351	0.0350679	0.552367	Pde9a	6a24caa80b82e5977a24c45834126ac6	Firmicutes	Clostridia	Lachnospirales	Lachnospiraceae	Lachnospiraceae_NK4A136_group
0.51314	0.0351559	0.552367	Gcg	311cf53b0396d490850fb7ffdbba0b51	Firmicutes	Clostridia	Oscillospirales	Oscillospiraceae	NK4A214_group
-0.513084	0.0351792	0.552367	Abcc5	e376be9df392c3aee47b9472759f890d	Firmicutes	Clostridia	Oscillospirales	Ruminococcaceae	uncultured
-0.512957	0.0352325	0.552367	Adamts12	1e9c2a0553f689473e75d80dfaa71ed5	Firmicutes	Clostridia	Oscillospirales	Ruminococcaceae	[Eubacterium]_siraeum_group
-0.512929	0.0352442	0.552367	Col1a1	d155bb7ef1295b612ceef63bc0ce756d	Bacteroidota	Bacteroidia	Bacteroidales	Muribaculaceae	Muribaculaceae
0.512919	0.0352484	0.552367	C1qtnf2	478d8d19a293d6f225bbf0b6a2d7ee99	Firmicutes	Clostridia	Oscillospirales	Oscillospiraceae	NA
0.512725	0.0353295	0.552367	Pzp	351394365933f5b3504dd1b0b92329d1	Firmicutes	Clostridia	Lachnospirales	Lachnospiraceae	NA
0.512569	0.0353947	0.552367	Pzp	8e20218a7d75ab053438eaf5609ad01b	Bacteroidota	Bacteroidia	Bacteroidales	Muribaculaceae	Muribaculaceae
-0.512566	0.0353959	0.552367	Pde9a	e0889eaae183344215247af5b11bb171	Firmicutes	Clostridia	Lachnospirales	Lachnospiraceae	Lachnospiraceae_NK4A136_group
0.512491	0.0354274	0.552367	Stmn1	9921c5b2fbb8bd215797bc4660ff3262	Firmicutes	Clostridia	Lachnospirales	Lachnospiraceae	uncultured
0.512348	0.0354876	0.552367	Igfbp3	d956d0b6ad7a7b212ced8956ab288c77	Firmicutes	Clostridia	Oscillospirales	Ruminococcaceae	NA
-0.512255	0.0355265	0.552367	Igfbp3	6cfbe61ddaec74e72f566e1e110fbe3c	Bacteroidota	Bacteroidia	Bacteroidales	Prevotellaceae	Alloprevotella
-0.512208	0.0355464	0.552367	Kcne3	0c93000c81b3c5928eafb35961b88d21	Firmicutes	Clostridia	Clostridia_vadinBB60_group	Clostridia_vadinBB60_group	Clostridia_vadinBB60_group
0.512208	0.0355464	0.552367	Aldh2	8506e522aec14566b87243b1abecf35a	Euryarchaeota	Methanobacteria	Methanobacteriales	Methanobacteriaceae	Methanosphaera
0.512081	0.0355995	0.552367	Col6a4	4b4fb0716c0ef031ebbe804d328ba6ea	Firmicutes	Clostridia	Lachnospirales	Lachnospiraceae	Lachnospiraceae_NK4A136_group
-0.511373	0.0358987	0.552367	Eva1c	88863e8e6021b8bcd0301789e063eaa8	Bacteroidota	Bacteroidia	Bacteroidales	Muribaculaceae	Muribaculaceae
-0.511343	0.0359115	0.552367	Gcg	8e20218a7d75ab053438eaf5609ad01b	Bacteroidota	Bacteroidia	Bacteroidales	Muribaculaceae	Muribaculaceae
0.511238	0.0359558	0.552367	Fut2	a82e65f0bdb2adb0542a1d35b03ebabc	Firmicutes	Clostridia	Lachnospirales	Lachnospiraceae	Blautia
-0.511074	0.0360257	0.552367	Abcc5	066be0b580024ae29d428e4bccfb6725	Firmicutes	Clostridia	NA	NA	NA
-0.511074	0.0360257	0.552367	Abcc5	4fe42da047226dc8a182fcfd26c98ffd	Actinobacteriota	Coriobacteriia	Coriobacteriales	uncultured	uncultured
0.510885	0.036106	0.552367	Aif1l	51d87b0da6e40ffc280bc66c86674200	Firmicutes	Clostridia	Oscillospirales	Oscillospiraceae	uncultured
0.51081	0.0361377	0.552367	Gata2	806f7c098c416a344d45cae82c5ddd3b	Bacteroidota	Bacteroidia	Bacteroidales	Muribaculaceae	Muribaculaceae
-0.510789	0.0361469	0.552367	Gcg	a7e2cdd458954c945dae58e68f925a8a	Firmicutes	Clostridia	Lachnospirales	Lachnospiraceae	Lachnospiraceae_NK4A136_group
-0.510443	0.0362943	0.552367	Eva1c	ff59f8a720e0aa42eba88a2169f1e9a6	Firmicutes	Clostridia	Peptostreptococcales-Tissierellales	Peptostreptococcaceae	Romboutsia
0.51043	0.0363	0.552367	Pzp	fa9d21d108d0cbe3105f9202769b7e30	Desulfobacterota	Desulfovibrionia	Desulfovibrionales	Desulfovibrionaceae	Desulfovibrio
0.510144	0.0364224	0.552367	Igfbp3	bfb2d86dee0eae05d74bedecebc4eeb0	Firmicutes	Clostridia	Lachnospirales	Lachnospiraceae	NA
0.510117	0.036434	0.552367	Gata2	8e20218a7d75ab053438eaf5609ad01b	Bacteroidota	Bacteroidia	Bacteroidales	Muribaculaceae	Muribaculaceae
0.50991	0.0365225	0.552367	Cxcl12	e0889eaae183344215247af5b11bb171	Firmicutes	Clostridia	Lachnospirales	Lachnospiraceae	Lachnospiraceae_NK4A136_group
0.509896	0.0365285	0.552367	Col3a1	9921c5b2fbb8bd215797bc4660ff3262	Firmicutes	Clostridia	Lachnospirales	Lachnospiraceae	uncultured
-0.509891	0.0365309	0.552367	Pde9a	ece94796713e4f4f9fa4788649982adc	Firmicutes	Clostridia	Lachnospirales	Lachnospiraceae	NA
0.509885	0.0365335	0.552367	Col6a4	9da6ca29d652d97cd80ea0e60e7ef8ec	Firmicutes	Clostridia	Lachnospirales	Lachnospiraceae	Roseburia
-0.50981	0.0365655	0.552367	Abcc5	907e32ee9ab1f155ce25ad1498586aa8	Firmicutes	Clostridia	Lachnospirales	NA	NA
-0.509804	0.0365681	0.552367	Fgfr4	7f2b89e12c2494b4d420ce466b3db90f	Bacteroidota	Bacteroidia	Bacteroidales	Muribaculaceae	Muribaculaceae
-0.509544	0.03668	0.552367	Susd4	0b74f3ab1aab6a39288e90212f4faca6	Firmicutes	Clostridia	Lachnospirales	Lachnospiraceae	Lachnospiraceae_NK4A136_group
-0.509415	0.0367353	0.552367	Slc6a9	1ccb418b35df7dd20ec5fd3eda0b12c3	Bacteroidota	Bacteroidia	Bacteroidales	Muribaculaceae	Muribaculaceae
-0.50936	0.0367591	0.552367	Aldh2	fc599752833bb388480ef0775bafbf53	Firmicutes	Clostridia	Lachnospirales	Lachnospiraceae	NA
-0.50936	0.0367591	0.552367	Sparc	5233f831ef873fc9fd7c6e3d11f976ee	Firmicutes	Bacilli	RF39	RF39	RF39
0.509258	0.0368035	0.552367	Col1a1	8651b5b6260ffa208f74591b05a7baf5	Firmicutes	Clostridia	Oscillospirales	Ruminococcaceae	Ruminococcus
-0.509024	0.0369044	0.552367	Fut2	5001f9dd1db92f456837f8f5e9fe2559	Firmicutes	Clostridia	Lachnospirales	Lachnospiraceae	A2
-0.509024	0.0369044	0.552367	Kcne3	5001f9dd1db92f456837f8f5e9fe2559	Firmicutes	Clostridia	Lachnospirales	Lachnospiraceae	A2
0.50889	0.0369623	0.552367	Igsf10	8e20218a7d75ab053438eaf5609ad01b	Bacteroidota	Bacteroidia	Bacteroidales	Muribaculaceae	Muribaculaceae
0.508688	0.0370499	0.552367	Gata2	67dbb5882ccdf91d89a9262cbd9a2a59	Bacteroidota	Bacteroidia	Bacteroidales	Muribaculaceae	Muribaculaceae
-0.508601	0.0370878	0.552367	Kcne3	bd4659cc40db1e57991ae4f3fc6f4228	Bacteroidota	Bacteroidia	Bacteroidales	Muribaculaceae	Muribaculaceae
-0.508601	0.0370878	0.552367	Susd4	74347e0dca2d535c6e2f0f658a17ecbd	Firmicutes	Clostridia	Oscillospirales	Oscillospiraceae	uncultured
0.508434	0.0371605	0.552367	Sparc	ede93e736580bb8f77d4a03b64061615	Bacteroidota	Bacteroidia	Bacteroidales	Marinifilaceae	Butyricimonas
-0.508363	0.0371915	0.552367	Col3a1	de0496623032472dbaee12b4113f8f12	Firmicutes	Clostridia	Lachnospirales	Lachnospiraceae	A2
-0.508042	0.0373311	0.552367	Susd4	d956d0b6ad7a7b212ced8956ab288c77	Firmicutes	Clostridia	Oscillospirales	Ruminococcaceae	NA
-0.508024	0.0373389	0.552367	Slc6a9	5b98b9eab49bb2b02eda3062a14bbd1c	Bacteroidota	Bacteroidia	Bacteroidales	Rikenellaceae	Alistipes
0.507902	0.0373925	0.552367	Pzp	b39bb4b13dbaa677689a5ed008317013	Firmicutes	Clostridia	Lachnospirales	Lachnospiraceae	NA
-0.507802	0.0374359	0.552367	Kcne3	5787685a2f791cdb5f03cbbbd672be90	Firmicutes	Clostridia	Oscillospirales	Oscillospiraceae	Intestinimonas
0.507712	0.0374755	0.552367	Igsf10	1f10f15030dd3f892ca07b10aa649261	Firmicutes	Bacilli	Acholeplasmatales	Acholeplasmataceae	Anaeroplasma
0.507712	0.0374755	0.552367	Cxcl12	e6916a3a5113051772ad033df382f89e	Firmicutes	Clostridia	Lachnospirales	Lachnospiraceae	Lachnospiraceae_NK4A136_group
-0.507616	0.0375176	0.552367	Pde9a	63a140a08d2d15906a84f7c7cf8db4e9	Firmicutes	Clostridia	Lachnospirales	Lachnospiraceae	Lachnospiraceae_FCS020_group
-0.50715	0.0377221	0.552367	Aldh2	ff59f8a720e0aa42eba88a2169f1e9a6	Firmicutes	Clostridia	Peptostreptococcales-Tissierellales	Peptostreptococcaceae	Romboutsia
-0.507134	0.0377292	0.552367	Fut2	5b6d0c6614d60976aa847e90a92b3bf8	Bacteroidota	Bacteroidia	Bacteroidales	Barnesiellaceae	Barnesiella
-0.506841	0.0378584	0.552367	Gata2	d155bb7ef1295b612ceef63bc0ce756d	Bacteroidota	Bacteroidia	Bacteroidales	Muribaculaceae	Muribaculaceae
0.506607	0.0379616	0.552367	Aldh2	741f10ee7929177a5b83934be7254d22	Firmicutes	Clostridia	Lachnospirales	Lachnospiraceae	NA
0.506438	0.0380364	0.552367	Sparc	5a65c48fde157b837427c2b621b4aa30	Firmicutes	Clostridia	Peptostreptococcales-Tissierellales	Peptostreptococcaceae	Romboutsia
0.506351	0.0380747	0.552367	Stmn1	1845a8bc13fcb30d174e7dc5f0627cd3	Bacteroidota	Bacteroidia	Bacteroidales	Muribaculaceae	Muribaculaceae
0.50628	0.0381063	0.552367	Adamts12	5001f9dd1db92f456837f8f5e9fe2559	Firmicutes	Clostridia	Lachnospirales	Lachnospiraceae	A2
0.506064	0.0382024	0.552367	Col3a1	1f10f15030dd3f892ca07b10aa649261	Firmicutes	Bacilli	Acholeplasmatales	Acholeplasmataceae	Anaeroplasma
0.506064	0.0382024	0.552367	Fgfr4	1f10f15030dd3f892ca07b10aa649261	Firmicutes	Bacilli	Acholeplasmatales	Acholeplasmataceae	Anaeroplasma
0.506064	0.0382024	0.552367	Igsf10	fc599752833bb388480ef0775bafbf53	Firmicutes	Clostridia	Lachnospirales	Lachnospiraceae	NA
-0.506064	0.0382024	0.552367	Pde9a	fc599752833bb388480ef0775bafbf53	Firmicutes	Clostridia	Lachnospirales	Lachnospiraceae	NA
-0.506062	0.0382033	0.552367	Eva1c	8545220c2f50e681f250591a7f0d9613	Bacteroidota	Bacteroidia	Bacteroidales	Muribaculaceae	Muribaculaceae
0.505792	0.0383232	0.552367	Igfbp3	941c95894c60eb45b945787685ca4bd7	Firmicutes	Clostridia	Lachnospirales	Lachnospiraceae	NA
0.505538	0.0384362	0.552367	Col1a1	5d9ca6b6f2468f0cdb93ebcc071c28ff	Bacteroidota	Bacteroidia	Bacteroidales	Muribaculaceae	Muribaculaceae
0.505231	0.0385736	0.552367	Sparc	f9049e7fa107ce55b7c099e906ea7620	Firmicutes	Clostridia	Lachnospirales	Lachnospiraceae	NA
0.504838	0.0387498	0.552367	C1qtnf2	0c93000c81b3c5928eafb35961b88d21	Firmicutes	Clostridia	Clostridia_vadinBB60_group	Clostridia_vadinBB60_group	Clostridia_vadinBB60_group
-0.504838	0.0387498	0.552367	C1qtnf2	9c0d9d19bb02687ea7f00208ba6119fe	Bacteroidota	Bacteroidia	Bacteroidales	Muribaculaceae	Muribaculaceae
0.504415	0.03894	0.552367	C1qtnf2	586edc89cd074961714b96d8ae5b7e3c	Firmicutes	Clostridia	Lachnospirales	Lachnospiraceae	Roseburia
0.504415	0.03894	0.552367	Pde9a	8332911ccbc081aa83adfaef4fccce31	Firmicutes	Clostridia	Lachnospirales	Lachnospiraceae	uncultured
0.504395	0.0389491	0.552367	Sparc	ab492e99d850c65c1d1048d933fc9b08	Firmicutes	Clostridia	Oscillospirales	Oscillospiraceae	NK4A214_group
0.504345	0.0389715	0.552367	Gata2	bb95cb70c48d759f71b3bc7598a74d14	Bacteroidota	Bacteroidia	Bacteroidales	Muribaculaceae	Muribaculaceae
0.504311	0.0389869	0.552367	Col6a4	54e4b27071c9de92ef85429a9f289ade	Firmicutes	Clostridia	Oscillospirales	Oscillospiraceae	NA
-0.504236	0.0390208	0.552367	Col1a1	481037f7e0eaa82c233f23bb88afba2f	Firmicutes	Clostridia	Lachnospirales	Lachnospiraceae	uncultured
0.504015	0.0391209	0.552367	Col6a4	37e837f154e624038ebd8050992dce32	Bacteroidota	Bacteroidia	Bacteroidales	Bacteroidaceae	Bacteroides
0.503857	0.0391923	0.552367	Eva1c	fa05ee3504f5168faa29b847196368eb	Firmicutes	Clostridia	Lachnospirales	Lachnospiraceae	Lachnospiraceae_NK4A136_group
0.503857	0.0391923	0.552367	Pzp	ff59f8a720e0aa42eba88a2169f1e9a6	Firmicutes	Clostridia	Peptostreptococcales-Tissierellales	Peptostreptococcaceae	Romboutsia
0.503796	0.0392196	0.552367	Susd4	d155bb7ef1295b612ceef63bc0ce756d	Bacteroidota	Bacteroidia	Bacteroidales	Muribaculaceae	Muribaculaceae
0.503718	0.0392554	0.552367	Igsf10	f02f96395bf4a1f74e22ca2dcd24f9e9	Firmicutes	Clostridia	Lachnospirales	Lachnospiraceae	NA
0.503687	0.0392692	0.552367	Igfbp3	5cea5d9f953417330e0f62f32d0625dd	Firmicutes	Clostridia	Oscillospirales	Oscillospiraceae	Colidextribacter
-0.503687	0.0392692	0.552367	Col6a4	d2a4add6029e32135562e2da9d4ed2e1	Proteobacteria	Gammaproteobacteria	Enterobacterales	Enterobacteriaceae	Escherichia-Shigella
0.503633	0.0392936	0.552367	Fgfr4	e5780c49ecfa4ad0f4500796847c14a5	Bacteroidota	Bacteroidia	Bacteroidales	Muribaculaceae	Muribaculaceae
-0.503519	0.0393457	0.552367	Eva1c	7dbe88f201c3a5eecc8aff253e580a6a	Firmicutes	Clostridia	Oscillospirales	Ruminococcaceae	Ruminococcaceae
-0.503321	0.0394356	0.552367	Col3a1	1c5cc779c92760dfbe39900fab82f1cd	Firmicutes	Clostridia	Lachnospirales	Lachnospiraceae	Blautia
-0.503321	0.0394356	0.552367	Cxcl12	1c5cc779c92760dfbe39900fab82f1cd	Firmicutes	Clostridia	Lachnospirales	Lachnospiraceae	Blautia
0.502856	0.0396477	0.552367	Kcne3	4364c3d657969ec1af51633dae6f6d19	Firmicutes	Clostridia	Oscillospirales	Oscillospiraceae	Oscillibacter
-0.502759	0.0396919	0.552367	Susd4	5c1e8168883cd2f3674c03502010ebec	Verrucomicrobiota	Verrucomicrobiae	Verrucomicrobiales	Akkermansiaceae	Akkermansia
-0.502759	0.0396919	0.552367	Abcc5	8e20218a7d75ab053438eaf5609ad01b	Bacteroidota	Bacteroidia	Bacteroidales	Muribaculaceae	Muribaculaceae
0.502671	0.0397321	0.552367	Igfbp3	351394365933f5b3504dd1b0b92329d1	Firmicutes	Clostridia	Lachnospirales	Lachnospiraceae	NA
-0.502451	0.039833	0.552367	Med21	2435b20eb910eb804b9e33dd51cc0d74	Firmicutes	Clostridia	Peptostreptococcales-Tissierellales	Peptostreptococcaceae	Romboutsia
-0.50231	0.0398978	0.552367	Pde9a	33dac6f5310d78cff9ed37d095317d02	Firmicutes	Clostridia	Lachnospirales	Lachnospiraceae	NA
0.502171	0.0399616	0.552367	Med21	93993f21d206fc4bc4d1d943c418560f	Firmicutes	Bacilli	Lactobacillales	Lactobacillaceae	Lactobacillus
0.501916	0.0400788	0.552367	Pzp	4b4fb0716c0ef031ebbe804d328ba6ea	Firmicutes	Clostridia	Lachnospirales	Lachnospiraceae	Lachnospiraceae_NK4A136_group
0.50188	0.0400955	0.552367	Sparc	63a140a08d2d15906a84f7c7cf8db4e9	Firmicutes	Clostridia	Lachnospirales	Lachnospiraceae	Lachnospiraceae_FCS020_group
0.501873	0.0400987	0.552367	Sparc	a002718ba460d207639c7cf1d330525d	Bacteroidota	Bacteroidia	Bacteroidales	Muribaculaceae	Muribaculaceae
-0.50135	0.0403401	0.552367	Pde9a	1845a8bc13fcb30d174e7dc5f0627cd3	Bacteroidota	Bacteroidia	Bacteroidales	Muribaculaceae	Muribaculaceae
-0.501177	0.0404204	0.552367	Col6a4	40c1277064dd8904b73b57776ec9e3a3	Firmicutes	Clostridia	Clostridia_UCG-014	Clostridia_UCG-014	Clostridia_UCG-014
-0.501118	0.0404477	0.552367	Eva1c	f4f10946d1b5d8c4e09e8957dd56020d	Firmicutes	Clostridia	Lachnospirales	Lachnospiraceae	uncultured
-0.500652	0.0406644	0.552367	Med21	907e32ee9ab1f155ce25ad1498586aa8	Firmicutes	Clostridia	Lachnospirales	NA	NA
-0.500618	0.04068	0.552367	Kcne3	5d9ca6b6f2468f0cdb93ebcc071c28ff	Bacteroidota	Bacteroidia	Bacteroidales	Muribaculaceae	Muribaculaceae
0.500564	0.0407056	0.552367	Igfbp3	0e9bda176536107bcced7e87a022ae7f	Firmicutes	Clostridia	Lachnospirales	Lachnospiraceae	uncultured
-0.50028	0.0408381	0.552367	Fut2	45c16bc51ce380991352e76976d2f88b	Firmicutes	Clostridia	Oscillospirales	Oscillospiraceae	Oscillibacter
-0.500158	0.040895	0.552367	Fut2	351394365933f5b3504dd1b0b92329d1	Firmicutes	Clostridia	Lachnospirales	Lachnospiraceae	NA
-0.5001	0.0409221	0.552367	Med21	1845a8bc13fcb30d174e7dc5f0627cd3	Bacteroidota	Bacteroidia	Bacteroidales	Muribaculaceae	Muribaculaceae
-0.5001	0.0409221	0.552367	Kcne3	1845a8bc13fcb30d174e7dc5f0627cd3	Bacteroidota	Bacteroidia	Bacteroidales	Muribaculaceae	Muribaculaceae
-0.500056	0.0409429	0.552367	Kcne3	69909fa61d7cc0b0bb1f56654db5732c	Firmicutes	Clostridia	Lachnospirales	Lachnospiraceae	GCA-900066575
0.500056	0.0409429	0.552367	Igfbp3	c2774d073610d248ca0d818453294768	Bacteroidota	Bacteroidia	Bacteroidales	Muribaculaceae	Muribaculaceae
-0.500056	0.0409429	0.552367	Aldh2	c2774d073610d248ca0d818453294768	Bacteroidota	Bacteroidia	Bacteroidales	Muribaculaceae	Muribaculaceae
-0.5	0.040969	0.552367	Slc6a9	002242299fb7189c6cf919307aae25b0	Bacteroidota	Bacteroidia	Bacteroidales	Rikenellaceae	Alistipes
0.5	0.040969	0.552367	Col6a4	708c3709f20139d11a3760a6f39fcb2f	Bacteroidota	Bacteroidia	Bacteroidales	Muribaculaceae	Muribaculaceae
-0.499836	0.0410459	0.552367	Pde9a	ec3fa204a10f4022002076499d3a26bb	Bacteroidota	Bacteroidia	Bacteroidales	Muribaculaceae	Muribaculaceae
-0.499431	0.0412361	0.552367	Col3a1	741f10ee7929177a5b83934be7254d22	Firmicutes	Clostridia	Lachnospirales	Lachnospiraceae	NA
0.49942	0.0412414	0.552367	Abcc5	3f843e6262d3bec629130d17337e052e	Actinobacteriota	Actinobacteria	Corynebacteriales	Corynebacteriaceae	Corynebacterium
0.499398	0.0412515	0.552367	Col1a1	0ccd303a69ac6d93e15d04f1cde7f09a	Firmicutes	Bacilli	Erysipelotrichales	Erysipelotrichaceae	uncultured
-0.499375	0.0412626	0.552367	Eva1c	4b4fb0716c0ef031ebbe804d328ba6ea	Firmicutes	Clostridia	Lachnospirales	Lachnospiraceae	Lachnospiraceae_NK4A136_group
-0.49923	0.0413307	0.552367	Adamts12	af79c058154c02e7c4181926bd8fc995	Firmicutes	Clostridia	Lachnospirales	Lachnospiraceae	Acetatifactor
0.498874	0.0414991	0.552367	Adamts12	15a766ebfc47bbe82bdd861767c1b473	Bacteroidota	Bacteroidia	Bacteroidales	Muribaculaceae	Muribaculaceae
0.498832	0.0415189	0.552367	Gata2	37e837f154e624038ebd8050992dce32	Bacteroidota	Bacteroidia	Bacteroidales	Bacteroidaceae	Bacteroides
-0.498815	0.0415271	0.552367	Pde9a	54e4b27071c9de92ef85429a9f289ade	Firmicutes	Clostridia	Oscillospirales	Oscillospiraceae	NA
-0.498787	0.0415402	0.552367	Susd4	2148c384ef96b010383022719f0c1f08	Desulfobacterota	Desulfovibrionia	Desulfovibrionales	Desulfovibrionaceae	uncultured
-0.498779	0.0415439	0.552367	Fut2	ece94796713e4f4f9fa4788649982adc	Firmicutes	Clostridia	Lachnospirales	Lachnospiraceae	NA
0.498773	0.0415468	0.552367	Adamts12	bd4659cc40db1e57991ae4f3fc6f4228	Bacteroidota	Bacteroidia	Bacteroidales	Muribaculaceae	Muribaculaceae
-0.498773	0.0415468	0.552367	Fut2	bd4659cc40db1e57991ae4f3fc6f4228	Bacteroidota	Bacteroidia	Bacteroidales	Muribaculaceae	Muribaculaceae
-0.498677	0.0415921	0.552367	Gcg	a128f52657da4065ce06aa8b053c5190	Firmicutes	Clostridia	Oscillospirales	UCG-010	UCG-010
0.498158	0.0418385	0.552367	Col6a4	a24ef276db08b7bfdbb3d47bf54454d6	Firmicutes	Clostridia	Lachnospirales	Lachnospiraceae	Lachnospiraceae_NK4A136_group
0.498048	0.0418912	0.552367	Col1a1	5001f9dd1db92f456837f8f5e9fe2559	Firmicutes	Clostridia	Lachnospirales	Lachnospiraceae	A2
0.497996	0.0419159	0.552367	C1qtnf2	4c7d51e89d2e8585ccbb2e16d74fa3dd	Firmicutes	Clostridia	Clostridia_UCG-014	Clostridia_UCG-014	Clostridia_UCG-014
0.497776	0.0420207	0.552367	Gcg	52857bb650d786208cecdab05b498849	Firmicutes	Bacilli	RF39	RF39	RF39
0.497549	0.0421293	0.552367	Col1a1	002242299fb7189c6cf919307aae25b0	Bacteroidota	Bacteroidia	Bacteroidales	Rikenellaceae	Alistipes
0.497549	0.0421293	0.552367	Col6a4	002242299fb7189c6cf919307aae25b0	Bacteroidota	Bacteroidia	Bacteroidales	Rikenellaceae	Alistipes
0.497549	0.0421293	0.552367	Aldh2	6cfbe61ddaec74e72f566e1e110fbe3c	Bacteroidota	Bacteroidia	Bacteroidales	Prevotellaceae	Alloprevotella
-0.497549	0.0421293	0.552367	Kcne3	708c3709f20139d11a3760a6f39fcb2f	Bacteroidota	Bacteroidia	Bacteroidales	Muribaculaceae	Muribaculaceae
-0.497468	0.0421681	0.552367	Aldh2	25ba9abc454eab71b33e1b75680240fc	Firmicutes	Clostridia	Lachnospirales	Lachnospiraceae	A2
0.497468	0.0421681	0.552367	Gcg	2da73add00db479cc498e63cee07c5e8	Cyanobacteria	Vampirivibrionia	Gastranaerophilales	Gastranaerophilales	Gastranaerophilales
0.497238	0.0422781	0.552367	Med21	1c5cc779c92760dfbe39900fab82f1cd	Firmicutes	Clostridia	Lachnospirales	Lachnospiraceae	Blautia
-0.497238	0.0422781	0.552367	Col3a1	1f613e961f8b2629d1c716c8f35e264f	Firmicutes	Clostridia	Oscillospirales	Ruminococcaceae	CAG-352
-0.496941	0.0424211	0.552367	Pzp	e1c61da7f71fe617ccfa61a9e7a0d0c8	Firmicutes	Clostridia	Oscillospirales	Oscillospiraceae	NK4A214_group
0.496628	0.0425717	0.552367	Aif1l	5787685a2f791cdb5f03cbbbd672be90	Firmicutes	Clostridia	Oscillospirales	Oscillospiraceae	Intestinimonas
0.496628	0.0425718	0.552367	Stmn1	8e20218a7d75ab053438eaf5609ad01b	Bacteroidota	Bacteroidia	Bacteroidales	Muribaculaceae	Muribaculaceae
-0.496316	0.0427224	0.552367	Igsf10	d2a4add6029e32135562e2da9d4ed2e1	Proteobacteria	Gammaproteobacteria	Enterobacterales	Enterobacteriaceae	Escherichia-Shigella
-0.496186	0.0427852	0.552367	C1qtnf2	de0496623032472dbaee12b4113f8f12	Firmicutes	Clostridia	Lachnospirales	Lachnospiraceae	A2
-0.496173	0.0427916	0.552367	Susd4	fc599752833bb388480ef0775bafbf53	Firmicutes	Clostridia	Lachnospirales	Lachnospiraceae	NA
0.496173	0.0427916	0.552367	Slc6a9	5233f831ef873fc9fd7c6e3d11f976ee	Firmicutes	Bacilli	RF39	RF39	RF39
-0.496173	0.0427916	0.552367	Susd4	c17d5b1da13db77753b64e88c4a71afd	Firmicutes	Clostridia	Lachnospirales	Lachnospiraceae	uncultured
0.496144	0.0428056	0.552367	Pzp	6a24caa80b82e5977a24c45834126ac6	Firmicutes	Clostridia	Lachnospirales	Lachnospiraceae	Lachnospiraceae_NK4A136_group
-0.495856	0.0429452	0.552367	Sparc	99348666f92aff151a1b0dafcf87773b	Firmicutes	Clostridia	Christensenellales	Christensenellaceae	Christensenellaceae_R-7_group
0.495718	0.0430124	0.552367	Stmn1	45c16bc51ce380991352e76976d2f88b	Firmicutes	Clostridia	Oscillospirales	Oscillospiraceae	Oscillibacter
0.495706	0.0430182	0.552367	Adamts12	fa9d21d108d0cbe3105f9202769b7e30	Desulfobacterota	Desulfovibrionia	Desulfovibrionales	Desulfovibrionaceae	Desulfovibrio
-0.495685	0.0430285	0.552367	Pde9a	b85f9dd0156e85babc965560df860758	Firmicutes	Clostridia	Oscillospirales	Ruminococcaceae	Ruminococcus
-0.495393	0.0431707	0.552367	Susd4	628637af9c582dd2ca6fcdd66019d86c	Bacteroidota	Bacteroidia	Bacteroidales	Muribaculaceae	Muribaculaceae
-0.495132	0.0432976	0.552367	Susd4	6ea082803056f8d07e5a8c6a46be686c	Firmicutes	Clostridia	Oscillospirales	Ruminococcaceae	Harryflintia
-0.495126	0.0433009	0.552367	Pzp	741f10ee7929177a5b83934be7254d22	Firmicutes	Clostridia	Lachnospirales	Lachnospiraceae	NA
0.495098	0.0433144	0.552367	Fut2	52bf95fb707ed1c6b0341a02b5b4a49e	Actinobacteriota	Actinobacteria	Bifidobacteriales	Bifidobacteriaceae	Bifidobacterium
-0.495098	0.0433144	0.552367	Stmn1	1cd46ce03db15b28a0e0be23ed7c7ec3	Bacteroidota	Bacteroidia	Bacteroidales	Muribaculaceae	Muribaculaceae
-0.495087	0.0433196	0.552367	Susd4	e671800bb3755002e7fbf84212399792	Firmicutes	Clostridia	Oscillospirales	Oscillospiraceae	NA
-0.49508	0.0433232	0.552367	Fut2	c2774d073610d248ca0d818453294768	Bacteroidota	Bacteroidia	Bacteroidales	Muribaculaceae	Muribaculaceae
-0.494664	0.0435268	0.552367	Cxcl12	af79c058154c02e7c4181926bd8fc995	Firmicutes	Clostridia	Lachnospirales	Lachnospiraceae	Acetatifactor
0.494525	0.0435953	0.552367	Igfbp3	f4f10946d1b5d8c4e09e8957dd56020d	Firmicutes	Clostridia	Lachnospirales	Lachnospiraceae	uncultured
-0.494312	0.0437	0.552367	Abcc5	a7e2cdd458954c945dae58e68f925a8a	Firmicutes	Clostridia	Lachnospirales	Lachnospiraceae	Lachnospiraceae_NK4A136_group
0.493977	0.0438646	0.552367	Gata2	a381fc2bd70542ac0e74dfe5ae6f4398	Firmicutes	Clostridia	Lachnospirales	Lachnospiraceae	Lachnospiraceae_NK4A136_group
-0.493859	0.043923	0.552367	Fut2	74347e0dca2d535c6e2f0f658a17ecbd	Firmicutes	Clostridia	Oscillospirales	Oscillospiraceae	uncultured
0.493841	0.043932	0.552367	Pzp	ece94796713e4f4f9fa4788649982adc	Firmicutes	Clostridia	Lachnospirales	Lachnospiraceae	NA
-0.493783	0.0439606	0.552367	Gata2	eab2ba2187070d1f09eda4d2299cd831	Firmicutes	Clostridia	Lachnospirales	Lachnospiraceae	uncultured
-0.493557	0.0440725	0.552367	Med21	ec3fa204a10f4022002076499d3a26bb	Bacteroidota	Bacteroidia	Bacteroidales	Muribaculaceae	Muribaculaceae
-0.493557	0.0440725	0.552367	Abcc5	ec3fa204a10f4022002076499d3a26bb	Bacteroidota	Bacteroidia	Bacteroidales	Muribaculaceae	Muribaculaceae
-0.493311	0.044194	0.552367	Aldh2	17ada42e50da6b7e7f20f47a6c2c27d0	Firmicutes	Clostridia	Oscillospirales	Ruminococcaceae	[Eubacterium]_siraeum_group
0.493252	0.0442236	0.552367	Stmn1	edf9777d7ddb838c8c03bbd6ed966204	Bacteroidota	Bacteroidia	Bacteroidales	Muribaculaceae	Muribaculaceae
-0.493142	0.0442781	0.552367	Col1a1	de0496623032472dbaee12b4113f8f12	Firmicutes	Clostridia	Lachnospirales	Lachnospiraceae	A2
0.493142	0.0442781	0.552367	Slc6a9	d155bb7ef1295b612ceef63bc0ce756d	Bacteroidota	Bacteroidia	Bacteroidales	Muribaculaceae	Muribaculaceae
0.492949	0.044374	0.552367	C1qtnf2	8e20218a7d75ab053438eaf5609ad01b	Bacteroidota	Bacteroidia	Bacteroidales	Muribaculaceae	Muribaculaceae
0.492876	0.0444103	0.552367	Adamts12	f4f10946d1b5d8c4e09e8957dd56020d	Firmicutes	Clostridia	Lachnospirales	Lachnospiraceae	uncultured
0.492704	0.0444963	0.552367	Med21	f1fc26bda0a52402d2cc6df5727ddb64	Firmicutes	Clostridia	Lachnospirales	Lachnospiraceae	uncultured
-0.492677	0.0445098	0.552367	Igfbp3	1c5cc779c92760dfbe39900fab82f1cd	Firmicutes	Clostridia	Lachnospirales	Lachnospiraceae	Blautia
-0.492647	0.0445245	0.552367	Pzp	210f7da8e58b901818c3c26671d79d0c	Firmicutes	Clostridia	Lachnospirales	Lachnospiraceae	[Eubacterium]_xylanophilum_group
-0.492647	0.0445245	0.552367	Col1a1	20f3791a07f97565c122882f75a980c1	Firmicutes	Bacilli	Lactobacillales	Lactobacillaceae	Lactobacillus
-0.492623	0.0445364	0.552367	Eva1c	33dac6f5310d78cff9ed37d095317d02	Firmicutes	Clostridia	Lachnospirales	Lachnospiraceae	NA
0.492592	0.0445519	0.552367	Igfbp3	69909fa61d7cc0b0bb1f56654db5732c	Firmicutes	Clostridia	Lachnospirales	Lachnospiraceae	GCA-900066575
0.491995	0.0448509	0.552367	Gata2	8651b5b6260ffa208f74591b05a7baf5	Firmicutes	Clostridia	Oscillospirales	Ruminococcaceae	Ruminococcus
0.491732	0.0449828	0.552367	Igfbp3	9921c5b2fbb8bd215797bc4660ff3262	Firmicutes	Clostridia	Lachnospirales	Lachnospiraceae	uncultured
0.491732	0.0449828	0.552367	Gata2	9921c5b2fbb8bd215797bc4660ff3262	Firmicutes	Clostridia	Lachnospirales	Lachnospiraceae	uncultured
-0.491732	0.0449828	0.552367	Eva1c	9921c5b2fbb8bd215797bc4660ff3262	Firmicutes	Clostridia	Lachnospirales	Lachnospiraceae	uncultured
0.491708	0.0449951	0.552367	Eva1c	015b89f01b24507fc4017d7c0927f124	Firmicutes	Clostridia	Lachnospirales	Lachnospiraceae	Lachnospiraceae_NK4A136_group
-0.491705	0.0449964	0.552367	Abcc5	d8279863961ce362b8c45682a99d9e88	Bacteroidota	Bacteroidia	Bacteroidales	Muribaculaceae	Muribaculaceae
-0.49169	0.0450041	0.552367	Abcc5	6ca83c1f1adfdabfdc2298fdd713eecd	Bacteroidota	Bacteroidia	Bacteroidales	Muribaculaceae	Muribaculaceae
-0.491361	0.0451697	0.552367	Pde9a	2148c384ef96b010383022719f0c1f08	Desulfobacterota	Desulfovibrionia	Desulfovibrionales	Desulfovibrionaceae	uncultured
-0.491353	0.0451736	0.552367	Aldh2	219ce94e2bc933aa95b58aa841fd6ba6	Campilobacterota	Campylobacteria	Campylobacterales	Helicobacteraceae	Helicobacter
0.491348	0.045176	0.552367	Sparc	1845a8bc13fcb30d174e7dc5f0627cd3	Bacteroidota	Bacteroidia	Bacteroidales	Muribaculaceae	Muribaculaceae
0.491228	0.0452368	0.552367	Adamts12	1f10f15030dd3f892ca07b10aa649261	Firmicutes	Bacilli	Acholeplasmatales	Acholeplasmataceae	Anaeroplasma
0.491156	0.045273	0.552367	Col3a1	45c16bc51ce380991352e76976d2f88b	Firmicutes	Clostridia	Oscillospirales	Oscillospiraceae	Oscillibacter
-0.4911	0.0453015	0.552367	Gcg	9ad2275102df3690574fb29ff5354ead	Bacteroidota	Bacteroidia	Bacteroidales	Tannerellaceae	Parabacteroides
-0.491058	0.0453227	0.552367	Susd4	e376be9df392c3aee47b9472759f890d	Firmicutes	Clostridia	Oscillospirales	Ruminococcaceae	uncultured
0.491039	0.0453325	0.552367	Gcg	dd5fffd458b2d0aaf6714f0b61921c6e	Firmicutes	Clostridia	Lachnospirales	Lachnospiraceae	uncultured
0.490967	0.0453688	0.552367	Susd4	481037f7e0eaa82c233f23bb88afba2f	Firmicutes	Clostridia	Lachnospirales	Lachnospiraceae	uncultured
0.490729	0.0454892	0.552367	Igfbp3	b904ec5c9a10b1058075c665833579fc	Firmicutes	Clostridia	Oscillospirales	Oscillospiraceae	Colidextribacter
-0.490729	0.0454892	0.552367	Fgfr4	e1c61da7f71fe617ccfa61a9e7a0d0c8	Firmicutes	Clostridia	Oscillospirales	Oscillospiraceae	NK4A214_group
0.490684	0.045512	0.552367	Cxcl12	a381fc2bd70542ac0e74dfe5ae6f4398	Firmicutes	Clostridia	Lachnospirales	Lachnospiraceae	Lachnospiraceae_NK4A136_group
0.490684	0.045512	0.552367	Gata2	85776ae2c192429fdf9846579db25827	Firmicutes	Clostridia	Oscillospirales	Ruminococcaceae	NA
-0.490497	0.0456071	0.552367	Pde9a	a5ae9ff9e181ac647cc7238434d6ca68	Bacteroidota	Bacteroidia	Bacteroidales	Muribaculaceae	Muribaculaceae
0.490435	0.0456387	0.552367	Fgfr4	67abcaeb80ec30dc2a3022c56a58001a	Firmicutes	Clostridia	Oscillospirales	Oscillospiraceae	NK4A214_group
-0.490435	0.0456387	0.552367	Med21	67abcaeb80ec30dc2a3022c56a58001a	Firmicutes	Clostridia	Oscillospirales	Oscillospiraceae	NK4A214_group
-0.49043	0.0456411	0.552367	Fut2	9e43b8d0ac90d77f5f42d71bcea2551a	Firmicutes	Clostridia	Oscillospirales	Oscillospiraceae	Colidextribacter
-0.490408	0.0456519	0.552367	Fut2	6a24caa80b82e5977a24c45834126ac6	Firmicutes	Clostridia	Lachnospirales	Lachnospiraceae	Lachnospiraceae_NK4A136_group
0.490196	0.04576	0.552367	Pzp	708c3709f20139d11a3760a6f39fcb2f	Bacteroidota	Bacteroidia	Bacteroidales	Muribaculaceae	Muribaculaceae
0.490196	0.04576	0.552367	Pzp	2435b20eb910eb804b9e33dd51cc0d74	Firmicutes	Clostridia	Peptostreptococcales-Tissierellales	Peptostreptococcaceae	Romboutsia
0.490192	0.0457619	0.552367	Cxcl12	0e4cd919c315e5e3a264cc696213433c	Firmicutes	Bacilli	Erysipelotrichales	Erysipelotrichaceae	Allobaculum
0.490157	0.0457798	0.552367	Slc6a9	52857bb650d786208cecdab05b498849	Firmicutes	Bacilli	RF39	RF39	RF39
0.490137	0.0457901	0.552367	Stmn1	f02f96395bf4a1f74e22ca2dcd24f9e9	Firmicutes	Clostridia	Lachnospirales	Lachnospiraceae	NA
0.490098	0.0458099	0.552367	Aldh2	af79c058154c02e7c4181926bd8fc995	Firmicutes	Clostridia	Lachnospirales	Lachnospiraceae	Acetatifactor
0.490098	0.0458099	0.552367	Igfbp3	5b563732b90d3da08bb3da6cfc9e0d07	Firmicutes	Clostridia	Clostridia_vadinBB60_group	Clostridia_vadinBB60_group	Clostridia_vadinBB60_group
0.490098	0.0458099	0.552367	Igfbp3	07e2c5b3f8d29ba35852ddc4467446eb	Firmicutes	Clostridia	Clostridia_vadinBB60_group	Clostridia_vadinBB60_group	Clostridia_vadinBB60_group
0.490098	0.0458099	0.552367	Igfbp3	a734dacd9e3ef35f6a19780a4fa515c6	Firmicutes	Clostridia	Clostridia_vadinBB60_group	Clostridia_vadinBB60_group	Clostridia_vadinBB60_group
-0.490098	0.0458099	0.552367	Slc6a9	5b563732b90d3da08bb3da6cfc9e0d07	Firmicutes	Clostridia	Clostridia_vadinBB60_group	Clostridia_vadinBB60_group	Clostridia_vadinBB60_group
-0.490098	0.0458099	0.552367	Slc6a9	07e2c5b3f8d29ba35852ddc4467446eb	Firmicutes	Clostridia	Clostridia_vadinBB60_group	Clostridia_vadinBB60_group	Clostridia_vadinBB60_group
-0.490098	0.0458099	0.552367	Slc6a9	a734dacd9e3ef35f6a19780a4fa515c6	Firmicutes	Clostridia	Clostridia_vadinBB60_group	Clostridia_vadinBB60_group	Clostridia_vadinBB60_group
-0.490098	0.0458099	0.552367	Pzp	45113b8aa4aeffba97a1bf8041df3dc6	Firmicutes	Clostridia	Clostridiales	Clostridiaceae	Clostridium_sensu_stricto_1
-0.490098	0.0458099	0.552367	Cxcl12	8506e522aec14566b87243b1abecf35a	Euryarchaeota	Methanobacteria	Methanobacteriales	Methanobacteriaceae	Methanosphaera
-0.490098	0.0458099	0.552367	Col1a1	e716bcf545ca21d5ea6c0c9925538135	Firmicutes	Clostridia	Lachnospirales	Lachnospiraceae	NA
-0.490098	0.0458099	0.552367	Col3a1	c20d6c90d01e58881e7075b3108ec4fb	Firmicutes	Clostridia	Lachnospirales	Lachnospiraceae	NA
-0.490098	0.0458099	0.552367	Igsf10	5e671ae149085fcaa101c00d15098ccb	Firmicutes	Clostridia	Lachnospirales	Lachnospiraceae	NA
-0.490098	0.0458099	0.552367	Igsf10	dbf42ff6f9e7301d6a559520081f5f9e	Firmicutes	Clostridia	Lachnospirales	Lachnospiraceae	NA
0.490098	0.0458099	0.552367	Sparc	891f003327d2768d3ac6620fb866bfee	Firmicutes	Clostridia	Lachnospirales	Lachnospiraceae	NA
-0.490098	0.0458099	0.552367	Stmn1	5e671ae149085fcaa101c00d15098ccb	Firmicutes	Clostridia	Lachnospirales	Lachnospiraceae	NA
-0.490098	0.0458099	0.552367	Stmn1	dbf42ff6f9e7301d6a559520081f5f9e	Firmicutes	Clostridia	Lachnospirales	Lachnospiraceae	NA
0.490098	0.0458099	0.552367	Igfbp3	2c2910cfca37ad86379b8aca161d4b63	Bacteroidota	Bacteroidia	Bacteroidales	Tannerellaceae	Parabacteroides
-0.490098	0.0458099	0.552367	Slc6a9	2c2910cfca37ad86379b8aca161d4b63	Bacteroidota	Bacteroidia	Bacteroidales	Tannerellaceae	Parabacteroides
-0.490098	0.0458099	0.552367	Fgfr4	a090cfd82fcf8acc9631cfe49cd1156f	Firmicutes	Clostridia	Oscillospirales	Ruminococcaceae	Ruminococcus
-0.490098	0.0458099	0.552367	Igsf10	eab2ba2187070d1f09eda4d2299cd831	Firmicutes	Clostridia	Lachnospirales	Lachnospiraceae	uncultured
0.490098	0.0458099	0.552367	Sparc	b5ad09784ecc2e8b2841bd5f723a911e	Firmicutes	Clostridia	Christensenellales	Christensenellaceae	uncultured
-0.490098	0.0458099	0.552367	Med21	9f200f10aabb46f8ce96c3e7ca78605a	Firmicutes	Clostridia	Lachnospirales	Lachnospiraceae	uncultured
-0.490098	0.0458099	0.552367	Abcc5	cbb2add9ddb515b0f28d31afc064d98b	Bacteroidota	Bacteroidia	Flavobacteriales	Flavobacteriaceae	uncultured
0.489992	0.0458641	0.552367	C1qtnf2	630f93d6b36f609e108581d398cef203	Firmicutes	Clostridia	Oscillospirales	Oscillospiraceae	NA
-0.489856	0.0459336	0.552367	Slc6a9	33dac6f5310d78cff9ed37d095317d02	Firmicutes	Clostridia	Lachnospirales	Lachnospiraceae	NA
0.489851	0.0459361	0.552367	Pzp	28e862a79deca9e98086827b44771ceb	Firmicutes	Clostridia	Oscillospirales	Oscillospiraceae	Colidextribacter
0.489532	0.0460991	0.552367	Col1a1	6587c6cea82dd4cf934b1d8a22dc52fb	Firmicutes	Clostridia	Lachnospirales	Lachnospiraceae	uncultured
0.489528	0.046101	0.552367	Cxcl12	8651b5b6260ffa208f74591b05a7baf5	Firmicutes	Clostridia	Oscillospirales	Ruminococcaceae	Ruminococcus
-0.489487	0.0461223	0.552367	Gcg	b904ec5c9a10b1058075c665833579fc	Firmicutes	Clostridia	Oscillospirales	Oscillospiraceae	Colidextribacter
0.489474	0.0461288	0.552367	Col6a4	806f7c098c416a344d45cae82c5ddd3b	Bacteroidota	Bacteroidia	Bacteroidales	Muribaculaceae	Muribaculaceae
-0.489196	0.0462716	0.552367	Fut2	54e4b27071c9de92ef85429a9f289ade	Firmicutes	Clostridia	Oscillospirales	Oscillospiraceae	NA
-0.488945	0.0464005	0.552367	Col3a1	d2a4add6029e32135562e2da9d4ed2e1	Proteobacteria	Gammaproteobacteria	Enterobacterales	Enterobacteriaceae	Escherichia-Shigella
0.488945	0.0464005	0.552367	Pzp	bd4659cc40db1e57991ae4f3fc6f4228	Bacteroidota	Bacteroidia	Bacteroidales	Muribaculaceae	Muribaculaceae
0.48858	0.0465886	0.552367	Sparc	5b6d0c6614d60976aa847e90a92b3bf8	Bacteroidota	Bacteroidia	Bacteroidales	Barnesiellaceae	Barnesiella
-0.488313	0.0467267	0.552367	Cxcl12	481037f7e0eaa82c233f23bb88afba2f	Firmicutes	Clostridia	Lachnospirales	Lachnospiraceae	uncultured
0.48826	0.0467538	0.552367	Aif1l	7dbe88f201c3a5eecc8aff253e580a6a	Firmicutes	Clostridia	Oscillospirales	Ruminococcaceae	Ruminococcaceae
-0.488256	0.0467563	0.552367	Col1a1	9c0d9d19bb02687ea7f00208ba6119fe	Bacteroidota	Bacteroidia	Bacteroidales	Muribaculaceae	Muribaculaceae
0.488115	0.0468292	0.552367	Gcg	1f613e961f8b2629d1c716c8f35e264f	Firmicutes	Clostridia	Oscillospirales	Ruminococcaceae	CAG-352
-0.488115	0.0468292	0.552367	Aif1l	2b520c4c9d103d3f781c34a5fdc19726	Firmicutes	Clostridia	Clostridia_UCG-014	Clostridia_UCG-014	Clostridia_UCG-014
-0.487956	0.0469118	0.552367	Eva1c	941c95894c60eb45b945787685ca4bd7	Firmicutes	Clostridia	Lachnospirales	Lachnospiraceae	NA
0.48795	0.0469147	0.552367	Sparc	4c7d51e89d2e8585ccbb2e16d74fa3dd	Firmicutes	Clostridia	Clostridia_UCG-014	Clostridia_UCG-014	Clostridia_UCG-014
0.487937	0.0469213	0.552367	Sparc	5787685a2f791cdb5f03cbbbd672be90	Firmicutes	Clostridia	Oscillospirales	Oscillospiraceae	Intestinimonas
-0.487931	0.0469246	0.552367	Med21	fc599752833bb388480ef0775bafbf53	Firmicutes	Clostridia	Lachnospirales	Lachnospiraceae	NA
-0.487906	0.0469377	0.552367	Susd4	70d3da1d88c75a30a0a30cbcf88c858a	Firmicutes	Clostridia	Peptococcales	Peptococcaceae	uncultured
0.487617	0.047088	0.552367	Stmn1	c2774d073610d248ca0d818453294768	Bacteroidota	Bacteroidia	Bacteroidales	Muribaculaceae	Muribaculaceae
0.487576	0.0471093	0.552367	Susd4	015b89f01b24507fc4017d7c0927f124	Firmicutes	Clostridia	Lachnospirales	Lachnospiraceae	Lachnospiraceae_NK4A136_group
0.487541	0.0471275	0.552367	Col3a1	63a140a08d2d15906a84f7c7cf8db4e9	Firmicutes	Clostridia	Lachnospirales	Lachnospiraceae	Lachnospiraceae_FCS020_group
0.487391	0.0472055	0.552367	Slc6a9	fa05ee3504f5168faa29b847196368eb	Firmicutes	Clostridia	Lachnospirales	Lachnospiraceae	Lachnospiraceae_NK4A136_group
-0.487391	0.0472055	0.552367	Susd4	0e9bda176536107bcced7e87a022ae7f	Firmicutes	Clostridia	Lachnospirales	Lachnospiraceae	uncultured
0.487199	0.0473058	0.552367	Gcg	1e233d2d8037644a7e99baad2d6d2b21	Firmicutes	Clostridia	Oscillospirales	Oscillospiraceae	Colidextribacter
-0.487088	0.0473635	0.552367	Slc6a9	3fbbb25855c6a7eb08d85007cef9cb5e	Firmicutes	Clostridia	Monoglobales	Monoglobaceae	Monoglobus
-0.487072	0.0473722	0.552367	Pzp	311cf53b0396d490850fb7ffdbba0b51	Firmicutes	Clostridia	Oscillospirales	Oscillospiraceae	NK4A214_group
0.487054	0.0473814	0.552367	Col1a1	9da6ca29d652d97cd80ea0e60e7ef8ec	Firmicutes	Clostridia	Lachnospirales	Lachnospiraceae	Roseburia
-0.486818	0.0475049	0.552367	Fut2	a5ae9ff9e181ac647cc7238434d6ca68	Bacteroidota	Bacteroidia	Bacteroidales	Muribaculaceae	Muribaculaceae
-0.486583	0.0476279	0.552367	Abcc5	2a6ec0b65c5b37365376aaa9b8e0b5a1	Firmicutes	Clostridia	Oscillospirales	Oscillospiraceae	UCG-005
0.486488	0.047678	0.552367	Col6a4	74347e0dca2d535c6e2f0f658a17ecbd	Firmicutes	Clostridia	Oscillospirales	Oscillospiraceae	uncultured
0.486488	0.047678	0.552367	Igsf10	74347e0dca2d535c6e2f0f658a17ecbd	Firmicutes	Clostridia	Oscillospirales	Oscillospiraceae	uncultured
-0.486347	0.0477519	0.552367	Slc6a9	1845a8bc13fcb30d174e7dc5f0627cd3	Bacteroidota	Bacteroidia	Bacteroidales	Muribaculaceae	Muribaculaceae
-0.486283	0.047786	0.552367	Adamts12	5233f831ef873fc9fd7c6e3d11f976ee	Firmicutes	Bacilli	RF39	RF39	RF39
0.486106	0.0478788	0.552367	Pzp	5b6d0c6614d60976aa847e90a92b3bf8	Bacteroidota	Bacteroidia	Bacteroidales	Barnesiellaceae	Barnesiella
0.485722	0.0480815	0.552367	Slc6a9	5dfe8498ba3fd5bf2a0328762ab19681	Firmicutes	Clostridia	Lachnospirales	Lachnospiraceae	[Eubacterium]_xylanophilum_group
-0.485722	0.0480815	0.552367	Kcne3	5b563732b90d3da08bb3da6cfc9e0d07	Firmicutes	Clostridia	Clostridia_vadinBB60_group	Clostridia_vadinBB60_group	Clostridia_vadinBB60_group
-0.485722	0.0480815	0.552367	Kcne3	07e2c5b3f8d29ba35852ddc4467446eb	Firmicutes	Clostridia	Clostridia_vadinBB60_group	Clostridia_vadinBB60_group	Clostridia_vadinBB60_group
-0.485722	0.0480815	0.552367	Kcne3	a734dacd9e3ef35f6a19780a4fa515c6	Firmicutes	Clostridia	Clostridia_vadinBB60_group	Clostridia_vadinBB60_group	Clostridia_vadinBB60_group
-0.485722	0.0480815	0.552367	Abcc5	5b563732b90d3da08bb3da6cfc9e0d07	Firmicutes	Clostridia	Clostridia_vadinBB60_group	Clostridia_vadinBB60_group	Clostridia_vadinBB60_group
-0.485722	0.0480815	0.552367	Abcc5	07e2c5b3f8d29ba35852ddc4467446eb	Firmicutes	Clostridia	Clostridia_vadinBB60_group	Clostridia_vadinBB60_group	Clostridia_vadinBB60_group
-0.485722	0.0480815	0.552367	Abcc5	a734dacd9e3ef35f6a19780a4fa515c6	Firmicutes	Clostridia	Clostridia_vadinBB60_group	Clostridia_vadinBB60_group	Clostridia_vadinBB60_group
-0.485722	0.0480815	0.552367	Susd4	b5d01b6b11875c1b0d3c4adaa0282d73	Firmicutes	Clostridia	Clostridia_vadinBB60_group	Clostridia_vadinBB60_group	Clostridia_vadinBB60_group
0.485722	0.0480815	0.552367	Slc6a9	efcdbcdc6458740ad7b96db73bf6398c	Firmicutes	Clostridia	Oscillospirales	Ruminococcaceae	Incertae_Sedis
-0.485722	0.0480815	0.552367	Gata2	3dd1f4c70b4dc47d67327558f8eea751	Firmicutes	Clostridia	Lachnospirales	Lachnospiraceae	Lachnospiraceae_NK4A136_group
0.485722	0.0480815	0.552367	Pzp	de664d19722256033a875dc33bae0f4f	Firmicutes	Clostridia	Lachnospirales	Lachnospiraceae	Lachnospiraceae_UCG-001
0.485722	0.0480815	0.552367	Col1a1	de664d19722256033a875dc33bae0f4f	Firmicutes	Clostridia	Lachnospirales	Lachnospiraceae	Lachnospiraceae_UCG-001
-0.485722	0.0480815	0.552367	Col3a1	a3908656a6f02185bc86f087e7170fe7	Firmicutes	Clostridia	Lachnospirales	Lachnospiraceae	Lachnospiraceae_UCG-001
-0.485722	0.0480815	0.552367	Igsf10	a3908656a6f02185bc86f087e7170fe7	Firmicutes	Clostridia	Lachnospirales	Lachnospiraceae	Lachnospiraceae_UCG-001
0.485722	0.0480815	0.552367	Slc6a9	9cd8ddeb091b59c14054ccaa59f6e397	Firmicutes	Clostridia	Lachnospirales	Lachnospiraceae	Lachnospiraceae_UCG-001
-0.485722	0.0480815	0.552367	Eva1c	891f003327d2768d3ac6620fb866bfee	Firmicutes	Clostridia	Lachnospirales	Lachnospiraceae	NA
-0.485722	0.0480815	0.552367	Slc6a9	b3dfbf029afd0ec5623ece0f5df4e520	Firmicutes	Clostridia	Lachnospirales	Lachnospiraceae	NA
-0.485722	0.0480815	0.552367	Pzp	10bca56016bea78cb56c3648097aaa3e	Firmicutes	Clostridia	Oscillospirales	Oscillospirales	Oscillospirales
0.485722	0.0480815	0.552367	Eva1c	10bca56016bea78cb56c3648097aaa3e	Firmicutes	Clostridia	Oscillospirales	Oscillospirales	Oscillospirales
-0.485722	0.0480815	0.552367	Kcne3	2c2910cfca37ad86379b8aca161d4b63	Bacteroidota	Bacteroidia	Bacteroidales	Tannerellaceae	Parabacteroides
-0.485722	0.0480815	0.552367	Abcc5	2c2910cfca37ad86379b8aca161d4b63	Bacteroidota	Bacteroidia	Bacteroidales	Tannerellaceae	Parabacteroides
0.485722	0.0480815	0.552367	Slc6a9	034801abf6d832878499df8d4356d566	Firmicutes	Bacilli	RF39	RF39	RF39
0.485722	0.0480815	0.552367	Slc6a9	3bf7c0292554a2329fcf746d1ec43d7c	Firmicutes	Clostridia	Oscillospirales	Ruminococcaceae	Ruminococcus
0.485722	0.0480815	0.552367	Adamts12	9f200f10aabb46f8ce96c3e7ca78605a	Firmicutes	Clostridia	Lachnospirales	Lachnospiraceae	uncultured
0.485722	0.0480815	0.552367	Col6a4	9f200f10aabb46f8ce96c3e7ca78605a	Firmicutes	Clostridia	Lachnospirales	Lachnospiraceae	uncultured
0.485722	0.0480815	0.552367	Igsf10	9f200f10aabb46f8ce96c3e7ca78605a	Firmicutes	Clostridia	Lachnospirales	Lachnospiraceae	uncultured
-0.485722	0.0480815	0.552367	Eva1c	b5ad09784ecc2e8b2841bd5f723a911e	Firmicutes	Clostridia	Christensenellales	Christensenellaceae	uncultured
-0.485722	0.0480815	0.552367	Pde9a	9f200f10aabb46f8ce96c3e7ca78605a	Firmicutes	Clostridia	Lachnospirales	Lachnospiraceae	uncultured
0.485717	0.048084	0.552367	Col6a4	6587c6cea82dd4cf934b1d8a22dc52fb	Firmicutes	Clostridia	Lachnospirales	Lachnospiraceae	uncultured
-0.4857	0.0480935	0.552367	Eva1c	5001f9dd1db92f456837f8f5e9fe2559	Firmicutes	Clostridia	Lachnospirales	Lachnospiraceae	A2
-0.485659	0.048115	0.552367	Slc6a9	0b74f3ab1aab6a39288e90212f4faca6	Firmicutes	Clostridia	Lachnospirales	Lachnospiraceae	Lachnospiraceae_NK4A136_group
0.485294	0.0483082	0.552367	Pde9a	20f3791a07f97565c122882f75a980c1	Firmicutes	Bacilli	Lactobacillales	Lactobacillaceae	Lactobacillus
-0.485294	0.0483082	0.552367	Med21	708c3709f20139d11a3760a6f39fcb2f	Bacteroidota	Bacteroidia	Bacteroidales	Muribaculaceae	Muribaculaceae
-0.485245	0.0483344	0.552367	Abcc5	67abcaeb80ec30dc2a3022c56a58001a	Firmicutes	Clostridia	Oscillospirales	Oscillospiraceae	NK4A214_group
0.485228	0.0483435	0.552367	Pzp	50f4103cb4fe0de395f531ba9edd0f57	Firmicutes	Clostridia	Oscillospirales	Oscillospiraceae	Colidextribacter
0.48508	0.048422	0.552367	Susd4	741f10ee7929177a5b83934be7254d22	Firmicutes	Clostridia	Lachnospirales	Lachnospiraceae	NA
-0.485078	0.048423	0.552367	Col6a4	52857bb650d786208cecdab05b498849	Firmicutes	Bacilli	RF39	RF39	RF39
0.484571	0.0486931	0.552367	Gata2	d94781b6782b18782c54f0aab8dd7460	Firmicutes	Clostridia	Clostridia_vadinBB60_group	Clostridia_vadinBB60_group	Clostridia_vadinBB60_group
-0.484571	0.0486931	0.552367	Abcc5	0c93000c81b3c5928eafb35961b88d21	Firmicutes	Clostridia	Clostridia_vadinBB60_group	Clostridia_vadinBB60_group	Clostridia_vadinBB60_group
0.484571	0.0486931	0.552367	Med21	fc23448aba78778e5606c81ff2c05581	Firmicutes	Clostridia	Lachnospirales	Lachnospiraceae	Lachnospiraceae_NK4A136_group
0.484481	0.0487408	0.552367	Gcg	a23d5985232d3c582ccffcb1f7d52749	Firmicutes	Clostridia	Lachnospirales	Lachnospiraceae	A2
-0.484481	0.0487408	0.552367	Pzp	3b0d2735bac1632117ae06ec84430de7	Firmicutes	Clostridia	Clostridia_UCG-014	Clostridia_UCG-014	Clostridia_UCG-014
0.484481	0.0487408	0.552367	Sparc	8034b4b397811921955777b4c3168be1	Firmicutes	Clostridia	Clostridia_UCG-014	Clostridia_UCG-014	Clostridia_UCG-014
0.484481	0.0487408	0.552367	Fut2	3b0d2735bac1632117ae06ec84430de7	Firmicutes	Clostridia	Clostridia_UCG-014	Clostridia_UCG-014	Clostridia_UCG-014
-0.484481	0.0487408	0.552367	Med21	8034b4b397811921955777b4c3168be1	Firmicutes	Clostridia	Clostridia_UCG-014	Clostridia_UCG-014	Clostridia_UCG-014
0.484481	0.0487408	0.552367	Gcg	3b0d2735bac1632117ae06ec84430de7	Firmicutes	Clostridia	Clostridia_UCG-014	Clostridia_UCG-014	Clostridia_UCG-014
0.484481	0.0487408	0.552367	Eva1c	3b0d2735bac1632117ae06ec84430de7	Firmicutes	Clostridia	Clostridia_UCG-014	Clostridia_UCG-014	Clostridia_UCG-014
-0.484481	0.0487408	0.552367	Eva1c	8034b4b397811921955777b4c3168be1	Firmicutes	Clostridia	Clostridia_UCG-014	Clostridia_UCG-014	Clostridia_UCG-014
-0.484481	0.0487408	0.552367	Adamts12	f0d8830f26746351d5cc576fc9b24d64	Firmicutes	Clostridia	Lachnospirales	Defluviitaleaceae	Defluviitaleaceae_UCG-011
-0.484481	0.0487408	0.552367	Fgfr4	f0d8830f26746351d5cc576fc9b24d64	Firmicutes	Clostridia	Lachnospirales	Defluviitaleaceae	Defluviitaleaceae_UCG-011
-0.484481	0.0487408	0.552367	Fut2	441a1cca1d49ff2ec7b438cabee530ce	Firmicutes	Clostridia	Lachnospirales	Lachnospiraceae	Lachnospiraceae_FCS020_group
0.484481	0.0487408	0.552367	Adamts12	cd17107e41f02b8f3df5e35da0389972	Firmicutes	Clostridia	Lachnospirales	Lachnospiraceae	Lachnospiraceae_NK4A136_group
0.484481	0.0487408	0.552367	Col6a4	cd17107e41f02b8f3df5e35da0389972	Firmicutes	Clostridia	Lachnospirales	Lachnospiraceae	Lachnospiraceae_NK4A136_group
0.484481	0.0487408	0.552367	Igsf10	cd17107e41f02b8f3df5e35da0389972	Firmicutes	Clostridia	Lachnospirales	Lachnospiraceae	Lachnospiraceae_NK4A136_group
-0.484481	0.0487408	0.552367	Med21	cd17107e41f02b8f3df5e35da0389972	Firmicutes	Clostridia	Lachnospirales	Lachnospiraceae	Lachnospiraceae_NK4A136_group
-0.484481	0.0487408	0.552367	Pde9a	cd17107e41f02b8f3df5e35da0389972	Firmicutes	Clostridia	Lachnospirales	Lachnospiraceae	Lachnospiraceae_NK4A136_group
-0.484481	0.0487408	0.552367	Sparc	ddc1f4bac0a1f6bb04b97e9e4d223cb9	Firmicutes	Clostridia	Monoglobales	Monoglobaceae	Monoglobus
0.484481	0.0487408	0.552367	Abcc5	ddc1f4bac0a1f6bb04b97e9e4d223cb9	Firmicutes	Clostridia	Monoglobales	Monoglobaceae	Monoglobus
-0.484481	0.0487408	0.552367	Pzp	d9c5dfd6a048ed9a595df18b0202a444	Firmicutes	Clostridia	Lachnospirales	Lachnospiraceae	NA
-0.484481	0.0487408	0.552367	Col1a1	e2e55e3b4f642f884d6add139eb90015	Firmicutes	Clostridia	Lachnospirales	Lachnospiraceae	NA
0.484481	0.0487408	0.552367	Fut2	d9c5dfd6a048ed9a595df18b0202a444	Firmicutes	Clostridia	Lachnospirales	Lachnospiraceae	NA
0.484481	0.0487408	0.552367	Gcg	d9c5dfd6a048ed9a595df18b0202a444	Firmicutes	Clostridia	Lachnospirales	Lachnospiraceae	NA
0.484481	0.0487408	0.552367	Eva1c	d9c5dfd6a048ed9a595df18b0202a444	Firmicutes	Clostridia	Lachnospirales	Lachnospiraceae	NA
-0.484481	0.0487408	0.552367	Pzp	ff28b160383a86fc25dcbd88d5fd4a73	Firmicutes	Clostridia	Oscillospirales	Oscillospiraceae	Oscillibacter
0.484481	0.0487408	0.552367	Fut2	ff28b160383a86fc25dcbd88d5fd4a73	Firmicutes	Clostridia	Oscillospirales	Oscillospiraceae	Oscillibacter
0.484481	0.0487408	0.552367	Gcg	ff28b160383a86fc25dcbd88d5fd4a73	Firmicutes	Clostridia	Oscillospirales	Oscillospiraceae	Oscillibacter
0.484481	0.0487408	0.552367	Eva1c	ff28b160383a86fc25dcbd88d5fd4a73	Firmicutes	Clostridia	Oscillospirales	Oscillospiraceae	Oscillibacter
0.484481	0.0487408	0.552367	Sparc	6aa94a15c3dbea22d4521119f0c0e365	Bacteroidota	Bacteroidia	Bacteroidales	Tannerellaceae	Parabacteroides
-0.484481	0.0487408	0.552367	Fut2	f6e072f9fb0cd7c0c2b12de12c874ec9	Bacteroidota	Bacteroidia	Bacteroidales	Tannerellaceae	Parabacteroides
-0.484481	0.0487408	0.552367	Med21	6aa94a15c3dbea22d4521119f0c0e365	Bacteroidota	Bacteroidia	Bacteroidales	Tannerellaceae	Parabacteroides
-0.484481	0.0487408	0.552367	Eva1c	6aa94a15c3dbea22d4521119f0c0e365	Bacteroidota	Bacteroidia	Bacteroidales	Tannerellaceae	Parabacteroides
0.484468	0.0487479	0.552367	Col6a4	6ea082803056f8d07e5a8c6a46be686c	Firmicutes	Clostridia	Oscillospirales	Ruminococcaceae	Harryflintia
-0.484366	0.0488027	0.552367	Col6a4	ac85772842ecfc5c819bb9632e5eae01	Firmicutes	Bacilli	Erysipelotrichales	Erysipelotrichaceae	Turicibacter
0.484328	0.048823	0.552367	Col6a4	5001f9dd1db92f456837f8f5e9fe2559	Firmicutes	Clostridia	Lachnospirales	Lachnospiraceae	A2
0.484328	0.048823	0.552367	Sparc	5001f9dd1db92f456837f8f5e9fe2559	Firmicutes	Clostridia	Lachnospirales	Lachnospiraceae	A2
-0.484237	0.0488712	0.552367	Kcne3	9e43b8d0ac90d77f5f42d71bcea2551a	Firmicutes	Clostridia	Oscillospirales	Oscillospiraceae	Colidextribacter
-0.484127	0.0489305	0.552367	Susd4	f9f8e4998d29dbd92866083ae2788be0	Firmicutes	Clostridia	Peptococcales	Peptococcaceae	uncultured
-0.484098	0.048946	0.552367	Sparc	fa05ee3504f5168faa29b847196368eb	Firmicutes	Clostridia	Lachnospirales	Lachnospiraceae	Lachnospiraceae_NK4A136_group
-0.484098	0.048946	0.552367	Susd4	4ca2a533531f7601d7f87a5d4c5010c4	Firmicutes	Clostridia	Lachnospirales	Lachnospiraceae	Lachnospiraceae_NK4A136_group
0.483996	0.0490005	0.552367	Fgfr4	184abf2d3bdf5d6435a2118a049d26fe	Bacteroidota	Bacteroidia	Bacteroidales	Muribaculaceae	Muribaculaceae
-0.483947	0.0490266	0.552367	Fut2	67abcaeb80ec30dc2a3022c56a58001a	Firmicutes	Clostridia	Oscillospirales	Oscillospiraceae	NK4A214_group
0.483935	0.0490334	0.552367	Igsf10	2148c384ef96b010383022719f0c1f08	Desulfobacterota	Desulfovibrionia	Desulfovibrionales	Desulfovibrionaceae	uncultured
0.483697	0.0491611	0.552367	Pde9a	7e1714d3b35b06f8920f7f8da784b503	Bacteroidota	Bacteroidia	Bacteroidales	Muribaculaceae	Muribaculaceae
-0.483436	0.0493015	0.552367	Med21	e7f5cb6002f8279bb6dc21d6a05c43fd	Bacteroidota	Bacteroidia	Bacteroidales	Muribaculaceae	Muribaculaceae
-0.483398	0.0493219	0.552367	Fut2	3fbbb25855c6a7eb08d85007cef9cb5e	Firmicutes	Clostridia	Monoglobales	Monoglobaceae	Monoglobus
0.483398	0.0493219	0.552367	Col1a1	44f6a6701f6822e9684bb76c16c01a59	Actinobacteriota	Coriobacteriia	Coriobacteriales	Eggerthellaceae	Parvibacter
-0.483327	0.0493603	0.552367	Med21	a7e2cdd458954c945dae58e68f925a8a	Firmicutes	Clostridia	Lachnospirales	Lachnospiraceae	Lachnospiraceae_NK4A136_group
0.483327	0.0493603	0.552367	Stmn1	1ccb418b35df7dd20ec5fd3eda0b12c3	Bacteroidota	Bacteroidia	Bacteroidales	Muribaculaceae	Muribaculaceae
0.483139	0.0494615	0.552367	Slc6a9	ac85772842ecfc5c819bb9632e5eae01	Firmicutes	Bacilli	Erysipelotrichales	Erysipelotrichaceae	Turicibacter
-0.483005	0.049534	0.552367	Col6a4	02d440f6c0205a80373839d1eba59663	Firmicutes	Negativicutes	Acidaminococcales	Acidaminococcaceae	Phascolarctobacterium
-0.482986	0.0495445	0.552367	Eva1c	fc599752833bb388480ef0775bafbf53	Firmicutes	Clostridia	Lachnospirales	Lachnospiraceae	NA
0.482859	0.0496128	0.552367	C1qtnf2	941c95894c60eb45b945787685ca4bd7	Firmicutes	Clostridia	Lachnospirales	Lachnospiraceae	NA
0.482856	0.0496146	0.552367	Fgfr4	cee0d0d882eeeaa15b2fb316287c33ec	Firmicutes	Clostridia	Lachnospirales	Lachnospiraceae	Lachnospiraceae_NK4A136_group
-0.482843	0.0496216	0.552367	Col3a1	20f3791a07f97565c122882f75a980c1	Firmicutes	Bacilli	Lactobacillales	Lactobacillaceae	Lactobacillus
-0.482843	0.0496216	0.552367	Fut2	261c40b39b52d023f82cb2412d6bee0a	Firmicutes	Bacilli	Lactobacillales	Lactobacillaceae	Lactobacillus
0.482843	0.0496216	0.552367	Igfbp3	0a251e00b9c6d356ca15f068374605c7	Bacteroidota	Bacteroidia	Bacteroidales	Muribaculaceae	Muribaculaceae
0.482488	0.0498142	0.552367	Aif1l	992102e65160f0c8e0774623873d0b0f	Firmicutes	Clostridia	Lachnospirales	Lachnospiraceae	Lachnospiraceae_NK4A136_group
-0.482372	0.0498773	0.552367	Fut2	e5780c49ecfa4ad0f4500796847c14a5	Bacteroidota	Bacteroidia	Bacteroidales	Muribaculaceae	Muribaculaceae
-0.482254	0.0499414	0.552367	Slc6a9	ec3fa204a10f4022002076499d3a26bb	Bacteroidota	Bacteroidia	Bacteroidales	Muribaculaceae	Muribaculaceae
-0.482209	0.0499657	0.552367	Gcg	b7b685e31f420c647754f3c275d6f350	Firmicutes	Clostridia	Oscillospirales	UCG-010	UCG-010
0.482033	0.0500618	0.552367	Gcg	e1c61da7f71fe617ccfa61a9e7a0d0c8	Firmicutes	Clostridia	Oscillospirales	Oscillospiraceae	NK4A214_group
-0.481988	0.050086	0.552367	Susd4	37e837f154e624038ebd8050992dce32	Bacteroidota	Bacteroidia	Bacteroidales	Bacteroidaceae	Bacteroides
-0.481954	0.0501047	0.552367	Pde9a	a7e2cdd458954c945dae58e68f925a8a	Firmicutes	Clostridia	Lachnospirales	Lachnospiraceae	Lachnospiraceae_NK4A136_group
0.481903	0.0501325	0.552367	Pzp	7dbe88f201c3a5eecc8aff253e580a6a	Firmicutes	Clostridia	Oscillospirales	Ruminococcaceae	Ruminococcaceae
0.481553	0.0503235	0.552367	Sparc	33dac6f5310d78cff9ed37d095317d02	Firmicutes	Clostridia	Lachnospirales	Lachnospiraceae	NA
-0.481346	0.0504368	0.552367	C1qtnf2	2d77c36a037188464bc36ae77e196d47	Firmicutes	Clostridia	Oscillospirales	Ruminococcaceae	Anaerofilum
-0.481346	0.0504368	0.552367	Aif1l	e7878ee93fba6960af43112a4013f0cf	Firmicutes	Clostridia	Lachnospirales	Lachnospiraceae	GCA-900066575
0.481346	0.0504368	0.552367	Susd4	3dd1f4c70b4dc47d67327558f8eea751	Firmicutes	Clostridia	Lachnospirales	Lachnospiraceae	Lachnospiraceae_NK4A136_group
-0.481346	0.0504368	0.552367	Col1a1	a3908656a6f02185bc86f087e7170fe7	Firmicutes	Clostridia	Lachnospirales	Lachnospiraceae	Lachnospiraceae_UCG-001
0.481346	0.0504368	0.552367	C1qtnf2	de664d19722256033a875dc33bae0f4f	Firmicutes	Clostridia	Lachnospirales	Lachnospiraceae	Lachnospiraceae_UCG-001
-0.481346	0.0504368	0.552367	Med21	891f003327d2768d3ac6620fb866bfee	Firmicutes	Clostridia	Lachnospirales	Lachnospiraceae	NA
0.481346	0.0504368	0.552367	Slc6a9	5e671ae149085fcaa101c00d15098ccb	Firmicutes	Clostridia	Lachnospirales	Lachnospiraceae	NA
0.481346	0.0504368	0.552367	Slc6a9	dbf42ff6f9e7301d6a559520081f5f9e	Firmicutes	Clostridia	Lachnospirales	Lachnospiraceae	NA
0.481346	0.0504368	0.552367	Fut2	10bca56016bea78cb56c3648097aaa3e	Firmicutes	Clostridia	Oscillospirales	Oscillospirales	Oscillospirales
0.481346	0.0504368	0.552367	Gcg	10bca56016bea78cb56c3648097aaa3e	Firmicutes	Clostridia	Oscillospirales	Oscillospirales	Oscillospirales
-0.481346	0.0504368	0.552367	Adamts12	a090cfd82fcf8acc9631cfe49cd1156f	Firmicutes	Clostridia	Oscillospirales	Ruminococcaceae	Ruminococcus
-0.481346	0.0504368	0.552367	Med21	b5ad09784ecc2e8b2841bd5f723a911e	Firmicutes	Clostridia	Christensenellales	Christensenellaceae	uncultured
-0.481337	0.0504417	0.552367	C1qtnf2	8332911ccbc081aa83adfaef4fccce31	Firmicutes	Clostridia	Lachnospirales	Lachnospiraceae	uncultured
0.481337	0.0504417	0.552367	Aldh2	8332911ccbc081aa83adfaef4fccce31	Firmicutes	Clostridia	Lachnospirales	Lachnospiraceae	uncultured
-0.481017	0.0506173	0.552367	Med21	60552e6091a310455074762c7738bddb	Bacteroidota	Bacteroidia	Bacteroidales	Muribaculaceae	Muribaculaceae
-0.480949	0.050655	0.552367	Fut2	c7a2862195fde8c23692b9f14cb781ac	Bacteroidota	Bacteroidia	Bacteroidales	Muribaculaceae	Muribaculaceae
0.480886	0.0506896	0.552367	Aldh2	fc23448aba78778e5606c81ff2c05581	Firmicutes	Clostridia	Lachnospirales	Lachnospiraceae	Lachnospiraceae_NK4A136_group
0.480886	0.0506896	0.552367	Fut2	b77f37e75b503cee47ade0333c845d8d	Firmicutes	Clostridia	Monoglobales	Monoglobaceae	Monoglobus
0.480886	0.0506896	0.552367	Fut2	cb98e7dc019cc428fabdc15f7d633544	Firmicutes	Clostridia	Lachnospirales	Lachnospiraceae	NA
-0.480805	0.0507343	0.552367	C1qtnf2	410df0e13ab10f2acf39998af19b8db9	Firmicutes	Clostridia	Lachnospirales	Lachnospiraceae	A2
-0.48079	0.0507421	0.552367	Adamts12	e1c61da7f71fe617ccfa61a9e7a0d0c8	Firmicutes	Clostridia	Oscillospirales	Oscillospiraceae	NK4A214_group
0.480687	0.0507991	0.552367	Pzp	a5ae9ff9e181ac647cc7238434d6ca68	Bacteroidota	Bacteroidia	Bacteroidales	Muribaculaceae	Muribaculaceae
0.480687	0.0507991	0.552367	Fgfr4	a5ae9ff9e181ac647cc7238434d6ca68	Bacteroidota	Bacteroidia	Bacteroidales	Muribaculaceae	Muribaculaceae
-0.480641	0.0508241	0.552367	C1qtnf2	5029d14a4d19bdb4a199e8ce06561a9b	Bacteroidota	Bacteroidia	Bacteroidales	Muribaculaceae	Muribaculaceae
0.480512	0.0508956	0.552367	Pde9a	1f613e961f8b2629d1c716c8f35e264f	Firmicutes	Clostridia	Oscillospirales	Ruminococcaceae	CAG-352
0.480392	0.0509616	0.552367	Eva1c	210f7da8e58b901818c3c26671d79d0c	Firmicutes	Clostridia	Lachnospirales	Lachnospiraceae	[Eubacterium]_xylanophilum_group
-0.480392	0.0509616	0.552367	Slc6a9	7755e61fe088ac53cd07563f8b35aa0c	Bacteroidota	Bacteroidia	Bacteroidales	Muribaculaceae	Muribaculaceae
-0.48038	0.0509683	0.552367	Gcg	70d3da1d88c75a30a0a30cbcf88c858a	Firmicutes	Clostridia	Peptococcales	Peptococcaceae	uncultured
0.480315	0.0510044	0.552367	Gata2	6fe4de206fddf85e11577a7397f40c0c	Firmicutes	Clostridia	Oscillospirales	UCG-010	UCG-010
-0.480153	0.0510938	0.552367	Aldh2	69909fa61d7cc0b0bb1f56654db5732c	Firmicutes	Clostridia	Lachnospirales	Lachnospiraceae	GCA-900066575
0.480153	0.0510938	0.552367	Gata2	c2774d073610d248ca0d818453294768	Bacteroidota	Bacteroidia	Bacteroidales	Muribaculaceae	Muribaculaceae
0.479742	0.0513213	0.552367	Col1a1	339d4b52945e3a8120672ccd481c5df1	Firmicutes	Clostridia	Oscillospirales	Ruminococcaceae	uncultured
0.479689	0.0513511	0.552367	Col6a4	e6916a3a5113051772ad033df382f89e	Firmicutes	Clostridia	Lachnospirales	Lachnospiraceae	Lachnospiraceae_NK4A136_group
0.479422	0.0514992	0.552367	Pzp	eac43b22781026e9830087da8b95abb4	Firmicutes	Clostridia	Lachnospirales	Lachnospiraceae	Tuzzerella
0.479355	0.0515368	0.552367	Cxcl12	83abd8c02f6aa88ea2e62232274559da	Deferribacterota	Deferribacteres	Deferribacterales	Deferribacteraceae	Mucispirillum
0.479246	0.0515974	0.552367	Adamts12	5787685a2f791cdb5f03cbbbd672be90	Firmicutes	Clostridia	Oscillospirales	Oscillospiraceae	Intestinimonas
-0.479117	0.0516694	0.552367	Fgfr4	d2a4add6029e32135562e2da9d4ed2e1	Proteobacteria	Gammaproteobacteria	Enterobacterales	Enterobacteriaceae	Escherichia-Shigella
0.479077	0.0516919	0.552367	Col3a1	0e6fbf5b5377f8a02c51e22147fb28ed	Firmicutes	Clostridia	Lachnospirales	Lachnospiraceae	GCA-900066575
0.479044	0.0517101	0.552367	Fgfr4	4b4fb0716c0ef031ebbe804d328ba6ea	Firmicutes	Clostridia	Lachnospirales	Lachnospiraceae	Lachnospiraceae_NK4A136_group
0.479043	0.0517106	0.552367	Slc6a9	fc23448aba78778e5606c81ff2c05581	Firmicutes	Clostridia	Lachnospirales	Lachnospiraceae	Lachnospiraceae_NK4A136_group
0.479025	0.0517205	0.552367	Igfbp3	f02f96395bf4a1f74e22ca2dcd24f9e9	Firmicutes	Clostridia	Lachnospirales	Lachnospiraceae	NA
0.479025	0.0517205	0.552367	Cxcl12	f02f96395bf4a1f74e22ca2dcd24f9e9	Firmicutes	Clostridia	Lachnospirales	Lachnospiraceae	NA
0.478991	0.0517396	0.552367	Pde9a	1c5cc779c92760dfbe39900fab82f1cd	Firmicutes	Clostridia	Lachnospirales	Lachnospiraceae	Blautia
0.478941	0.0517677	0.552367	Abcc5	1e233d2d8037644a7e99baad2d6d2b21	Firmicutes	Clostridia	Oscillospirales	Oscillospiraceae	Colidextribacter
0.478937	0.05177	0.552367	Abcc5	2caf85905bf77ba16117d0ac87377ee2	Bacteroidota	Bacteroidia	Bacteroidales	Rikenellaceae	Alistipes
-0.478758	0.0518703	0.552367	Kcne3	67abcaeb80ec30dc2a3022c56a58001a	Firmicutes	Clostridia	Oscillospirales	Oscillospiraceae	NK4A214_group
-0.478528	0.0519988	0.552367	Fut2	edf9777d7ddb838c8c03bbd6ed966204	Bacteroidota	Bacteroidia	Bacteroidales	Muribaculaceae	Muribaculaceae
-0.478528	0.0519988	0.552367	Eva1c	edf9777d7ddb838c8c03bbd6ed966204	Bacteroidota	Bacteroidia	Bacteroidales	Muribaculaceae	Muribaculaceae
0.478478	0.0520268	0.552367	Col3a1	5d9ca6b6f2468f0cdb93ebcc071c28ff	Bacteroidota	Bacteroidia	Bacteroidales	Muribaculaceae	Muribaculaceae
-0.478386	0.0520783	0.552367	Abcc5	a002718ba460d207639c7cf1d330525d	Bacteroidota	Bacteroidia	Bacteroidales	Muribaculaceae	Muribaculaceae
0.478234	0.0521636	0.552367	Cxcl12	8e20218a7d75ab053438eaf5609ad01b	Bacteroidota	Bacteroidia	Bacteroidales	Muribaculaceae	Muribaculaceae
-0.478234	0.0521636	0.552367	Slc6a9	a2574623ab3f96d4905ee53561727c06	Bacteroidota	Bacteroidia	Bacteroidales	Muribaculaceae	Muribaculaceae
0.478179	0.052195	0.552367	Col1a1	806f7c098c416a344d45cae82c5ddd3b	Bacteroidota	Bacteroidia	Bacteroidales	Muribaculaceae	Muribaculaceae
0.478091	0.0522443	0.552367	Igfbp3	0ccd303a69ac6d93e15d04f1cde7f09a	Firmicutes	Bacilli	Erysipelotrichales	Erysipelotrichaceae	uncultured
0.478091	0.0522443	0.552367	Aif1l	0ccd303a69ac6d93e15d04f1cde7f09a	Firmicutes	Bacilli	Erysipelotrichales	Erysipelotrichaceae	uncultured
0.47804	0.0522726	0.552367	Fgfr4	f4f10946d1b5d8c4e09e8957dd56020d	Firmicutes	Clostridia	Lachnospirales	Lachnospiraceae	uncultured
-0.477838	0.0523865	0.552367	Abcc5	184abf2d3bdf5d6435a2118a049d26fe	Bacteroidota	Bacteroidia	Bacteroidales	Muribaculaceae	Muribaculaceae
0.477834	0.0523887	0.552367	Col1a1	0e4cd919c315e5e3a264cc696213433c	Firmicutes	Bacilli	Erysipelotrichales	Erysipelotrichaceae	Allobaculum
-0.477773	0.0524232	0.552367	Kcne3	cee0d0d882eeeaa15b2fb316287c33ec	Firmicutes	Clostridia	Lachnospirales	Lachnospiraceae	Lachnospiraceae_NK4A136_group
-0.477756	0.0524328	0.552367	Adamts12	fe83480e5c66f317b6e28fb6832931d3	Firmicutes	Clostridia	Peptostreptococcales-Tissierellales	Anaerovoracaceae	Family_XIII_UCG-001
-0.477746	0.0524385	0.552367	Aldh2	70036a3df1082321e71dcb9e66a08107	Firmicutes	Clostridia	Clostridia_UCG-014	Clostridia_UCG-014	Clostridia_UCG-014
0.477665	0.0524842	0.552367	Sparc	c2774d073610d248ca0d818453294768	Bacteroidota	Bacteroidia	Bacteroidales	Muribaculaceae	Muribaculaceae
0.477565	0.0525407	0.552367	Stmn1	219ce94e2bc933aa95b58aa841fd6ba6	Campilobacterota	Campylobacteria	Campylobacterales	Helicobacteraceae	Helicobacter
0.477511	0.0525711	0.552367	Adamts12	a381fc2bd70542ac0e74dfe5ae6f4398	Firmicutes	Clostridia	Lachnospirales	Lachnospiraceae	Lachnospiraceae_NK4A136_group
0.477511	0.0525711	0.552367	Gata2	0e9bda176536107bcced7e87a022ae7f	Firmicutes	Clostridia	Lachnospirales	Lachnospiraceae	uncultured
0.477201	0.0527469	0.552367	Stmn1	5b10abe60b36e7d9c4eb03268454d074	Firmicutes	Clostridia	Lachnospirales	Lachnospiraceae	Lachnospiraceae_NK4A136_group
0.477056	0.0528287	0.552367	Stmn1	e5780c49ecfa4ad0f4500796847c14a5	Bacteroidota	Bacteroidia	Bacteroidales	Muribaculaceae	Muribaculaceae
-0.47697	0.0528775	0.552367	Igsf10	5dfe8498ba3fd5bf2a0328762ab19681	Firmicutes	Clostridia	Lachnospirales	Lachnospiraceae	[Eubacterium]_xylanophilum_group
-0.47697	0.0528775	0.552367	Stmn1	5dfe8498ba3fd5bf2a0328762ab19681	Firmicutes	Clostridia	Lachnospirales	Lachnospiraceae	[Eubacterium]_xylanophilum_group
0.47697	0.0528775	0.552367	Cxcl12	5b563732b90d3da08bb3da6cfc9e0d07	Firmicutes	Clostridia	Clostridia_vadinBB60_group	Clostridia_vadinBB60_group	Clostridia_vadinBB60_group
0.47697	0.0528775	0.552367	Cxcl12	07e2c5b3f8d29ba35852ddc4467446eb	Firmicutes	Clostridia	Clostridia_vadinBB60_group	Clostridia_vadinBB60_group	Clostridia_vadinBB60_group
0.47697	0.0528775	0.552367	Cxcl12	a734dacd9e3ef35f6a19780a4fa515c6	Firmicutes	Clostridia	Clostridia_vadinBB60_group	Clostridia_vadinBB60_group	Clostridia_vadinBB60_group
0.47697	0.0528775	0.552367	Stmn1	7acf62ce2d76c3d9e6e80ca281fad87e	Actinobacteriota	Coriobacteriia	Coriobacteriales	Eggerthellaceae	Enterorhabdus
-0.47697	0.0528775	0.552367	Igsf10	efcdbcdc6458740ad7b96db73bf6398c	Firmicutes	Clostridia	Oscillospirales	Ruminococcaceae	Incertae_Sedis
-0.47697	0.0528775	0.552367	Stmn1	efcdbcdc6458740ad7b96db73bf6398c	Firmicutes	Clostridia	Oscillospirales	Ruminococcaceae	Incertae_Sedis
0.47697	0.0528775	0.552367	Fgfr4	cff0b377fd5634960effc51c1681605b	Firmicutes	Clostridia	Oscillospirales	Ruminococcaceae	Incertae_Sedis
-0.47697	0.0528775	0.552367	Aldh2	cff0b377fd5634960effc51c1681605b	Firmicutes	Clostridia	Oscillospirales	Ruminococcaceae	Incertae_Sedis
-0.47697	0.0528775	0.552367	Susd4	931e1aac50b9a879d0fd387883a56852	Firmicutes	Clostridia	Lachnospirales	Lachnospiraceae	Lachnoclostridium
-0.47697	0.0528775	0.552367	Igfbp3	a3908656a6f02185bc86f087e7170fe7	Firmicutes	Clostridia	Lachnospirales	Lachnospiraceae	Lachnospiraceae_UCG-001
-0.47697	0.0528775	0.552367	Igsf10	9cd8ddeb091b59c14054ccaa59f6e397	Firmicutes	Clostridia	Lachnospirales	Lachnospiraceae	Lachnospiraceae_UCG-001
-0.47697	0.0528775	0.552367	Stmn1	9cd8ddeb091b59c14054ccaa59f6e397	Firmicutes	Clostridia	Lachnospirales	Lachnospiraceae	Lachnospiraceae_UCG-001
0.47697	0.0528775	0.552367	Cxcl12	2c2910cfca37ad86379b8aca161d4b63	Bacteroidota	Bacteroidia	Bacteroidales	Tannerellaceae	Parabacteroides
-0.47697	0.0528775	0.552367	Igsf10	034801abf6d832878499df8d4356d566	Firmicutes	Bacilli	RF39	RF39	RF39
-0.47697	0.0528775	0.552367	Stmn1	034801abf6d832878499df8d4356d566	Firmicutes	Bacilli	RF39	RF39	RF39
-0.47697	0.0528775	0.552367	Igsf10	3bf7c0292554a2329fcf746d1ec43d7c	Firmicutes	Clostridia	Oscillospirales	Ruminococcaceae	Ruminococcus
-0.47697	0.0528775	0.552367	Stmn1	3bf7c0292554a2329fcf746d1ec43d7c	Firmicutes	Clostridia	Oscillospirales	Ruminococcaceae	Ruminococcus
-0.476954	0.052887	0.552367	Slc6a9	88863e8e6021b8bcd0301789e063eaa8	Bacteroidota	Bacteroidia	Bacteroidales	Muribaculaceae	Muribaculaceae
0.476923	0.0529041	0.552367	Col3a1	806f7c098c416a344d45cae82c5ddd3b	Bacteroidota	Bacteroidia	Bacteroidales	Muribaculaceae	Muribaculaceae
-0.476503	0.0531435	0.552367	Pde9a	94d4abdd137e65adf18640a8f228ec9a	Firmicutes	Clostridia	Lachnospirales	Lachnospiraceae	Roseburia
0.476461	0.053167	0.552367	Stmn1	b85f9dd0156e85babc965560df860758	Firmicutes	Clostridia	Oscillospirales	Ruminococcaceae	Ruminococcus
0.4764	0.0532022	0.552367	Pde9a	af79c058154c02e7c4181926bd8fc995	Firmicutes	Clostridia	Lachnospirales	Lachnospiraceae	Acetatifactor
-0.4764	0.0532022	0.552367	Kcne3	3476be51be46fbb55bcd7712aef1f173	Firmicutes	Clostridia	Clostridia_vadinBB60_group	Clostridia_vadinBB60_group	Clostridia_vadinBB60_group
-0.4764	0.0532022	0.552367	C1qtnf2	d155bb7ef1295b612ceef63bc0ce756d	Bacteroidota	Bacteroidia	Bacteroidales	Muribaculaceae	Muribaculaceae
-0.476392	0.0532065	0.552367	Stmn1	8332911ccbc081aa83adfaef4fccce31	Firmicutes	Clostridia	Lachnospirales	Lachnospiraceae	uncultured
0.476367	0.053221	0.552367	Pzp	9ad2275102df3690574fb29ff5354ead	Bacteroidota	Bacteroidia	Bacteroidales	Tannerellaceae	Parabacteroides
0.476331	0.0532416	0.552367	Sparc	8188d397607e2a1ba411dfa2a2f1a57d	Firmicutes	Clostridia	Lachnospirales	Lachnospiraceae	NA
0.476312	0.0532524	0.552367	Col6a4	15a766ebfc47bbe82bdd861767c1b473	Bacteroidota	Bacteroidia	Bacteroidales	Muribaculaceae	Muribaculaceae
0.47623	0.0532991	0.552367	Gata2	907e32ee9ab1f155ce25ad1498586aa8	Firmicutes	Clostridia	Lachnospirales	NA	NA
-0.476095	0.053376	0.552367	Susd4	dc527081f8a50693a2a36e434774cbc2	Firmicutes	Clostridia	Clostridia_vadinBB60_group	Clostridia_vadinBB60_group	Clostridia_vadinBB60_group
-0.476069	0.053391	0.552367	Col1a1	ebfe143719714e096c609ddebd06c4e7	Firmicutes	Clostridia	Clostridia_UCG-014	Clostridia_UCG-014	Clostridia_UCG-014
0.476069	0.053391	0.552367	Pde9a	ebfe143719714e096c609ddebd06c4e7	Firmicutes	Clostridia	Clostridia_UCG-014	Clostridia_UCG-014	Clostridia_UCG-014
0.476069	0.053391	0.552367	Aif1l	63a140a08d2d15906a84f7c7cf8db4e9	Firmicutes	Clostridia	Lachnospirales	Lachnospiraceae	Lachnospiraceae_FCS020_group
-0.476018	0.0534202	0.552367	Susd4	9d05c33800024821e1c75c3dd57de2ab	Actinobacteriota	Coriobacteriia	Coriobacteriales	Eggerthellaceae	Enterorhabdus
-0.47595	0.0534591	0.552367	Cxcl12	bf7e676dc94bf6c144f629443ac61470	Firmicutes	Clostridia	Oscillospirales	Ruminococcaceae	Ruminococcus
0.47595	0.0534591	0.552367	Aldh2	bf7e676dc94bf6c144f629443ac61470	Firmicutes	Clostridia	Oscillospirales	Ruminococcaceae	Ruminococcus
[truncated: 37,918 more rows]
