# Supplementary material for: Progression of diabetes is associated with changes in the ileal transcriptome and ileal‐colon morphology in the UC Davis Type 2 Diabetes Mellitus rat
Source: Physiol Rep. 2021 Nov 21;9(22):e15102. doi: 10.14814/phy2.15102 (PMC8606862; doi:10.14814/phy2.15102)
Supplement: Supplementary file 2 — Table S2 [file PHY2-9-e15102-s002.xlsx]

## Sheet: Supplemental Table 2
Supplemental Table 2: Overlapping ileum RNA transcripts between D3M and both ND and D1M UC Davis Type 2 Diabetes Mellitus rats1,2,3,4,5
1 UCD-T2DM rats were non-diabetic (ND, n=6), had recent diabetes (2-week post onset of diabetes; D1M, n=6), or 3-month post-onset of diabetes (D3M, n=6).
2 RNA transcripts determined using RNA-Seq technology
3 Analysis conducted using the edgeR pipeline.
4 Log fold change represents the ratio of D3M to ND groups.
5 Abbreviations: CPM: counts per million.
		ND vs D3M comparison						D1M vs D3M comparison
Symbol	Entrez	Log Fold Change	log CPM	F	P	FDR		Log Fold Change	log CPM	F	P	FDR		Description
Slc2a2	25351	-4.35992	6.05333	33.8778	4.37389e-05	0.00351565		-2.88047	6.05333	18.6844	0.000696306	0.0374915		solute carrier family 2 member 2 [Source:RGD Symbol;Acc:3705]
Slc5a4	294341	-3.63762	1.08891	64.0466	3.99601e-07	0.000549087		-2.23866	1.08891	37.7475	1.14922e-05	0.011814		solute carrier family 5 member 4 [Source:RGD Symbol;Acc:1306923]
Pde6a	307401	-2.47733	0.706607	39.5912	8.64185e-06	0.00198674		-1.70136	0.706607	25.0475	0.000112955	0.020047		phosphodiesterase 6A [Source:RGD Symbol;Acc:1306835]
Bmp8b	679119	-2.24859	2.03443	53.1673	1.36753e-06	0.000803326		-1.22815	2.03443	20.2633	0.00032495	0.0294749		bone morphogenetic protein 8b [Source:RGD Symbol;Acc:1591873]
Tnfrsf1b	156767	-1.90463	4.523	45.0999	5.01922e-06	0.00174608		-0.993339	4.523	16.3302	0.000950703	0.0418602		TNF receptor superfamily member 1B [Source:RGD Symbol;Acc:621238]
Acta1	29437	-1.8647	5.38834	20.688	0.000395946	0.00982775		-1.47034	5.38834	17.983	0.000730297	0.0379921		actin, alpha 1, skeletal muscle [Source:RGD Symbol;Acc:2025]
A3galt2	171553	-1.83798	5.67539	119.642	4.74472e-09	5.85308e-05		-1.23021	5.67539	72.1877	1.76874e-07	0.00218192		alpha 1,3-galactosyltransferase 2 [Source:RGD Symbol;Acc:727913]
Fam196a	100233213	-1.74831	0.478455	20.8774	0.000281513	0.0085009		-1.29518	0.478455	16.7604	0.000776131	0.0385587		family with sequence similarity 196, member A [Source:RGD Symbol;Acc:2302685]
Zdhhc19	288045	-1.66962	1.72374	53.5971	1.29796e-06	0.000800584		-0.788831	1.72374	16.8824	0.000751745	0.0381627		zinc finger, DHHC-type containing 19 [Source:RGD Symbol;Acc:1309014]
Acot12	170570	-1.59643	5.70164	54.0031	1.55254e-06	0.000870549		-1.31479	5.70164	49.1415	2.79941e-06	0.00690671		acyl-CoA thioesterase 12 [Source:RGD Symbol;Acc:619752]
LOC689766	689766	-1.59584	3.19201	75.957	1.24388e-07	0.000383612		-0.974738	3.19201	35.8274	1.56317e-05	0.0137738		hypothetical protein LOC689766 [Source:RGD Symbol;Acc:1588722]
P2ry2	29597	-1.57818	2.58573	18.6077	0.00048966	0.0109155		-1.23589	2.58573	15.482	0.00110216	0.0448721		purinergic receptor P2Y2 [Source:RGD Symbol;Acc:62088]
Dhrs9	170635	-1.56761	6.79829	91.2193	3.57107e-08	0.000220264		-0.884693	6.79829	38.1246	1.10674e-05	0.011814		dehydrogenase/reductase 9 [Source:RGD Symbol;Acc:620655]
Fkbp10	360627	-1.52382	5.04058	24.6927	0.000150771	0.00605833		-1.39674	5.04058	27.8805	8.17404e-05	0.0199883		FK506 binding protein 10 [Source:RGD Symbol;Acc:1549751]
Bpifc	299685	-1.4897	2.06762	36.8288	1.32958e-05	0.00211291		-0.803337	2.06762	15.6757	0.00103696	0.0433483		BPI fold containing family C [Source:RGD Symbol;Acc:1311686]
Apoc3	24207	-1.43236	6.43642	34.1368	2.7302e-05	0.00283023		-0.947776	6.43642	19.0619	0.000503864	0.0334827		apolipoprotein C3 [Source:RGD Symbol;Acc:2136]
Clec2e	689853	-1.3595	8.95434	30.6911	4.3377e-05	0.00351565		-0.944423	8.95434	19.6162	0.000412629	0.0306107		C-type lectin domain family 2, member E [Source:RGD Symbol;Acc:1587527]
Hsd17b2	79243	-1.35727	5.57305	18.1192	0.000670373	0.0133854		-1.22889	5.57305	17.5698	0.000765102	0.0385322		hydroxysteroid (17-beta) dehydrogenase 2 [Source:RGD Symbol;Acc:621803]
Cyp3a9	171352	-1.3366	9.6208	39.3949	9.30315e-06	0.00202694		-0.745859	8.43959	17.3838	0.000681158	0.0374915		cytochrome P450, family 3, subfamily a, polypeptide 9 [Source:RGD Symbol;Acc:708392]
Apoa1	25081	-1.3342	13.654	62.1378	4.89621e-07	0.000549087		-0.770912	13.654	26.7445	8.00445e-05	0.0199883		apolipoprotein A1 [Source:RGD Symbol;Acc:2130]
Slc28a2	60423	-1.2709	7.24729	38.3022	1.21115e-05	0.00207373		-0.68472	7.24729	14.7064	0.00142471	0.0498703		solute carrier family 28 member 2 [Source:RGD Symbol;Acc:61840]
Cmtm3	291813	-1.27083	5.98534	30.0556	5.12829e-05	0.00366038		-0.810718	5.98534	15.4857	0.0011955	0.0461135		CKLF-like MARVEL transmembrane domain containing 3 [Source:RGD Symbol;Acc:1308763]
Papss2	294103	-1.25901	5.01313	23.3761	0.000184022	0.00675022		-1.24504	5.01313	30.4354	4.72774e-05	0.0188134		3'-phosphoadenosine 5'-phosphosulfate synthase 2 [Source:RGD Symbol;Acc:1307012]
Slc5a1	25552	-1.25825	8.92195	28.2205	6.60895e-05	0.0039308		-1.05436	8.92195	26.7629	8.74012e-05	0.0199883		solute carrier family 5 member 1 [Source:RGD Symbol;Acc:3713]
Eva1c	360695	-1.23173	2.87156	34.3322	2.00257e-05	0.00237536		-0.831916	2.87156	22.1184	0.000212228	0.0259175		eva-1 homolog C [Source:RGD Symbol;Acc:1307569]
Epb41l4a	307514	-1.22186	3.79647	13.4769	0.00203969	0.0249287		-1.31226	3.79647	21.1082	0.000293113	0.0284712		erythrocyte membrane protein band 4.1 like 4A [Source:RGD Symbol;Acc:1306034]
Cyp3a9	170509	-1.20182	8.43959	34.6233	2.03659e-05	0.0023927		-0.745859	8.43959	17.3838	0.000681158	0.0374915		cytochrome P450, family 3, subfamily a, polypeptide 9 [Source:RGD Symbol;Acc:708392]
Adamtsl4	310670	-1.17921	6.9249	68.4482	2.54673e-07	0.000549087		-0.604743	6.9249	23.6733	0.000150936	0.0217851		ADAMTS-like 4 [Source:RGD Symbol;Acc:1561012]
Sdcbp2	311532	-1.15594	7.8122	58.9245	6.97302e-07	0.000614423		-0.737619	7.8122	31.2029	3.44902e-05	0.0181593		syndecan binding protein 2 [Source:RGD Symbol;Acc:1307709]
Pcdh1	307481	-1.14737	5.5966	28.2718	6.73835e-05	0.00397088		-0.788513	5.5966	17.4495	0.000699014	0.0374915		protocadherin 1 [Source:RGD Symbol;Acc:1308490]
Ace	24310	-1.14414	7.21988	29.0176	5.90522e-05	0.00385259		-0.755269	7.21988	16.2815	0.000946395	0.0418602		angiotensin I converting enzyme [Source:RGD Symbol;Acc:2493]
Aldh1l1	64392	-1.11204	6.0676	37.9359	1.19029e-05	0.00207373		-0.985862	6.0676	40.6377	7.90878e-06	0.0114968		aldehyde dehydrogenase 1 family, member L1 [Source:RGD Symbol;Acc:621294]
Asap1	314961	-1.09693	4.34846	30.7524	3.74106e-05	0.00323609		-0.750149	4.34846	19.277	0.0004114	0.0306107		ArfGAP with SH3 domain, ankyrin repeat and PH domain 1 [Source:RGD Symbol;Acc:1307379]
Spdl1	303037	-1.07025	4.72789	43.5275	4.84936e-06	0.00174608		-0.696735	4.72789	24.9245	0.000115878	0.020047		spindle apparatus coiled-coil protein 1 [Source:RGD Symbol;Acc:1306908]
Rhod	293660	-1.06165	6.82417	62.9202	4.50232e-07	0.000549087		-0.577604	6.82417	24.3681	0.000130194	0.0205435		ras homolog family member D [Source:RGD Symbol;Acc:1310985]
Abcg2	312382	-1.04717	10.0296	47.9132	2.6619e-06	0.00121041		-0.584412	10.0296	20.138	0.000334708	0.0297535		ATP-binding cassette, subfamily G (WHITE), member 2 [Source:RGD Symbol;Acc:631345]
RGD1308117	361066	-1.03213	4.29192	28.1101	6.12814e-05	0.00388176		-1.0864	4.29192	43.4925	4.87351e-06	0.0100199		similar to 9930012K11Rik protein [Source:RGD Symbol;Acc:1308117]
Plekhg2	292750	-1.02063	6.6202	49.9032	2.05541e-06	0.00105648		-0.677316	6.6202	28.8926	5.2785e-05	0.0199883		pleckstrin homology and RhoGEF domain containing G2 [Source:RGD Symbol;Acc:1310112]
Cemip	308797	-1.01517	3.89338	35.1164	1.75698e-05	0.00228335		-0.707097	3.89338	23.0962	0.000171005	0.0230222		cell migration-inducing hyaluronan binding protein [Source:RGD Symbol;Acc:1305254]
Samd8	305684	-1.00578	6.63787	77.5799	1.07369e-07	0.000383612		-0.548116	6.63787	31.1993	3.45125e-05	0.0181593		sterile alpha motif domain containing 8 [Source:RGD Symbol;Acc:1306447]
Acsf2	619561	-1.00448	8.25843	46.1593	3.36611e-06	0.0013395		-0.684339	8.25843	27.9885	6.27348e-05	0.0199883		acyl-CoA synthetase family member 2 [Source:RGD Symbol;Acc:1562656]
Slc6a19	664630	-0.985139	11.191	46.3524	3.27914e-06	0.0013395		-0.72681	11.191	33.1424	2.45214e-05	0.0168053		solute carrier family 6 member 19 [Source:RGD Symbol;Acc:1594328]
Trpm6	293874	-0.980107	4.72735	19.9315	0.000364696	0.00957193		-0.927794	4.72735	24.8093	0.000124382	0.0204584		transient receptor potential cation channel, subfamily M, member 6 [Source:RGD Symbol;Acc:1309942]
Pdlim2	290354	-0.969264	6.57722	36.3022	1.46461e-05	0.00211692		-0.542063	6.57722	15.1378	0.00120752	0.0461175		PDZ and LIM domain 2 [Source:RGD Symbol;Acc:1359203]
Eif4ebp3	100365872	-0.966946	8.25074	25.559	0.000105039	0.00488968		-0.662345	8.25074	15.1533	0.00121849	0.046393		eukaryotic translation initiation factor 4E binding protein 3 [Source:RGD Symbol;Acc:2324556]
Prr15	312358	-0.953965	8.87194	15.3545	0.00120265	0.0183051		-0.90586	8.87194	18.802	0.000498886	0.0334827		proline rich 15 [Source:RGD Symbol;Acc:1311589]
Dedd2	687118	-0.952639	7.17026	37.2679	1.2397e-05	0.00207373		-0.608048	7.17026	20.3572	0.000317848	0.0292376		death effector domain containing 2 [Source:RGD Symbol;Acc:1588968]
Nostrin	311111	-0.935618	7.83447	39.0156	9.43631e-06	0.00202694		-0.63783	7.83447	24.2273	0.000134127	0.0205435		nitric oxide synthase trafficking [Source:RGD Symbol;Acc:727920]
Anpep	81641	-0.933606	12.4299	26.7981	7.91966e-05	0.00428495		-0.701245	12.4299	19.6797	0.000373311	0.0302767		alanyl aminopeptidase, membrane [Source:RGD Symbol;Acc:2991]
Pdzk1	65144	-0.928386	9.91097	42.4846	5.62975e-06	0.00179684		-0.690956	9.91097	30.9719	3.59545e-05	0.0181593		PDZ domain containing 1 [Source:RGD Symbol;Acc:70924]
P3h4	59101	-0.92535	4.27568	19.273	0.000411795	0.00990674		-0.871487	4.27568	23.5907	0.00015364	0.0217851		prolyl 3-hydroxylase family member 4 (non- enzymatic) [Source:RGD Symbol;Acc:620767]
Mertk	65037	-0.921538	5.36579	13.8212	0.00188543	0.0236799		-0.943843	5.36579	19.6239	0.000425193	0.030854		MER proto-oncogene, tyrosine kinase [Source:RGD Symbol;Acc:69283]
Clrn3	309082	-0.913722	9.45729	33.1712	2.43999e-05	0.00275345		-0.555997	9.45729	15.95	0.000962765	0.0418602		clarin 3 [Source:RGD Symbol;Acc:1305043]
Abhd6	305795	-0.913418	8.07625	19.4855	0.000409005	0.00989962		-0.814954	8.07625	20.2661	0.000340243	0.0297535		abhydrolase domain containing 6 [Source:RGD Symbol;Acc:1359323]
Cdk18	289019	-0.912842	7.25348	42.4053	5.69459e-06	0.00179684		-0.766123	7.25348	39.9996	8.12355e-06	0.0114968		cyclin-dependent kinase 18 [Source:RGD Symbol;Acc:1309523]
Lamc2	192362	-0.912325	7.73161	22.6391	0.000197227	0.00705215		-0.687447	7.73161	17.1889	0.000715989	0.0379075		laminin subunit gamma 2 [Source:RGD Symbol;Acc:621053]
Slc5a12	362188	-0.908352	8.76172	35.1134	1.75783e-05	0.00228335		-0.663917	8.76172	24.8117	0.000118631	0.020047		solute carrier family 5 member 12 [Source:RGD Symbol;Acc:1311652]
Cklf	245978	-0.894746	4.92545	31.1443	3.48547e-05	0.00316294		-0.569151	4.92545	16.8135	0.000765408	0.0385322		chemokine-like factor [Source:RGD Symbol;Acc:620708]
Nedd9	291044	-0.893331	6.33965	27.7948	6.81576e-05	0.0039848		-0.619839	6.33965	16.7038	0.000808327	0.039104		neural precursor cell expressed, developmentally down-regulated 9 [Source:RGD Symbol;Acc:1306276]
Ankrd9	314457	-0.892793	5.80763	28.3346	5.93542e-05	0.00385259		-0.655279	5.80763	19.7975	0.000365686	0.0302759		ankyrin repeat domain 9 [Source:RGD Symbol;Acc:1307662]
Slc51b	300790	-0.886779	10.0048	41.0161	6.97832e-06	0.001906		-0.532414	10.0048	19.4114	0.000398222	0.0306107		solute carrier family 51, beta subunit [Source:RGD Symbol;Acc:1565748]
Plekhg6	100362241	-0.881067	6.94249	54.939	1.10504e-06	0.000744305		-0.505481	6.94249	23.6005	0.000153316	0.0217851		pleckstrin homology and RhoGEF domain containing G6 [Source:RGD Symbol;Acc:2318544]
Apob	54225	-0.880108	11.1897	37.6012	1.17602e-05	0.00207373		-0.572083	11.1897	21.0648	0.000269588	0.0280806		apolipoprotein B [Source:RGD Symbol;Acc:2129]
Tmem189	362278	-0.878349	5.82512	37.4858	1.19764e-05	0.00207373		-0.486786	5.82512	15.34	0.00113669	0.0453705		transmembrane protein 189 [Source:RGD Symbol;Acc:1309093]
Acad11	315973	-0.87789	7.27044	32.7742	2.61338e-05	0.00282269		-0.527358	7.27044	15.3695	0.00112749	0.0453705		acyl-CoA dehydrogenase family, member 11 [Source:RGD Symbol;Acc:1306270]
Aldob	24190	-0.875589	10.2089	26.1023	9.10343e-05	0.00456709		-0.603775	10.2089	15.8693	0.000983947	0.0418602		aldolase, fructose-bisphosphate B [Source:RGD Symbol;Acc:2090]
Elovl1	679532	-0.868897	9.10586	27.2084	7.30293e-05	0.00410563		-0.626535	9.10586	18.4439	0.000504846	0.0334827		ELOVL fatty acid elongase 1 [Source:RGD Symbol;Acc:1587151]
Ccdc120	317377	-0.862033	6.18348	41.4125	6.58172e-06	0.0018832		-0.635891	6.18348	29.5886	4.63261e-05	0.0188134		coiled-coil domain containing 120 [Source:RGD Symbol;Acc:1561596]
Sulf2	311642	-0.860346	7.11223	22.0486	0.000224634	0.00761289		-0.635215	7.11223	16.2377	0.000917449	0.0414083		sulfatase 2 [Source:RGD Symbol;Acc:1305078]
Slc51a	303879	-0.857711	11.7464	40.8926	7.10732e-06	0.001906		-0.609069	11.7464	26.9572	7.67384e-05	0.0199883		solute carrier family 51, alpha subunit [Source:RGD Symbol;Acc:1311100]
Dpp4	25253	-0.856739	10.0211	34.6803	1.88909e-05	0.00230731		-0.55206	10.0211	19.0146	0.000438554	0.0313909		dipeptidylpeptidase 4 [Source:RGD Symbol;Acc:2515]
Tnip1	363599	-0.855143	9.77915	34.9338	1.811e-05	0.00229543		-0.562103	9.77915	19.6137	0.000379273	0.0302767		TNFAIP3 interacting protein 1 [Source:RGD Symbol;Acc:1309380]
Xpnpep2	117522	-0.849045	10.1372	37.896	1.12272e-05	0.00207373		-0.584481	10.1372	23.2806	0.000164287	0.0227713		X-prolyl aminopeptidase 2 [Source:RGD Symbol;Acc:621277]
Ahcyl2	312192	-0.848197	8.45033	25.8928	9.49783e-05	0.00462218		-0.721933	8.45033	24.6593	0.000122468	0.0204158		adenosylhomocysteinase-like 2 [Source:RGD Symbol;Acc:1564895]
Ace2	302668	-0.847089	11.3764	29.447	4.75648e-05	0.00354753		-0.521409	11.3764	14.5724	0.00140786	0.0498703		angiotensin I converting enzyme 2 [Source:RGD Symbol;Acc:728890]
Rnf181	297337	-0.837069	8.75638	36.1098	1.49296e-05	0.00211692		-0.490572	8.75638	16.2466	0.000889153	0.0412353		ring finger protein 181 [Source:RGD Symbol;Acc:1359698]
Helz	287773	-0.836557	5.22277	31.1225	3.49918e-05	0.00316294		-0.547076	5.22277	17.8363	0.000588074	0.0362427		helicase with zinc finger [Source:RGD Symbol;Acc:1307049]
Trib3	246273	-0.832665	5.38753	36.5149	1.39831e-05	0.00211692		-0.585997	5.38753	24.2004	0.000134892	0.0205435		tribbles pseudokinase 3 [Source:RGD Symbol;Acc:708432]
Pls1	315926	-0.821543	10.4821	28.3887	5.8092e-05	0.00381183		-0.668173	10.4821	24.8676	0.000117258	0.020047		plastin 1 [Source:RGD Symbol;Acc:1307142]
Fmo5	246248	-0.82096	7.00889	20.7544	0.000301076	0.0087558		-0.618066	7.00889	15.3662	0.0011596	0.0455569		flavin containing monooxygenase 5 [Source:RGD Symbol;Acc:628602]
Myo7b	498834	-0.816912	10.3461	47.4431	2.83289e-06	0.00121041		-0.655295	10.3461	39.7879	8.38778e-06	0.0114968		myosin VIIb [Source:RGD Symbol;Acc:1561153]
B4galt6	65196	-0.805843	7.6473	26.9812	7.63756e-05	0.00420611		-0.66254	7.6473	23.732	0.000149047	0.0217851		beta-1,4-galactosyltransferase 6 [Source:RGD Symbol;Acc:71046]
St6galnac1	287920	-0.805603	10.9836	37.4258	1.20905e-05	0.00207373		-0.48741	10.9836	18.4737	0.00050112	0.0334827		ST6 N-acetylgalactosaminide alpha-2,6- sialyltransferase 1 [Source:RGD Symbol;Acc:1562048]
Slc5a9	366441	-0.804537	5.84937	25.6778	9.92251e-05	0.00468981		-0.767456	5.84937	30.8166	3.69782e-05	0.0181593		solute carrier family 5 member 9 [Source:RGD Symbol;Acc:1311383]
Plcd1	24655	-0.803318	7.54787	38.5194	1.01873e-05	0.00202694		-0.593428	7.54787	26.8697	7.80795e-05	0.0199883		phospholipase C, delta 1 [Source:RGD Symbol;Acc:3346]
Ampd3	25095	-0.800546	6.9412	47.9112	2.66259e-06	0.00121041		-0.603394	6.9412	35.0706	1.77035e-05	0.0145594		adenosine monophosphate deaminase 3 [Source:RGD Symbol;Acc:2111]
Ube2e2	361013	-0.798433	4.51383	59.0671	6.86221e-07	0.000614423		-0.353977	4.51383	15.6051	0.00105709	0.0439066		ubiquitin-conjugating enzyme E2E 2 [Source:RGD Symbol;Acc:1305644]
Tnfrsf21	316256	-0.795721	7.53736	27.405	7.02675e-05	0.00406958		-0.603562	7.53736	21.0077	0.000273157	0.0280806		TNF receptor superfamily member 21 [Source:RGD Symbol;Acc:1307308]
Wipf3	259242	-0.792985	4.82406	28.705	5.46951e-05	0.00370523		-0.649514	4.82406	25.6858	9.90624e-05	0.0199883		WAS/WASL interacting protein family, member 3 [Source:RGD Symbol;Acc:708559]
Greb1	500633	-0.792485	2.21977	12.4771	0.00260424	0.0288383		-0.934469	2.21977	22.0135	0.000217272	0.0259175		growth regulation by estrogen in breast cancer 1 [Source:RGD Symbol;Acc:1564091]
Nek6	360161	-0.792276	6.32353	41.9117	6.11763e-06	0.00179684		-0.497323	6.32353	22.0177	0.00021707	0.0259175		NIMA-related kinase 6 [Source:RGD Symbol;Acc:727779]
Acsl5	94340	-0.787408	10.2798	27.7299	6.59551e-05	0.0039308		-0.637712	10.2798	24.2604	0.000133189	0.0205435		acyl-CoA synthetase long-chain family member 5 [Source:RGD Symbol;Acc:69402]
Ralgps2	304887	-0.784066	4.86536	39.8274	8.33777e-06	0.00198674		-0.490387	4.86536	21.2169	0.000260321	0.0277086		Ral GEF with PH domain and SH3 binding motif 2 [Source:RGD Symbol;Acc:1311537]
Riok3	361293	-0.778992	8.98828	17.3904	0.000658984	0.0132398		-0.641453	8.98828	16.2158	0.000896505	0.041266		RIO kinase 3 [Source:RGD Symbol;Acc:1310833]
Gpat3	305166	-0.778409	6.96926	25.732	9.81338e-05	0.0046729		-0.609914	6.96926	21.2908	0.000255952	0.0277086		glycerol-3-phosphate acyltransferase 3 [Source:RGD Symbol;Acc:1565703]
Slc15a1	117261	-0.776293	10.4534	21.2987	0.000255486	0.00799917		-0.590186	10.4534	16.3368	0.000868048	0.0407025		solute carrier family 15 member 1 [Source:RGD Symbol;Acc:621736]
Chdh	290551	-0.774008	7.53518	42.9343	5.27716e-06	0.00175943		-0.519015	7.53518	25.3965	0.000105108	0.0199883		choline dehydrogenase [Source:RGD Symbol;Acc:735166]
Dgat2	252900	-0.768055	8.03171	18.8939	0.000453638	0.0105585		-0.767971	8.03171	24.4917	0.000127575	0.0205435		diacylglycerol O-acyltransferase 2 [Source:RGD Symbol;Acc:620329]
Atp1a1	24211	-0.757377	11.6151	25.422	0.000104558	0.00488881		-0.659739	11.6151	25.7823	9.7135e-05	0.0199883		ATPase Na+/K+ transporting subunit alpha 1 [Source:RGD Symbol;Acc:2167]
Akr1c14	191574	-0.751459	9.20396	27.0949	7.46805e-05	0.00416076		-0.691265	9.20396	30.3027	4.06051e-05	0.0181593		aldo-keto reductase family 1, member C14 [Source:RGD Symbol;Acc:708361]
Arhgef16	687105	-0.749693	7.52493	50.0181	2.02546e-06	0.00105648		-0.427034	7.52493	20.887	0.000280891	0.0284712		Rho guanine nucleotide exchange factor 16 [Source:RGD Symbol;Acc:1588981]
Ttc22	298300	-0.749651	6.67251	47.4098	2.84548e-06	0.00121041		-0.483373	6.67251	25.7508	9.77595e-05	0.0199883		tetratricopeptide repeat domain 22 [Source:RGD Symbol;Acc:1561518]
Rab17	503269	-0.748776	8.17122	56.7158	8.97162e-07	0.000731264		-0.475863	8.17122	30.221	4.12177e-05	0.0181593		RAB17, member RAS oncogene family [Source:RGD Symbol;Acc:1562478]
Wfikkn1	363555	-0.747478	3.80326	22.0924	0.000213465	0.00745979		-0.550007	3.80326	15.9534	0.00096187	0.0418602		WAP, follistatin/kazal, immunoglobulin, kunitz and netrin domain containing 1 [Source:RGD Symbol;Acc:1565835]
Slc2a5	65197	-0.744428	7.93875	20.7732	0.000288401	0.0085522		-0.720426	7.93875	25.0663	0.000112516	0.020047		solute carrier family 2 member 5 [Source:RGD Symbol;Acc:68328]
Nr1i3	65035	-0.744308	4.79313	10.3863	0.00520837	0.0429195		-0.871566	4.79313	19.2411	0.000440226	0.0313909		nuclear receptor subfamily 1, group I, member 3 [Source:RGD Symbol;Acc:621400]
Anks4b	687561	-0.743837	8.87425	28.2048	6.0176e-05	0.00386631		-0.50795	8.87425	17.4788	0.000644203	0.0371287		ankyrin repeat and sterile alpha motif domain containing 4B [Source:RGD Symbol;Acc:1584204]
Tuft1	365864	-0.743691	6.38889	34.7535	1.86617e-05	0.00230211		-0.561088	6.38889	25.4927	0.000103053	0.0199883		tuftelin 1 [Source:RGD Symbol;Acc:1310373]
Pde9a	191569	-0.742618	8.16305	35.1494	1.74741e-05	0.00228335		-0.557197	8.16305	26.1429	9.0291e-05	0.0199883		phosphodiesterase 9A [Source:RGD Symbol;Acc:621035]
Pitpna	29525	-0.739943	9.62928	39.9973	8.12638e-06	0.00198674		-0.487997	9.62928	23.0855	0.000171408	0.0230222		phosphatidylinositol transfer protein, alpha [Source:RGD Symbol;Acc:61885]
Erich4	685046	-0.733157	6.75729	30.8792	3.65611e-05	0.00322156		-0.44405	6.75729	14.8506	0.00130196	0.0482311		glutamate-rich 4 [Source:RGD Symbol;Acc:1583255]
Cobl	305497	-0.732555	7.71965	17.8426	0.000590582	0.0123482		-0.615021	7.71965	16.3293	0.000874364	0.0407025		cordon-bleu WH2 repeat protein [Source:RGD Symbol;Acc:1312002]
Ceacam1	81613	-0.729888	8.72647	28.0762	6.16832e-05	0.00388176		-0.520732	8.72647	18.5843	0.000487549	0.0332288		carcinoembryonic antigen related cell adhesion molecule 1 [Source:RGD Symbol;Acc:67396]
Vat1	287721	-0.727568	8.32482	59.699	6.39454e-07	0.000614423		-0.37037	8.32482	20.7084	0.000292779	0.0284712		vesicle amine transport 1 [Source:RGD Symbol;Acc:1308943]
Ell	306347	-0.725023	6.63356	54.6304	1.14638e-06	0.000744305		-0.431241	6.63356	25.3303	0.000106548	0.0199883		elongation factor for RNA polymerase II [Source:RGD Symbol;Acc:1311121]
Atp1b1	25650	-0.724762	10.7216	20.2387	0.000326839	0.00910133		-0.661668	10.7216	22.6453	0.000188778	0.0243317		ATPase Na+/K+ transporting subunit beta 1 [Source:RGD Symbol;Acc:2170]
Optn	246294	-0.724354	9.73883	36.8949	1.31559e-05	0.00211291		-0.508482	9.73883	24.0602	0.000138965	0.0209057		optineurin [Source:RGD Symbol;Acc:628886]
Micall2	288515	-0.721644	5.96594	30.7373	3.7513e-05	0.00323609		-0.578256	5.96594	25.7375	9.80247e-05	0.0199883		MICAL-like 2 [Source:RGD Symbol;Acc:1307875]
Fam102a	687750	-0.721379	7.74675	29.0098	5.16298e-05	0.00366038		-0.583368	7.74675	25.3666	0.000105756	0.0199883		family with sequence similarity 102, member A [Source:RGD Symbol;Acc:1597535]
Cdc42se2	691031	-0.71671	7.02363	63.4429	4.25893e-07	0.000549087		-0.406175	7.02363	26.8915	7.77434e-05	0.0199883		CDC42 small effector 2 [Source:RGD Symbol;Acc:1563924]
Slc22a23	64559	-0.716538	7.40508	34.7849	1.85641e-05	0.00230211		-0.539322	7.40508	26.0004	9.29289e-05	0.0199883		solute carrier family 22, member 23 [Source:RGD Symbol;Acc:620302]
Sec14l2	116486	-0.709997	4.91281	20.6972	0.000293545	0.0086631		-0.630758	4.91281	21.7807	0.000228966	0.0264552		SEC14-like lipid binding 2 [Source:RGD Symbol;Acc:621779]
Cln8	306619	-0.708859	4.83104	28.8835	5.28761e-05	0.00370523		-0.485577	4.83104	18.1709	0.000540485	0.0345462		ceroid-lipofuscinosis, neuronal 8 [Source:RGD Symbol;Acc:1359518]
Vil1	316521	-0.70767	11.6793	29.7661	4.48244e-05	0.00351605		-0.473936	11.6793	17.5471	0.000633035	0.0371287		villin 1 [Source:RGD Symbol;Acc:1307048]
Sdc1	25216	-0.703407	9.50754	31.7788	3.11218e-05	0.00302298		-0.546004	9.50754	25.6503	9.9783e-05	0.0199883		syndecan 1 [Source:RGD Symbol;Acc:3648]
Lipa	25055	-0.699277	6.8685	28.6372	5.54036e-05	0.00371445		-0.596474	6.8685	27.7828	6.52816e-05	0.0199883		lipase A, lysosomal acid type [Source:RGD Symbol;Acc:3008]
Relb	100360982	-0.699202	6.92218	32.6449	2.6728e-05	0.00282269		-0.461455	6.92218	19.1127	0.000428168	0.0308882		RELB proto-oncogene, NF-kB subunit [Source:RGD Symbol;Acc:2321078]
Sqstm1	113894	-0.699055	8.63371	31.3037	3.38719e-05	0.00311823		-0.481909	8.63371	19.3303	0.000406114	0.0306107		sequestosome 1 [Source:RGD Symbol;Acc:69287]
Pla2g12b	367415	-0.694743	6.85764	29.0141	5.1588e-05	0.00366038		-0.435828	6.85764	15.1697	0.00119134	0.0461135		phospholipase A2, group XIIB [Source:RGD Symbol;Acc:1588484]
Entpd2	64467	-0.694279	6.00794	27.8136	6.48927e-05	0.0039308		-0.522249	6.00794	21.1756	0.0002628	0.0277086		ectonucleoside triphosphate diphosphohydrolase 2 [Source:RGD Symbol;Acc:69266]
Mafg	64188	-0.693606	5.0946	31.862	3.06661e-05	0.00300236		-0.555973	5.0946	25.7528	9.77204e-05	0.0199883		MAF bZIP transcription factor G [Source:RGD Symbol;Acc:619953]
Fut1	81919	-0.69081	6.35444	20.5803	0.000301655	0.0087558		-0.54681	6.35444	16.9053	0.000747247	0.0381438		fucosyltransferase 1 [Source:RGD Symbol;Acc:2638]
Chp2	308965	-0.686245	7.7307	36.5922	1.38103e-05	0.00211692		-0.43419	7.7307	18.7737	0.000465263	0.0322443		calcineurin-like EF hand protein 2 [Source:RGD Symbol;Acc:727796]
Gucy2c	25711	-0.683805	8.95791	21.3648	0.000251651	0.0079582		-0.645121	8.95791	24.9832	0.000114473	0.020047		guanylate cyclase 2C [Source:RGD Symbol;Acc:2771]
Slc7a7	83509	-0.681584	8.42309	16.8772	0.000752764	0.0142492		-0.785816	8.42309	29.671	4.56221e-05	0.0188134		solute carrier family 7 member 7 [Source:RGD Symbol;Acc:619902]
Spsb1	313722	-0.677661	6.25796	25.762	9.75376e-05	0.0046729		-0.501693	6.25796	18.4629	0.000502464	0.0334827		splA/ryanodine receptor domain and SOCS box containing 1 [Source:RGD Symbol;Acc:1309319]
Ezr	54319	-0.676731	10.1083	22.1012	0.000213043	0.00745979		-0.574487	10.1083	21.5297	0.00024237	0.0273789		ezrin [Source:RGD Symbol;Acc:621161]
Slc16a14	316578	-0.669736	4.6337	11.0347	0.0041056	0.0370495		-0.83866	4.6337	23.4548	0.000159069	0.0222986		solute carrier family 16, member 14 [Source:RGD Symbol;Acc:1309675]
Abcc5	116721	-0.664528	5.82201	31.5147	3.26183e-05	0.00305556		-0.638503	5.82201	37.996	1.10527e-05	0.011814		ATP binding cassette subfamily C member 5 [Source:RGD Symbol;Acc:70913]
Ptprf	360406	-0.658623	9.44015	32.3834	2.79769e-05	0.00287603		-0.462578	9.44015	21.1899	0.000261938	0.0277086		protein tyrosine phosphatase, receptor type, F [Source:RGD Symbol;Acc:3453]
Gabarapl1	689161	-0.658461	6.40691	21.2487	0.000258428	0.00803378		-0.471839	6.40691	14.5472	0.00141796	0.0498703		GABA type A receptor associated protein like 1 [Source:RGD Symbol;Acc:1596143]
Irs2	29376	-0.655164	6.14705	21.5217	0.000242812	0.00782856		-0.626572	6.14705	25.3124	0.000106941	0.0199883		insulin receptor substrate 2 [Source:RGD Symbol;Acc:69316]
Tmem117	500921	-0.652743	7.56396	26.5389	8.33914e-05	0.00441509		-0.550612	7.56396	26.0432	9.21278e-05	0.0199883		transmembrane protein 117 [Source:RGD Symbol;Acc:1562562]
Lrrc8d	305131	-0.648651	6.78776	17.6229	0.000620876	0.0127821		-0.564515	6.78776	17.8794	0.000581687	0.0362191		leucine rich repeat containing 8 family, member D [Source:RGD Symbol;Acc:1309601]
Cdc37l1	293886	-0.645176	4.72919	10.5163	0.004869	0.0410553		-0.778403	4.72919	21.2894	0.000258014	0.0277086		cell division cycle 37-like 1 [Source:RGD Symbol;Acc:1309295]
Tor1aip1	246314	-0.641801	4.79262	38.6446	9.99167e-06	0.00202694		-0.458394	4.79262	26.2258	8.8795e-05	0.0199883		torsin 1A interacting protein 1 [Source:RGD Symbol;Acc:628851]
Pxk	306203	-0.640786	6.81707	19.5252	0.000387438	0.00972052		-0.550777	6.81707	19.5111	0.000388753	0.0303522		PX domain containing serine/threonine kinase [Source:RGD Symbol;Acc:727819]
Erlin1	293939	-0.638353	7.11049	24.3146	0.000131672	0.00558187		-0.498647	7.11049	19.8227	0.000360757	0.0300696		ER lipid raft associated 1 [Source:RGD Symbol;Acc:1307058]
Vamp8	83730	-0.636545	7.63824	30.6417	3.81701e-05	0.0032699		-0.414279	7.63824	17.162	0.000699001	0.0374915		vesicle-associated membrane protein 8 [Source:RGD Symbol;Acc:620421]
Bcar3	310838	-0.631672	6.87435	26.0586	9.18414e-05	0.00458686		-0.482386	6.87435	19.9861	0.00034699	0.0297535		breast cancer anti-estrogen resistance 3 [Source:RGD Symbol;Acc:1311688]
Fam117b	363236	-0.631081	5.93469	25.9466	9.39467e-05	0.00462218		-0.575426	5.93469	28.4663	5.72379e-05	0.0199883		family with sequence similarity 117, member B [Source:RGD Symbol;Acc:1307676]
Ptrh1	362113	-0.627743	3.57636	31.444	3.30326e-05	0.00306384		-0.535436	3.57636	30.6581	3.80565e-05	0.0181593		peptidyl-tRNA hydrolase 1 homolog [Source:RGD Symbol;Acc:1310165]
Tmem181	502228	-0.61827	5.71219	25.0244	0.000113498	0.00505454		-0.45526	5.71219	17.7197	0.000605761	0.0364521		transmembrane protein 181 [Source:RGD Symbol;Acc:1566403]
Igsf3	295325	-0.616775	6.52934	23.1483	0.000169078	0.00643787		-0.566051	6.52934	25.7604	9.75688e-05	0.0199883		immunoglobulin superfamily, member 3 [Source:RGD Symbol;Acc:1307796]
Arfgap3	503165	-0.613341	7.90715	26.8393	7.85508e-05	0.00428495		-0.451073	7.90715	19.232	0.000415915	0.0306107		ADP-ribosylation factor GTPase activating protein 3 [Source:RGD Symbol;Acc:1560066]
Mxi1	25701	-0.608009	6.59407	29.5025	4.70752e-05	0.00354097		-0.417085	6.59407	17.657	0.000615507	0.0365043		MAX interactor 1, dimerization protein [Source:RGD Symbol;Acc:3128]
Ypel5	298792	-0.607275	7.30186	25.3197	0.000106782	0.00493355		-0.417613	7.30186	15.4603	0.00109975	0.0448721		yippee-like 5 [Source:RGD Symbol;Acc:1309657]
Ehd1	293692	-0.602681	7.59489	29.1668	5.01271e-05	0.00363746		-0.427597	7.59489	19.2225	0.000416877	0.0306107		EH-domain containing 1 [Source:RGD Symbol;Acc:1309017]
Pdgfa	25266	-0.601562	5.70226	12.9975	0.00222881	0.0261355		-0.579359	5.70226	16.3207	0.000873586	0.0407025		platelet derived growth factor subunit A [Source:RGD Symbol;Acc:3282]
Jup	81679	-0.596509	9.20205	26.4196	8.54061e-05	0.00447159		-0.485127	9.20205	22.8667	0.000179805	0.0235965		junction plakoglobin [Source:RGD Symbol;Acc:620412]
Txnip	117514	-0.587131	9.60533	12.2157	0.00282166	0.0302942		-0.611383	9.60533	17.4068	0.000656216	0.0374772		thioredoxin interacting protein [Source:RGD Symbol;Acc:620886]
Myo5b	25132	-0.585292	7.46032	27.0587	7.52148e-05	0.00416076		-0.377863	7.46032	14.7963	0.00132192	0.0484088		myosin Vb [Source:RGD Symbol;Acc:621347]
Slc27a4	311839	-0.58344	9.66766	29.4276	4.77375e-05	0.00354753		-0.393226	9.66766	17.2187	0.000688821	0.0374915		solute carrier family 27 member 4 [Source:RGD Symbol;Acc:1307383]
Prag1	306506	-0.577672	5.78493	30.46	3.94543e-05	0.00328857		-0.663588	5.78493	54.3962	1.17892e-06	0.00512809		PEAK1 related kinase activating pseudokinase 1 [Source:RGD Symbol;Acc:1311793]
Pik3ap1	294048	-0.576045	6.19537	16.8748	0.000753229	0.0142492		-0.566868	6.19537	21.7135	0.00023247	0.0265532		phosphoinositide-3-kinase adaptor protein 1 [Source:RGD Symbol;Acc:1307744]
Kifc3	307644	-0.567688	6.10273	16.3634	0.000861934	0.0154772		-0.547608	6.10273	19.9168	0.000352756	0.0297535		kinesin family member C3 [Source:RGD Symbol;Acc:1307693]
Khk	25659	-0.566469	7.89847	28.7537	5.41913e-05	0.00370523		-0.476494	7.89847	26.9079	7.74898e-05	0.0199883		ketohexokinase [Source:RGD Symbol;Acc:2966]
Capn15	303000	-0.565509	6.04781	43.1793	5.09557e-06	0.00174608		-0.313899	6.04781	17.6777	0.000612265	0.0364875		calpain 15 [Source:RGD Symbol;Acc:1306514]
Myh14	308572	-0.565043	10.1097	27.7908	6.51806e-05	0.0039308		-0.378902	10.1097	16.1944	0.000901645	0.0413483		myosin heavy chain 14 [Source:RGD Symbol;Acc:1306821]
Rhbdl1	117025	-0.56501	3.73206	11.0007	0.00414201	0.0371664		-0.859043	3.73206	33.859	2.16926e-05	0.016725		rhomboid like 1 [Source:RGD Symbol;Acc:620699]
Etnk1	312828	-0.56493	8.02276	15.2475	0.00116604	0.0180706		-0.615831	8.02276	23.8832	0.000144305	0.0214475		ethanolamine kinase 1 [Source:RGD Symbol;Acc:1308204]
Litaf	65161	-0.56421	8.7089	25.1727	0.000110067	0.00497745		-0.406279	8.7089	17.1941	0.00069322	0.0374915		lipopolysaccharide-induced TNF factor [Source:RGD Symbol;Acc:69294]
Smap1	684800	-0.563922	7.14374	17.5216	0.000637179	0.0129707		-0.493797	7.14374	18.0997	0.000550239	0.0349884		small ArfGAP 1 [Source:RGD Symbol;Acc:1585595]
Rnf185	360967	-0.562732	6.33734	9.8577	0.0061459	0.0472667		-0.598323	6.33734	15.1657	0.0012249	0.0464933		ring finger protein 185 [Source:RGD Symbol;Acc:1564777]
Slc39a14	306009	-0.560607	7.27368	20.7807	0.000287902	0.0085522		-0.613012	7.27368	33.4003	2.34581e-05	0.0168053		solute carrier family 39 member 14 [Source:RGD Symbol;Acc:1307026]
Slc3a2	50567	-0.559896	8.26545	19.3654	0.000402674	0.00983598		-0.481254	8.26545	18.8341	0.000458399	0.0321296		solute carrier family 3 member 2 [Source:RGD Symbol;Acc:3073]
Fchsd2	308864	-0.559744	5.75144	13.167	0.00211556	0.0254973		-0.580573	5.75144	19.2303	0.000416091	0.0306107		FCH and double SH3 domains 2 [Source:RGD Symbol;Acc:1304812]
Tacc2	309025	-0.557409	7.3016	23.0354	0.00017329	0.0065174		-0.432849	7.3016	18.3173	0.00052103	0.0338286		transforming, acidic coiled-coil containing protein 2 [Source:RGD Symbol;Acc:1303004]
Ddit3	29467	-0.556895	5.4254	31.7186	3.14559e-05	0.00302401		-0.360631	5.4254	17.7618	0.000599311	0.0364424		DNA-damage inducible transcript 3 [Source:RGD Symbol;Acc:62391]
LOC100294508	100294508	-0.556672	7.57394	33.135	2.45525e-05	0.00275345		-0.331335	7.57394	15.6969	0.001031	0.0432597		dyslexia susceptibility 2-like [Source:RGD Symbol;Acc:2306719]
Luzp1	79428	-0.55511	7.72526	23.1197	0.000170132	0.00643787		-0.423605	7.72526	17.7399	0.000602647	0.0364424		leucine zipper protein 1 [Source:RGD Symbol;Acc:61839]
Fblim1	362650	-0.551738	7.91368	25.9278	9.43046e-05	0.00462218		-0.447163	7.91368	22.9235	0.000177583	0.0235556		filamin binding LIM protein 1 [Source:RGD Symbol;Acc:1359551]
Cgn	310655	-0.550452	8.30405	36.2839	1.45143e-05	0.00211692		-0.342344	8.30405	18.6167	0.000483655	0.0331465		cingulin [Source:RGD Symbol;Acc:1311992]
Usp20	311856	-0.548129	4.41366	28.5763	5.60499e-05	0.00373747		-0.465182	4.41366	27.568	6.80653e-05	0.0199883		ubiquitin specific peptidase 20 [Source:RGD Symbol;Acc:1305621]
Map4	367171	-0.54778	7.93054	27.1952	7.32198e-05	0.00410563		-0.370206	7.93054	16.4314	0.000846506	0.0406323		microtubule-associated protein 4 [Source:RGD Symbol;Acc:1564359]
Oser1	296346	-0.540233	6.45005	25.2509	0.000108305	0.00494833		-0.478997	6.45005	26.7373	8.01579e-05	0.0199883		oxidative stress responsive serine-rich 1 [Source:RGD Symbol;Acc:1303142]
Micu2	171433	-0.538476	6.99531	38.6958	9.91291e-06	0.00202694		-0.400004	6.99531	28.6992	5.47547e-05	0.0199883		mitochondrial calcium uptake 2 [Source:RGD Symbol;Acc:619739]
Chmp4c	361916	-0.53601	7.33546	19.7807	0.000364397	0.00957193		-0.501598	7.33546	22.5215	0.000194014	0.024422		charged multivesicular body protein 4C [Source:RGD Symbol;Acc:1564543]
Fbxo34	305830	-0.535295	6.03031	24.3574	0.00013049	0.00556999		-0.425341	6.03031	20.8614	0.000282558	0.0284712		F-box protein 34 [Source:RGD Symbol;Acc:1310108]
Zfp598	287119	-0.533368	6.96314	37.3989	1.21421e-05	0.00207373		-0.353308	6.96314	21.771	0.000229467	0.0264552		zinc finger protein 598 [Source:RGD Symbol;Acc:1304900]
Rin2	311494	-0.53168	6.86642	18.2602	0.000528529	0.0114185		-0.499772	6.86642	20.5007	0.000307322	0.0287263		Ras and Rab interactor 2 [Source:RGD Symbol;Acc:1305873]
Pdcd6	308061	-0.530952	7.88995	26.7677	7.96754e-05	0.00429204		-0.38033	7.88995	18.3333	0.00051895	0.0338286		programmed cell death 6 [Source:RGD Symbol;Acc:1311239]
Igf2r	25151	-0.527816	7.23695	10.4828	0.00490718	0.0412364		-0.56468	7.23695	15.887	0.000979246	0.0418602		insulin-like growth factor 2 receptor [Source:RGD Symbol;Acc:2871]
Mdm2	314856	-0.523451	6.26122	28.702	5.47264e-05	0.00370523		-0.366778	6.26122	18.8503	0.000456582	0.0321296		MDM2 proto-oncogene [Source:RGD Symbol;Acc:1305332]
LOC100910404	100910404	-0.522446	8.33758	18.2398	0.000531224	0.0114566		-0.435837	8.33758	17.0867	0.000712784	0.0379004		actin, cytoplasmic 2-like [Source:RGD Symbol;Acc:6498547]
Spint1	311331	-0.520234	9.6427	17.9997	0.000564275	0.0119383		-0.435533	9.6427	16.6809	0.000792521	0.0387132		serine peptidase inhibitor, Kunitz type 1 [Source:RGD Symbol;Acc:1303138]
Csnk1d	64462	-0.516615	8.42844	36.4731	1.40776e-05	0.00211692		-0.331589	8.42844	20.025	0.000343798	0.0297535		casein kinase 1, delta [Source:RGD Symbol;Acc:71031]
Ihh	84399	-0.513466	8.40302	22.7248	0.0001855	0.00675022		-0.426078	8.40302	19.8954	0.000354553	0.0297535		Indian hedgehog [Source:RGD Symbol;Acc:620021]
Sik3	684112	-0.511148	5.41159	10.1874	0.00541458	0.0438902		-0.557095	5.41159	16.3914	0.00085554	0.0407025		SIK family kinase 3 [Source:RGD Symbol;Acc:1593938]
Gdpd2	302421	-0.506554	6.05778	18.9259	0.000448183	0.0104911		-0.571666	6.05778	30.6651	3.80081e-05	0.0181593		glycerophosphodiester phosphodiesterase domain containing 2 [Source:RGD Symbol;Acc:1560780]
Kif21b	289397	-0.505944	3.87914	14.7488	0.00133963	0.0192908		-0.468526	3.87914	16.3136	0.000873411	0.0407025		kinesin family member 21B [Source:RGD Symbol;Acc:1306206]
Dlst	299201	-0.505106	8.7439	34.8923	1.82354e-05	0.00229543		-0.335916	8.7439	20.4999	0.000307383	0.0287263		dihydrolipoamide S-succinyltransferase [Source:RGD Symbol;Acc:1359615]
Map7	293016	-0.505065	7.21358	19.9962	0.000346152	0.00932865		-0.437925	7.21358	20.1434	0.000334286	0.0297535		microtubule-associated protein 7 [Source:RGD Symbol;Acc:1308866]
LOC498368	498368	-0.502959	6.69073	12.7436	0.00240181	0.0273833		-0.481913	6.69073	15.551	0.0010728	0.0443547		similar to RIKEN cDNA 0610040J01 [Source:RGD Symbol;Acc:1561612]
Lnx2	360761	-0.501635	5.49287	29.3084	4.88139e-05	0.00358433		-0.315617	5.49287	15.2146	0.00117668	0.0459351		ligand of numb-protein X 2 [Source:RGD Symbol;Acc:1308222]
Zp2	81828	-0.500393	5.43919	21.8444	0.000225696	0.0076279		-0.685675	5.43919	53.928	1.2471e-06	0.00512809		zona pellucida glycoprotein 2 [Source:RGD Symbol;Acc:620605]
Rdh16	100365958	-0.499161	10.7338	22.3634	0.000200941	0.00714354		-0.416503	10.7338	20.7423	0.000290481	0.0284712		retinol dehydrogenase 16 (all-trans) [Source:RGD Symbol;Acc:735050]
Klc4	316226	-0.498757	8.24124	20.8859	0.000280959	0.0085009		-0.383511	8.24124	16.1767	0.00090591	0.04139		kinesin light chain 4 [Source:RGD Symbol;Acc:1306555]
Tbk1	299827	-0.498618	6.83935	26.1	9.10752e-05	0.00456709		-0.401386	6.83935	22.5847	0.000191324	0.0243317		TANK-binding kinase 1 [Source:RGD Symbol;Acc:1588588]
St5	308944	-0.495295	7.80694	23.7027	0.000149989	0.00604661		-0.345235	7.80694	15.3136	0.00114496	0.0453705		suppression of tumorigenicity 5 [Source:RGD Symbol;Acc:1308995]
Zbtb7a	117107	-0.483225	6.52261	25.7143	9.84885e-05	0.0046729		-0.34347	6.52261	17.1299	0.000704832	0.0376399		zinc finger and BTB domain containing 7a [Source:RGD Symbol;Acc:620946]
Fahd1	302980	-0.481405	7.09848	13.6706	0.0018239	0.0232432		-0.435884	7.09848	15.0325	0.00123757	0.0466872		fumarylacetoacetate hydrolase domain containing 1 [Source:RGD Symbol;Acc:1304560]
2021-03-08	312656	-0.481368	7.3953	19.3925	0.000400047	0.00983598		-0.361817	7.3953	14.534	0.00142323	0.0498703		membrane associated ring-CH-type finger 8 [Source:RGD Symbol;Acc:1309339]
Mcfd2	246117	-0.479284	6.35551	15.3933	0.00112017	0.0176932		-0.492229	6.35551	21.908	0.000222485	0.0261388		multiple coagulation factor deficiency 2 [Source:RGD Symbol;Acc:628690]
Dsp	306871	-0.473348	9.09449	16.7124	0.000785978	0.0146515		-0.382899	9.09449	14.6047	0.00139509	0.0498703		desmoplakin [Source:RGD Symbol;Acc:1305794]
Ppp2r5c	691318	-0.471385	7.52478	39.377	8.92835e-06	0.00200255		-0.278196	7.52478	18.3411	0.000517948	0.0338286		protein phosphatase 2, regulatory subunit B', gamma [Source:RGD Symbol;Acc:1585097]
Pak1	29431	-0.471009	7.4331	23.8676	0.000144785	0.00593377		-0.334922	7.4331	15.8791	0.000981336	0.0418602		p21 (RAC1) activated kinase 1 [Source:RGD Symbol;Acc:3250]
Sra1	252891	-0.469902	7.47255	29.2618	4.92419e-05	0.00359436		-0.415722	7.47255	30.3826	4.0016e-05	0.0181593		steroid receptor RNA activator 1 [Source:RGD Symbol;Acc:621148]
Ptp4a2	85237	-0.463473	8.07795	26.1857	8.95152e-05	0.00454428		-0.317724	8.07795	16.3672	0.000861063	0.0407025		protein tyrosine phosphatase type IVA, member 2 [Source:RGD Symbol;Acc:619786]
Plxna2	289392	-0.462518	4.97307	12.0092	0.00300794	0.0312867		-0.455905	4.97307	15.2869	0.00115344	0.0454594		plexin A2 [Source:RGD Symbol;Acc:1305325]
Washc2c	297530	-0.461269	7.59839	21.4711	0.000245625	0.00784328		-0.47694	7.59839	30.6089	3.83986e-05	0.0181593		WASH complex subunit 2C [Source:RGD Symbol;Acc:735230]
Zfand3	361816	-0.457	7.13139	18.6835	0.000475735	0.0108679		-0.377476	7.13139	16.9139	0.000745581	0.0381438		zinc finger AN1-type containing 3 [Source:RGD Symbol;Acc:1307113]
Coro1c	501841	-0.454059	8.072	21.3916	0.00025012	0.00795226		-0.325084	8.072	14.6192	0.0013894	0.0498703		coronin 1C [Source:RGD Symbol;Acc:1564490]
Fam20b	304885	-0.451305	7.11553	20.4057	0.000314244	0.00893562		-0.341859	7.11553	15.3519	0.00113296	0.0453705		FAM20B, glycosaminoglycan xylosylkinase [Source:RGD Symbol;Acc:1311162]
LOC306766	306766	-0.451154	6.58733	14.347	0.00150082	0.0205941		-0.477767	6.58733	21.4978	0.000244137	0.0273789		hypothetical LOC306766 [Source:RGD Symbol;Acc:1359256]
Lpin3	362261	-0.447576	6.92256	34.8993	1.8214e-05	0.00229543		-0.273005	6.92256	17.2648	0.000680665	0.0374915		lipin 3 [Source:RGD Symbol;Acc:1588534]
Nomo1	361578	-0.447558	8.02084	28.2505	5.96502e-05	0.00385259		-0.384831	8.02084	27.6217	6.73572e-05	0.0199883		nodal modulator 1 [Source:RGD Symbol;Acc:1305240]
Prkag2	373545	-0.446969	5.50649	12.1328	0.00289482	0.0306792		-0.431305	5.50649	15.1907	0.00118446	0.046093		protein kinase AMP-activated non-catalytic subunit gamma 2 [Source:RGD Symbol;Acc:727782]
Eloa	25562	-0.444931	5.87242	48.1527	2.57923e-06	0.00121041		-0.267551	5.87242	23.0778	0.000171696	0.0230222		elongin A [Source:RGD Symbol;Acc:3827]
Plpp6	619549	-0.443921	6.4826	19.346	0.000404577	0.00983598		-0.367333	6.4826	17.4613	0.000647104	0.0371287		phospholipid phosphatase 6 [Source:RGD Symbol;Acc:1566000]
Sirt7	303745	-0.439675	7.4277	31.5014	3.26957e-05	0.00305556		-0.278547	7.4277	16.4931	0.000832785	0.0401298		sirtuin 7 [Source:RGD Symbol;Acc:1305876]
Zc3h7a	360466	-0.437903	7.13182	17.0257	0.000724161	0.0139582		-0.370866	7.13182	15.8651	0.000985061	0.0418602		zinc finger CCCH type containing 7 A [Source:RGD Symbol;Acc:1311225]
Cables1	307585	-0.437546	5.60492	22.7943	0.000182686	0.00675022		-0.415588	5.60492	27.004	7.60313e-05	0.0199883		Cdk5 and Abl enzyme substrate 1 [Source:RGD Symbol;Acc:1305516]
Pmm2	302915	-0.432992	7.67878	17.1256	0.000705629	0.0137719		-0.34366	7.67878	14.5256	0.00142664	0.0498703		phosphomannomutase 2 [Source:RGD Symbol;Acc:1309366]
Rtcb	362855	-0.43101	7.80036	21.0094	0.000273051	0.00837666		-0.334674	7.80036	16.7471	0.000778855	0.0385587		RNA 2',3'-cyclic phosphate and 5'-OH ligase [Source:RGD Symbol;Acc:1303261]
RGD1306556	288744	-0.429205	8.69502	12.2022	0.00283338	0.0303408		-0.429258	8.69502	16.2279	0.000893599	0.041266		similar to hypothetical protein A530094D01 [Source:RGD Symbol;Acc:1306556]
Mia2	100912115	-0.428294	6.97328	26.1213	9.06858e-05	0.00456709		-0.291704	6.97328	16.0574	0.000935337	0.0418602		melanoma inhibitory activity 2 [Source:RGD Symbol;Acc:6488546]
Cdadc1	361052	-0.425495	5.34154	33.7194	2.22138e-05	0.00256102		-0.269432	5.34154	17.9468	0.000571855	0.0358246		cytidine and dCMP deaminase domain containing 1 [Source:RGD Symbol;Acc:1311845]
Scyl2	314717	-0.425302	5.96987	17.6113	0.000622732	0.0127821		-0.399404	5.96987	20.5738	0.000302115	0.0287263		SCY1 like pseudokinase 2 [Source:RGD Symbol;Acc:1305665]
Gsk3a	50686	-0.423854	7.57554	25.7851	9.70794e-05	0.0046729		-0.278516	7.57554	14.8304	0.00130935	0.0483597		glycogen synthase kinase 3 alpha [Source:RGD Symbol;Acc:620351]
Traf7	360491	-0.422231	7.64766	19.4742	0.000392234	0.00975523		-0.32439	7.64766	14.9934	0.0012511	0.0469555		TNF receptor associated factor 7 [Source:RGD Symbol;Acc:1559653]
RGD1560065	499724	-0.415107	5.26083	16.5645	0.000817196	0.0149907		-0.337015	5.26083	14.5919	0.00140014	0.0498703		similar to RIKEN cDNA 2410004B18 [Source:RGD Symbol;Acc:1560065]
Il10rb	304091	-0.414181	6.89812	22.9838	0.000175253	0.00653558		-0.332609	6.89812	19.5478	0.000385331	0.0302767		interleukin 10 receptor subunit beta [Source:RGD Symbol;Acc:1560373]
Dnm2	25751	-0.412871	8.34278	22.0113	0.000217384	0.00751569		-0.300883	8.34278	15.3752	0.00112574	0.0453705		dynamin 2 [Source:RGD Symbol;Acc:2513]
Slc12a6	691209	-0.41143	5.54168	9.74665	0.00628558	0.0478636		-0.453997	5.54168	15.6645	0.00104013	0.0433483		solute carrier family 12, member 6 [Source:RGD Symbol;Acc:1311335]
Stradb	501146	-0.410055	6.35082	16.3674	0.000861015	0.0154772		-0.339453	6.35082	14.5322	0.00142398	0.0498703		STE20-related kinase adaptor beta [Source:RGD Symbol;Acc:1559449]
Zfp180	246279	-0.40885	5.70367	17.1165	0.00070729	0.0137719		-0.344597	5.70367	16.1502	0.000912355	0.0414083		zinc finger protein 180 [Source:RGD Symbol;Acc:631380]
Tpcn1	246215	-0.408132	7.65868	22.981	0.000175363	0.00653558		-0.316197	7.65868	18.3836	0.000512485	0.0338076		two pore segment channel 1 [Source:RGD Symbol;Acc:708494]
Pyroxd1	297708	-0.400873	5.67365	16.1014	0.000924356	0.0161285		-0.348399	5.67365	15.763	0.00101266	0.0426533		pyridine nucleotide-disulphide oxidoreductase domain 1 [Source:RGD Symbol;Acc:1303253]
Hdlbp	64474	-0.400186	9.06829	12.8747	0.00230875	0.0267837		-0.382475	9.06829	15.8873	0.000979187	0.0418602		high density lipoprotein binding protein [Source:RGD Symbol;Acc:620962]
Tollip	361677	-0.399109	6.75868	12.5968	0.002511	0.0281932		-0.375008	6.75868	15.0569	0.0012292	0.0465134		toll interacting protein [Source:RGD Symbol;Acc:1304676]
Ctdsp1	363249	-0.396884	8.5485	15.9979	0.00095043	0.0163522		-0.359063	8.5485	16.9523	0.000738144	0.0380994		CTD small phosphatase 1 [Source:RGD Symbol;Acc:1305629]
Polr3c	310685	-0.396026	6.2907	29.6314	4.59594e-05	0.00351605		-0.301824	6.2907	22.6058	0.000190434	0.0243317		RNA polymerase III subunit C [Source:RGD Symbol;Acc:1311545]
Tctn2	689779	-0.395365	6.52818	27.0809	7.48857e-05	0.00416076		-0.270095	6.52818	16.7986	0.000768396	0.0385322		tectonic family member 2 [Source:RGD Symbol;Acc:1591895]
Btd	306262	-0.38332	6.01535	12.0543	0.00296608	0.0309826		-0.407583	6.01535	17.8199	0.00059053	0.0362427		biotinidase [Source:RGD Symbol;Acc:1305316]
Coq5	304542	-0.379776	5.46958	14.3525	0.00149848	0.0205849		-0.332438	5.46958	14.744	0.00134144	0.0485279		coenzyme Q5, methyltransferase [Source:RGD Symbol;Acc:1310857]
Slc37a4	29573	-0.3794	6.76229	13.4395	0.00195174	0.0242953		-0.422039	6.76229	21.2789	0.000256649	0.0277086		solute carrier family 37 member 4 [Source:RGD Symbol;Acc:62066]
Arpc2	301511	-0.376286	9.53505	25.968	9.35399e-05	0.00462218		-0.293866	9.53505	21.0271	0.000271942	0.0280806		actin related protein 2/3 complex, subunit 2 [Source:RGD Symbol;Acc:1305848]
Ube2q1	295252	-0.376004	7.97863	26.7981	7.91963e-05	0.00428495		-0.279745	7.97863	19.5901	0.00038143	0.0302767		ubiquitin conjugating enzyme E2 Q1 [Source:RGD Symbol;Acc:1305305]
Abcf3	287982	-0.372621	6.57375	22.4806	0.000195781	0.00702883		-0.314924	6.57375	21.2075	0.000260881	0.0277086		ATP binding cassette subfamily F member 3 [Source:RGD Symbol;Acc:1310468]
Slc25a10	170943	-0.355731	9.52484	10.4219	0.00500716	0.0417636		-0.407181	9.52484	17.8619	0.000584273	0.0362191		solute carrier family 25 member 10 [Source:RGD Symbol;Acc:621430]
Atp11a	306600	-0.354862	6.88469	9.77046	0.00623467	0.0476508		-0.424844	6.88469	18.7841	0.000464074	0.0322443		ATPase phospholipid transporting 11A [Source:RGD Symbol;Acc:1308688]
Stxbp3	114095	-0.354056	6.50517	15.0506	0.00123137	0.0185472		-0.316604	6.50517	16.1373	0.000915525	0.0414083		syntaxin binding protein 3 [Source:RGD Symbol;Acc:619968]
Mfsd11	360667	-0.347827	6.00262	16.0214	0.000944422	0.0163477		-0.29457	6.00262	15.4572	0.00110069	0.0448721		major facilitator superfamily domain containing 11 [Source:RGD Symbol;Acc:1307394]
Lig3	303369	-0.346395	5.61963	11.4794	0.00355263	0.0344267		-0.386661	5.61963	19.5519	0.000384952	0.0302767		DNA ligase 3 [Source:RGD Symbol;Acc:1309875]
Hook2	304669	-0.345321	7.34152	18.8689	0.000454489	0.0105585		-0.340658	7.34152	24.2845	0.000132513	0.0205435		hook microtubule-tethering protein 2 [Source:RGD Symbol;Acc:1310171]
Ppp1r16a	362944	-0.343952	6.92135	17.4165	0.000654586	0.0131729		-0.28977	6.92135	15.8568	0.000987285	0.0418602		protein phosphatase 1, regulatory subunit 16A [Source:RGD Symbol;Acc:1307962]
Osbpl6	311129	-0.340011	5.78208	11.7303	0.00328187	0.0327815		-0.385873	5.78208	20.329	0.000319964	0.0292376		oxysterol binding protein-like 6 [Source:RGD Symbol;Acc:1308887]
Sbds	288615	-0.339896	7.31963	12.764	0.00238703	0.0273158		-0.365453	7.31963	19.7244	0.000369342	0.0302767		SBDS ribosome assembly guanine nucleotide exchange factor [Source:RGD Symbol;Acc:1311043]
Efhd2	298609	-0.339631	8.86675	18.2902	0.000524569	0.0113528		-0.270518	8.86675	15.3265	0.0011409	0.0453705		EF-hand domain family, member D2 [Source:RGD Symbol;Acc:1307585]
Srsf4	362612	-0.339458	6.95617	18.5639	0.000490015	0.0109155		-0.300136	6.95617	19.1448	0.000424838	0.030854		serine and arginine rich splicing factor 4 [Source:RGD Symbol;Acc:1561347]
Shpk	287479	-0.33041	5.75181	19.3988	0.000399441	0.00983598		-0.288324	5.75181	19.6711	0.000374082	0.0302767		sedoheptulokinase [Source:RGD Symbol;Acc:1308004]
Hagh	24439	-0.328016	5.52471	11.1396	0.00396034	0.0365133		-0.353621	5.52471	17.2863	0.000676887	0.0374915		hydroxyacyl glutathione hydrolase [Source:RGD Symbol;Acc:2779]
Prkcz	25522	-0.325138	6.73611	15.9008	0.000975605	0.0165317		-0.297377	6.73611	17.6785	0.000612145	0.0364875		protein kinase C, zeta [Source:RGD Symbol;Acc:3399]
Gosr1	94189	-0.303721	6.06045	15.9747	0.000956361	0.0163857		-0.265857	6.06045	16.6211	0.000805098	0.0391012		golgi SNAP receptor complex member 1 [Source:RGD Symbol;Acc:71093]
Arl6ip5	66028	-0.297782	7.05112	13.0319	0.00220252	0.0260252		-0.287543	7.05112	15.9854	0.000953613	0.0418602		ADP-ribosylation factor like GTPase 6 interacting protein 5 [Source:RGD Symbol;Acc:708572]
Specc1	303208	-0.293024	5.40432	11.0575	0.00406655	0.0369131		-0.307142	5.40432	16.0435	0.00093884	0.0418602		sperm antigen with calponin homology and coiled-coil domains 1 [Source:RGD Symbol;Acc:1309718]
Afg3l2	307350	-0.284043	7.38586	15.1588	0.00119496	0.0182872		-0.284884	7.38586	20.33	0.000319884	0.0292376		AFG3 like matrix AAA peptidase subunit 2 [Source:RGD Symbol;Acc:1305259]
Exoc1	305287	-0.277664	5.82684	22.7616	0.000184006	0.00675022		-0.207697	5.82684	16.9965	0.000729685	0.0379921		exocyst complex component 1 [Source:RGD Symbol;Acc:1304939]
Ermard	361485	-0.270852	4.79603	13.2756	0.00204851	0.0249287		-0.251228	4.79603	14.9525	0.00126543	0.0473039		ER membrane-associated RNA degradation [Source:RGD Symbol;Acc:1309374]
Ubxn4	304766	-0.2179	6.58799	13.4621	0.00193879	0.0241898		-0.210005	6.58799	16.6739	0.000793971	0.0387132		UBX domain protein 4 [Source:RGD Symbol;Acc:1307451]
Ywhag	56010	0.280561	6.21207	10.8879	0.00429636	0.0380746		0.276549	6.21207	14.5107	0.00143266	0.0499247		tyrosine 3-monooxygenase/tryptophan 5- monooxygenase activation protein, gamma [Source:RGD Symbol;Acc:62002]
Slc35c1	311204	0.315303	6.72886	11.5657	0.00345672	0.0337893		0.32052	6.72886	15.5153	0.00108333	0.0445464		solute carrier family 35 member C1 [Source:RGD Symbol;Acc:1309463]
Bckdhb	29711	0.361121	4.99756	13.0075	0.0022186	0.0260654		0.340046	4.99756	15.981	0.000954753	0.0418602		branched chain keto acid dehydrogenase E1 subunit beta [Source:RGD Symbol;Acc:2197]
Cd24	25145	0.366251	8.33276	11.4543	0.00358108	0.0344998		0.404664	8.33276	19.2594	0.000413159	0.0306107		CD24 molecule [Source:RGD Symbol;Acc:2298]
Iars	306804	0.406112	5.04902	17.4942	0.000641668	0.0130157		0.346919	5.04902	17.4715	0.000645403	0.0371287		isoleucyl-tRNA synthetase [Source:RGD Symbol;Acc:621022]
Hdac2	84577	0.410444	6.32531	26.2882	8.76881e-05	0.00452603		0.282855	6.32531	17.0038	0.000728311	0.0379921		histone deacetylase 2 [Source:RGD Symbol;Acc:619976]
Hltf	295568	0.413905	5.6271	12.8364	0.00233552	0.0269262		0.383729	5.6271	15.2315	0.0011712	0.0458663		helicase-like transcription factor [Source:RGD Symbol;Acc:1309031]
Nup133	292085	0.444891	4.65942	13.5841	0.00187064	0.0235953		0.424624	4.65942	17.1627	0.00069887	0.0374915		nucleoporin 133 [Source:RGD Symbol;Acc:1307827]
Chpf	316533	0.452141	4.62948	26.5457	8.3278e-05	0.00441509		0.315948	4.62948	16.9792	0.000732986	0.0379921		chondroitin polymerizing factor [Source:RGD Symbol;Acc:1359458]
Nenf	289380	0.462921	4.967	15.4137	0.00111391	0.0176395		0.390826	4.967	14.7705	0.00133152	0.0485279		neudesin neurotrophic factor [Source:RGD Symbol;Acc:1303289]
Etfdh	295143	0.474581	6.34393	18.9275	0.000448002	0.0104911		0.361543	6.34393	14.7508	0.00133888	0.0485279		electron transfer flavoprotein dehydrogenase [Source:RGD Symbol;Acc:735052]
Cdkn3	289993	0.481081	5.12791	12.2028	0.00283291	0.0303408		0.528505	5.12791	20.724	0.000291721	0.0284712		cyclin-dependent kinase inhibitor 3 [Source:RGD Symbol;Acc:1307781]
Rgs10	54290	0.49553	5.69584	20.4073	0.000314127	0.00893562		0.500811	5.69584	27.01	7.59423e-05	0.0199883		regulator of G-protein signaling 10 [Source:RGD Symbol;Acc:3562]
Tpgs2	361301	0.518359	4.40689	19.7647	0.000365793	0.00957193		0.412684	4.40689	17.0112	0.000726914	0.0379921		tubulin polyglutamylase complex subunit 2 [Source:RGD Symbol;Acc:1310571]
Epn2	60443	0.521616	3.97397	22.7859	0.000183026	0.00675022		0.367436	3.97397	14.938	0.00127055	0.047352		epsin 2 [Source:RGD Symbol;Acc:619773]
Hsd17b4	79244	0.541461	6.47155	22.7252	0.000185485	0.00675022		0.399251	6.47155	16.3575	0.00086328	0.0407025		hydroxysteroid (17-beta) dehydrogenase 4 [Source:RGD Symbol;Acc:621806]
P3h3	297595	0.553731	4.23998	19.9999	0.000345849	0.00932865		0.457798	4.23998	17.9451	0.000572102	0.0358246		prolyl 3-hydroxylase 3 [Source:RGD Symbol;Acc:1305699]
Prc1	308761	0.562552	5.16347	13.3774	0.00198777	0.0246443		0.527292	5.16347	16.735	0.000781328	0.0385587		protein regulator of cytokinesis 1 [Source:RGD Symbol;Acc:1311754]
Chga	24258	0.576294	6.93465	32.8089	2.59772e-05	0.00282269		0.440422	6.93465	24.9326	0.000115683	0.020047		chromogranin A [Source:RGD Symbol;Acc:2338]
RGD1564664	499839	0.576946	4.54519	14.1965	0.00156673	0.0211689		0.62794	4.54519	21.9884	0.0002185	0.0259175		similar to LOC387763 protein [Source:RGD Symbol;Acc:1564664]
Cnn3	54321	0.603865	6.50088	17.6506	0.000616506	0.0127604		0.466698	6.50088	14.7538	0.00133778	0.0485279		calponin 3 [Source:RGD Symbol;Acc:71044]
Lrp1	299858	0.613301	6.98896	40.3856	7.66555e-06	0.00197005		0.319782	6.98896	14.5458	0.00141849	0.0498703		LDL receptor related protein 1 [Source:RGD Symbol;Acc:1307535]
Ccnjl	303059	0.648796	4.15131	11.9069	0.00310528	0.0316846		0.679709	4.15131	17.3587	0.000664379	0.0374915		cyclin J-like [Source:RGD Symbol;Acc:1561384]
Pon3	312086	0.657886	7.99852	32.5867	2.70005e-05	0.00282269		0.478743	7.99852	21.9986	0.000218	0.0259175		paraoxonase 3 [Source:RGD Symbol;Acc:1302965]
Acat1	25014	0.702578	7.18215	54.7546	1.12954e-06	0.000744305		0.427367	7.18215	27.2565	7.23436e-05	0.0199883		acetyl-CoA acetyltransferase 1 [Source:RGD Symbol;Acc:2016]
Snx32	361708	0.766645	2.50438	14.3866	0.001484	0.0204544		0.758131	2.50438	18.2556	0.000529131	0.0341747		sorting nexin 32 [Source:RGD Symbol;Acc:1560591]
Ssc5d	308341	0.771934	2.81081	18.0198	0.000561426	0.0119383		0.661991	2.81081	16.9	0.000748282	0.0381438		scavenger receptor cysteine rich family member with 5 domains [Source:RGD Symbol;Acc:1565772]
B3galnt1	310508	0.791515	1.83198	18.1943	0.000537324	0.0115277		0.750934	1.83198	20.778	0.000288079	0.0284712		beta-1,3-N-acetylgalactosaminyltransferase 1 (globoside blood group) [Source:RGD Symbol;Acc:1304797]
Hnmt	81676	0.824771	4.99694	39.9789	8.14905e-06	0.00198674		0.677404	4.99694	37.1869	1.25575e-05	0.0119161		histamine N-methyltransferase [Source:RGD Symbol;Acc:71049]
Aplnr	83518	0.880537	1.67622	12.894	0.00229538	0.0266998		0.938705	1.67622	19.9747	0.000347929	0.0297535		apelin receptor [Source:RGD Symbol;Acc:621645]
Eci1	29740	0.923387	5.49209	27.7503	6.62781e-05	0.0039308		0.648269	5.49209	18.6742	0.000479566	0.0330499		enoyl-CoA delta isomerase 1 [Source:RGD Symbol;Acc:61892]
Dpt	289178	0.952129	6.46459	24.1596	0.000148026	0.00600675		0.702238	6.46459	17.4421	0.000689402	0.0374915		dermatopontin [Source:RGD Symbol;Acc:1307176]
Cldn5	65131	0.964304	2.71145	14.9784	0.00125635	0.0187134		0.966676	2.71145	20.5919	0.000300842	0.0287263		claudin 5 [Source:RGD Symbol;Acc:68431]
Fam168a	361614	1.03292	2.92978	20.2015	0.000329726	0.00912362		0.793894	2.92978	16.3316	0.00086925	0.0407025		family with sequence similarity 168, member A [Source:RGD Symbol;Acc:1308929]
Chchd6	297436	1.17451	2.00695	21.6268	0.000237084	0.00782856		0.890615	2.00695	17.3272	0.000669791	0.0374915		coiled-coil-helix-coiled-coil-helix domain containing 6 [Source:RGD Symbol;Acc:1304561]
Cdh2	83501	1.24731	2.12258	34.5806	1.92083e-05	0.00232308		0.977267	2.12258	28.0808	6.16281e-05	0.0199883		cadherin 2 [Source:RGD Symbol;Acc:69280]
Eid2	685691	1.36391	-0.629952	10.6031	0.00471616	0.0402063		1.52863	-0.629952	18.2105	0.000535138	0.0343826		EP300 interacting inhibitor of differentiation 2 [Source:RGD Symbol;Acc:1591322]
Ccna1	295052	1.37079	0.243831	14.6997	0.00135826	0.0193258		1.17379	0.243831	15.133	0.00120353	0.0461175		cyclin A1 [Source:RGD Symbol;Acc:1310639]
Cmah	361245	1.39052	7.93212	65.1019	3.5789e-07	0.000549087		1.05837	7.93212	50.8125	1.83116e-06	0.00564729		cytidine monophospho-N-acetylneuraminic acid hydroxylase [Source:RGD Symbol;Acc:1311930]
