# Supplementary material for: Progression of diabetes is associated with changes in the ileal transcriptome and ileal‐colon morphology in the UC Davis Type 2 Diabetes Mellitus rat
Source: Physiol Rep. 2021 Nov 21;9(22):e15102. doi: 10.14814/phy2.15102 (PMC8606862; doi:10.14814/phy2.15102)
Supplement: Supplementary file 3 — Table S3 [file PHY2-9-e15102-s003.xlsx]

## Sheet: Supplemental Table 3
Supplemental Table 3: Correlations between ileum content Amplicon Sequence Variants (ASV) and ileum transcripts from male UC Davis Type 2 Diabetes Mellitus Rats.1,2,3,4
1 UCD-T2DM rats were non-diabetic (ND, n=6), had recent diabetes (2-week post onset of diabetes; D1M, n=6), or 3-month post-onset of diabetes (D3M, n=6).
2 ASVs generated from 16S rRNA amplicon sequencing and are log10(counts).
3 Transcripts generated from RNA-Seq analysis and are counts per million (CPM). Only
4 Spearman's correlations. Only samples with depths > 100 counts in 16S data were used (n=13).
Coefficient	P	FDR	Transcript	ASV	Phylum	Class	Order	Family	Genus
0.866576	0.000126645	0.730817	Abcc6	708c3709f20139d11a3760a6f39fcb2f	Bacteroidota	Bacteroidia	Bacteroidales	Muribaculaceae	Muribaculaceae
0.838941	0.000337287	0.730817	Abcc6	372176d053910343ca3125c662c778a7	Bacteroidota	Bacteroidia	Bacteroidales	Muribaculaceae	Muribaculaceae
0.837835	0.000349436	0.730817	Abcc6	5ac12fc11a079cc63bffa1949459d104	Bacteroidota	Bacteroidia	Bacteroidales	Muribaculaceae	Muribaculaceae
-0.829701	0.000449869	0.730817	Kctd14	e117abdba48521a781ff6d57e4cb85f2	Bacteroidota	Bacteroidia	Bacteroidales	Muribaculaceae	Muribaculaceae
-0.818681	0.000620988	0.730817	Tinag	ea92918725e8144031802a8137249e82	Firmicutes	Bacilli	Erysipelotrichales	Erysipelotrichaceae	uncultured
-0.816717	0.000656258	0.730817	Sptlc3	372176d053910343ca3125c662c778a7	Bacteroidota	Bacteroidia	Bacteroidales	Muribaculaceae	Muribaculaceae
0.801117	0.000996028	0.730817	Tatdn2	93993f21d206fc4bc4d1d943c418560f	Firmicutes	Bacilli	Lactobacillales	Lactobacillaceae	Lactobacillus
0.787628	0.0013897	0.730817	Kctd14	4fe42da047226dc8a182fcfd26c98ffd	Actinobacteriota	Coriobacteriia	Coriobacteriales	uncultured	uncultured
0.774783	0.00186897	0.730817	Tatdn2	dd759fad8634f7efb57d04011a121ca2	Bacteroidota	Bacteroidia	Bacteroidales	Prevotellaceae	Prevotella
0.7688	0.0021321	0.730817	Enpp7	ec3fa204a10f4022002076499d3a26bb	Bacteroidota	Bacteroidia	Bacteroidales	Muribaculaceae	Muribaculaceae
0.765049	0.00231123	0.730817	Slc7a15	3e5f4ec24c51a1cff30e39594dacb10e	Firmicutes	Bacilli	Lactobacillales	Enterococcaceae	Enterococcus
0.765049	0.00231123	0.730817	Arl4d	3e5f4ec24c51a1cff30e39594dacb10e	Firmicutes	Bacilli	Lactobacillales	Enterococcaceae	Enterococcus
-0.758338	0.00266078	0.730817	Nqo2	3e5f4ec24c51a1cff30e39594dacb10e	Firmicutes	Bacilli	Lactobacillales	Enterococcaceae	Enterococcus
0.756259	0.00277701	0.730817	Abcc6	e708eaf7e898bb3b53cfe6a3aef1d825	Bacteroidota	Bacteroidia	Bacteroidales	Muribaculaceae	Muribaculaceae
-0.755602	0.00281453	0.730817	Ldhd	372176d053910343ca3125c662c778a7	Bacteroidota	Bacteroidia	Bacteroidales	Muribaculaceae	Muribaculaceae
0.75311	0.0029605	0.730817	Igsf9	5ac12fc11a079cc63bffa1949459d104	Bacteroidota	Bacteroidia	Bacteroidales	Muribaculaceae	Muribaculaceae
0.751627	0.00305011	0.730817	Enpp7	3e5f4ec24c51a1cff30e39594dacb10e	Firmicutes	Bacilli	Lactobacillales	Enterococcaceae	Enterococcus
0.751627	0.00305011	0.730817	Mknk2	3e5f4ec24c51a1cff30e39594dacb10e	Firmicutes	Bacilli	Lactobacillales	Enterococcaceae	Enterococcus
0.748281	0.00326001	0.730817	Apba3	22c03a75a8e96b594fe0bf72285c79af	Firmicutes	Clostridia	Peptostreptococcales-Tissierellales	Peptostreptococcaceae	Romboutsia
-0.744331	0.00352204	0.730817	Nqo2	94d4abdd137e65adf18640a8f228ec9a	Firmicutes	Clostridia	Lachnospirales	Lachnospiraceae	Roseburia
0.737534	0.00401085	0.730817	Slc26a11	a002718ba460d207639c7cf1d330525d	Bacteroidota	Bacteroidia	Bacteroidales	Muribaculaceae	Muribaculaceae
0.736102	0.00412015	0.730817	Mapk6	bf40afd1b6e4c4ce5e5230898a623f40	Firmicutes	Bacilli	Lactobacillales	Streptococcaceae	Streptococcus
0.733379	0.00433445	0.730817	Enpp7	372176d053910343ca3125c662c778a7	Bacteroidota	Bacteroidia	Bacteroidales	Muribaculaceae	Muribaculaceae
0.731963	0.0044492	0.730817	Slc26a11	60a4c7da3365218fa6d23fb78a4c3d5b	Bacteroidota	Bacteroidia	Bacteroidales	Muribaculaceae	Muribaculaceae
0.731963	0.0044492	0.730817	Arl4d	86150701946b7a071b93feef50b3448e	Firmicutes	Bacilli	Staphylococcales	Staphylococcaceae	Staphylococcus
0.731775	0.00446458	0.730817	Tatdn2	20f3791a07f97565c122882f75a980c1	Firmicutes	Bacilli	Lactobacillales	Lactobacillaceae	Lactobacillus
0.726359	0.0049265	0.730817	Tatdn2	426e4bd3cc5adac4f8b128401fa23ba5	Firmicutes	Clostridia	Lachnospirales	Lachnospiraceae	NA
-0.726359	0.0049265	0.730817	Serhl2	426e4bd3cc5adac4f8b128401fa23ba5	Firmicutes	Clostridia	Lachnospirales	Lachnospiraceae	NA
0.726273	0.00493412	0.730817	Slc7a15	20f3791a07f97565c122882f75a980c1	Firmicutes	Bacilli	Lactobacillales	Lactobacillaceae	Lactobacillus
0.725312	0.00501986	0.730817	Vamp2	67dbb5882ccdf91d89a9262cbd9a2a59	Bacteroidota	Bacteroidia	Bacteroidales	Muribaculaceae	Muribaculaceae
0.723947	0.00514364	0.730817	Igf2bp2	b44f9c9e334a4d7781106f09afc2e342	Proteobacteria	Gammaproteobacteria	Pasteurellales	Pasteurellaceae	Rodentibacter
-0.723768	0.00516009	0.730817	Tinag	c41072759a8fb43024408a53e0432e0e	Firmicutes	Bacilli	Erysipelotrichales	Erysipelotrichaceae	Allobaculum
0.723573	0.00517801	0.730817	Arl4d	bf40afd1b6e4c4ce5e5230898a623f40	Firmicutes	Bacilli	Lactobacillales	Streptococcaceae	Streptococcus
-0.723523	0.00518259	0.730817	Kctd14	52857bb650d786208cecdab05b498849	Firmicutes	Bacilli	RF39	RF39	RF39
-0.717101	0.00580038	0.730817	Kctd14	504bc66f310a5705209258227eb331de	Firmicutes	Clostridia	Lachnospirales	Lachnospiraceae	NA
0.715455	0.00596745	0.730817	Prpf3	747fe6b94fa98d80a326a62d27aa99d6	Actinobacteriota	Coriobacteriia	Coriobacteriales	Eggerthellaceae	Enterorhabdus
0.715184	0.00599523	0.730817	Arhgap42	426e4bd3cc5adac4f8b128401fa23ba5	Firmicutes	Clostridia	Lachnospirales	Lachnospiraceae	NA
0.715184	0.00599523	0.730817	Tinag	426e4bd3cc5adac4f8b128401fa23ba5	Firmicutes	Clostridia	Lachnospirales	Lachnospiraceae	NA
0.715184	0.00599523	0.730817	Ankrd12	426e4bd3cc5adac4f8b128401fa23ba5	Firmicutes	Clostridia	Lachnospirales	Lachnospiraceae	NA
0.715184	0.00599523	0.730817	Mppe1	426e4bd3cc5adac4f8b128401fa23ba5	Firmicutes	Clostridia	Lachnospirales	Lachnospiraceae	NA
-0.715184	0.00599523	0.730817	Pla2g16	426e4bd3cc5adac4f8b128401fa23ba5	Firmicutes	Clostridia	Lachnospirales	Lachnospiraceae	NA
-0.715184	0.00599523	0.730817	S100a4	426e4bd3cc5adac4f8b128401fa23ba5	Firmicutes	Clostridia	Lachnospirales	Lachnospiraceae	NA
-0.712518	0.00627465	0.730817	Hsph1	708c3709f20139d11a3760a6f39fcb2f	Bacteroidota	Bacteroidia	Bacteroidales	Muribaculaceae	Muribaculaceae
0.711155	0.00642127	0.730817	Igsf9	372176d053910343ca3125c662c778a7	Bacteroidota	Bacteroidia	Bacteroidales	Muribaculaceae	Muribaculaceae
0.709669	0.00658406	0.730817	Serhl2	504bc66f310a5705209258227eb331de	Firmicutes	Clostridia	Lachnospirales	Lachnospiraceae	NA
0.703732	0.00726655	0.730817	Slc7a15	94d4abdd137e65adf18640a8f228ec9a	Firmicutes	Clostridia	Lachnospirales	Lachnospiraceae	Roseburia
0.702903	0.00736595	0.730817	Prpf3	4fe42da047226dc8a182fcfd26c98ffd	Actinobacteriota	Coriobacteriia	Coriobacteriales	uncultured	uncultured
0.701668	0.00751593	0.730817	Slc7a15	93993f21d206fc4bc4d1d943c418560f	Firmicutes	Bacilli	Lactobacillales	Lactobacillaceae	Lactobacillus
-0.698523	0.00790859	0.730817	Hsph1	60a4c7da3365218fa6d23fb78a4c3d5b	Bacteroidota	Bacteroidia	Bacteroidales	Muribaculaceae	Muribaculaceae
0.698422	0.00792142	0.730817	Prpf3	44f6a6701f6822e9684bb76c16c01a59	Actinobacteriota	Coriobacteriia	Coriobacteriales	Eggerthellaceae	Parvibacter
0.697939	0.00798311	0.730817	Hexb	3e5f4ec24c51a1cff30e39594dacb10e	Firmicutes	Bacilli	Lactobacillales	Enterococcaceae	Enterococcus
0.694487	0.00843508	0.730817	Mppe1	372176d053910343ca3125c662c778a7	Bacteroidota	Bacteroidia	Bacteroidales	Muribaculaceae	Muribaculaceae
0.692886	0.0086512	0.730817	Kctd14	43119127c7808e53947e53998f853645	Firmicutes	Bacilli	Lactobacillales	Lactobacillaceae	Lactobacillus
0.692886	0.0086512	0.730817	Ankrd12	3342ecae0a7894127dd3877705197d30	Desulfobacterota	Desulfovibrionia	Desulfovibrionales	Desulfovibrionaceae	uncultured
0.692835	0.00865822	0.730817	Igsf9	a002718ba460d207639c7cf1d330525d	Bacteroidota	Bacteroidia	Bacteroidales	Muribaculaceae	Muribaculaceae
-0.692835	0.00865822	0.730817	Txn1	a002718ba460d207639c7cf1d330525d	Bacteroidota	Bacteroidia	Bacteroidales	Muribaculaceae	Muribaculaceae
-0.692835	0.00865822	0.730817	Hsph1	a002718ba460d207639c7cf1d330525d	Bacteroidota	Bacteroidia	Bacteroidales	Muribaculaceae	Muribaculaceae
-0.692835	0.00865822	0.730817	Sptlc3	730e08c924b658598c072285a7cb3f8f	Bacteroidota	Bacteroidia	Bacteroidales	Muribaculaceae	Muribaculaceae
0.687247	0.00944607	0.730817	Kctd14	12bfa7a2be81e1f8ad50b289ee9152c2	Bacteroidota	Bacteroidia	Bacteroidales	Muribaculaceae	Muribaculaceae
-0.686813	0.0095095	0.730817	Arhgap42	ea92918725e8144031802a8137249e82	Firmicutes	Bacilli	Erysipelotrichales	Erysipelotrichaceae	uncultured
-0.686813	0.0095095	0.730817	Herpud1	2d22bf1cc47a43481e8731db846205ea	Proteobacteria	Gammaproteobacteria	Burkholderiales	Sutterellaceae	Parasutterella
-0.685039	0.00977197	0.730817	Myadm	dd759fad8634f7efb57d04011a121ca2	Bacteroidota	Bacteroidia	Bacteroidales	Prevotellaceae	Prevotella
0.683661	0.00997977	0.730817	Igsf9	60a4c7da3365218fa6d23fb78a4c3d5b	Bacteroidota	Bacteroidia	Bacteroidales	Muribaculaceae	Muribaculaceae
-0.683661	0.00997977	0.730817	Txn1	60a4c7da3365218fa6d23fb78a4c3d5b	Bacteroidota	Bacteroidia	Bacteroidales	Muribaculaceae	Muribaculaceae
0.68166	0.0102872	0.730817	Apba3	730e08c924b658598c072285a7cb3f8f	Bacteroidota	Bacteroidia	Bacteroidales	Muribaculaceae	Muribaculaceae
0.68166	0.0102872	0.730817	Nup50	426e4bd3cc5adac4f8b128401fa23ba5	Firmicutes	Clostridia	Lachnospirales	Lachnospiraceae	NA
0.68094	0.0103996	0.730817	Igf2bp2	3342ecae0a7894127dd3877705197d30	Desulfobacterota	Desulfovibrionia	Desulfovibrionales	Desulfovibrionaceae	uncultured
-0.679568	0.0106163	0.730817	Slc26a11	c41072759a8fb43024408a53e0432e0e	Firmicutes	Bacilli	Erysipelotrichales	Erysipelotrichaceae	Allobaculum
0.679057	0.010698	0.730817	Slc7a15	dd759fad8634f7efb57d04011a121ca2	Bacteroidota	Bacteroidia	Bacteroidales	Prevotellaceae	Prevotella
0.677429	0.0109612	0.730817	Arl4d	b44f9c9e334a4d7781106f09afc2e342	Proteobacteria	Gammaproteobacteria	Pasteurellales	Pasteurellaceae	Rodentibacter
0.677429	0.0109612	0.730817	Nit2	b44f9c9e334a4d7781106f09afc2e342	Proteobacteria	Gammaproteobacteria	Pasteurellales	Pasteurellaceae	Rodentibacter
0.676065	0.0111853	0.730817	Enpp7	7ec04ab23f1af3939294afee48d227a6	Firmicutes	Negativicutes	Veillonellales-Selenomonadales	Veillonellaceae	Veillonella
0.676065	0.0111853	0.730817	Arl4d	7ec04ab23f1af3939294afee48d227a6	Firmicutes	Negativicutes	Veillonellales-Selenomonadales	Veillonellaceae	Veillonella
0.676065	0.0111853	0.730817	Mpp6	dd759fad8634f7efb57d04011a121ca2	Bacteroidota	Bacteroidia	Bacteroidales	Prevotellaceae	Prevotella
0.675824	0.0112252	0.730817	Kctd14	2435b20eb910eb804b9e33dd51cc0d74	Firmicutes	Clostridia	Peptostreptococcales-Tissierellales	Peptostreptococcaceae	Romboutsia
0.674003	0.0115307	0.730817	Nit2	20f3791a07f97565c122882f75a980c1	Firmicutes	Bacilli	Lactobacillales	Lactobacillaceae	Lactobacillus
0.674003	0.0115307	0.730817	Prpf3	22c03a75a8e96b594fe0bf72285c79af	Firmicutes	Clostridia	Peptostreptococcales-Tissierellales	Peptostreptococcaceae	Romboutsia
0.673074	0.0116891	0.730817	Ticam2	7ec04ab23f1af3939294afee48d227a6	Firmicutes	Negativicutes	Veillonellales-Selenomonadales	Veillonellaceae	Veillonella
0.672179	0.0118431	0.730817	Slc26a11	dfaa7595cb25172b5730b1f00522b014	Bacteroidota	Bacteroidia	Bacteroidales	Muribaculaceae	Muribaculaceae
0.671096	0.0120316	0.730817	Mpp6	3e5f4ec24c51a1cff30e39594dacb10e	Firmicutes	Bacilli	Lactobacillales	Enterococcaceae	Enterococcus
0.671096	0.0120316	0.730817	Vamp2	3e5f4ec24c51a1cff30e39594dacb10e	Firmicutes	Bacilli	Lactobacillales	Enterococcaceae	Enterococcus
0.669449	0.0123224	0.730817	Slc26a11	5d9ca6b6f2468f0cdb93ebcc071c28ff	Bacteroidota	Bacteroidia	Bacteroidales	Muribaculaceae	Muribaculaceae
0.664629	0.0132043	0.730817	Tinag	67dbb5882ccdf91d89a9262cbd9a2a59	Bacteroidota	Bacteroidia	Bacteroidales	Muribaculaceae	Muribaculaceae
0.664385	0.0132502	0.730817	Herpud1	3e5f4ec24c51a1cff30e39594dacb10e	Firmicutes	Bacilli	Lactobacillales	Enterococcaceae	Enterococcus
-0.664099	0.013304	0.730817	Abcc6	b8fcb58ecc8e0a792f0e6a8a79fc6598	Bacteroidota	Bacteroidia	Bacteroidales	Muribaculaceae	Muribaculaceae
0.663132	0.0134876	0.730817	Mpp6	94d4abdd137e65adf18640a8f228ec9a	Firmicutes	Clostridia	Lachnospirales	Lachnospiraceae	Roseburia
0.662999	0.0135129	0.730817	Igf2bp2	708c3709f20139d11a3760a6f39fcb2f	Bacteroidota	Bacteroidia	Bacteroidales	Muribaculaceae	Muribaculaceae
0.662999	0.0135129	0.730817	Inpp5k	708c3709f20139d11a3760a6f39fcb2f	Bacteroidota	Bacteroidia	Bacteroidales	Muribaculaceae	Muribaculaceae
0.661367	0.0138274	0.730817	Abcc6	11ca7c5efc0c6ef1d41194d025155b70	Bacteroidota	Bacteroidia	Bacteroidales	Muribaculaceae	Muribaculaceae
-0.659414	0.014211	0.730817	Kctd14	e7f5cb6002f8279bb6dc21d6a05c43fd	Bacteroidota	Bacteroidia	Bacteroidales	Muribaculaceae	Muribaculaceae
0.65931	0.0142316	0.730817	Mpp6	426e4bd3cc5adac4f8b128401fa23ba5	Firmicutes	Clostridia	Lachnospirales	Lachnospiraceae	NA
0.658117	0.0144702	0.730817	Nit2	dd759fad8634f7efb57d04011a121ca2	Bacteroidota	Bacteroidia	Bacteroidales	Prevotellaceae	Prevotella
0.657794	0.0145353	0.730817	Slc7a15	c2774d073610d248ca0d818453294768	Bacteroidota	Bacteroidia	Bacteroidales	Muribaculaceae	Muribaculaceae
0.657674	0.0145595	0.730817	Ankrd12	1e9c2a0553f689473e75d80dfaa71ed5	Firmicutes	Clostridia	Oscillospirales	Ruminococcaceae	[Eubacterium]_siraeum_group
0.656959	0.0147045	0.730817	Arl4d	280b4c325d01632e395147d7aeb5e56c	Actinobacteriota	Actinobacteria	Micrococcales	Micrococcaceae	Rothia
0.655344	0.0150361	0.730817	Kctd14	9d05c33800024821e1c75c3dd57de2ab	Actinobacteriota	Coriobacteriia	Coriobacteriales	Eggerthellaceae	Enterorhabdus
0.655344	0.0150361	0.730817	Prpf3	e8411ed6cbb92dd48912b3a9ba0f49d6	Actinobacteriota	Coriobacteriia	Coriobacteriales	Eggerthellaceae	Adlercreutzia
-0.655344	0.0150361	0.730817	Myadm	e8411ed6cbb92dd48912b3a9ba0f49d6	Actinobacteriota	Coriobacteriia	Coriobacteriales	Eggerthellaceae	Adlercreutzia
-0.653936	0.0153296	0.730817	Apba3	504bc66f310a5705209258227eb331de	Firmicutes	Clostridia	Lachnospirales	Lachnospiraceae	NA
-0.652134	0.0157117	0.730817	Pla2g16	dd759fad8634f7efb57d04011a121ca2	Bacteroidota	Bacteroidia	Bacteroidales	Prevotellaceae	Prevotella
-0.651874	0.0157674	0.730817	Slc7a15	0e4cd919c315e5e3a264cc696213433c	Firmicutes	Bacilli	Erysipelotrichales	Erysipelotrichaceae	Allobaculum
0.650963	0.0159638	0.730817	Nit2	3e5f4ec24c51a1cff30e39594dacb10e	Firmicutes	Bacilli	Lactobacillales	Enterococcaceae	Enterococcus
0.650221	0.016125	0.730817	Arhgap42	d155bb7ef1295b612ceef63bc0ce756d	Bacteroidota	Bacteroidia	Bacteroidales	Muribaculaceae	Muribaculaceae
0.650221	0.016125	0.730817	Tinag	60a4c7da3365218fa6d23fb78a4c3d5b	Bacteroidota	Bacteroidia	Bacteroidales	Muribaculaceae	Muribaculaceae
0.65018	0.0161338	0.730817	Nup50	67dbb5882ccdf91d89a9262cbd9a2a59	Bacteroidota	Bacteroidia	Bacteroidales	Muribaculaceae	Muribaculaceae
-0.65004	0.0161645	0.730817	Txn1	372176d053910343ca3125c662c778a7	Bacteroidota	Bacteroidia	Bacteroidales	Muribaculaceae	Muribaculaceae
-0.649557	0.0162702	0.730817	Hsph1	5ac12fc11a079cc63bffa1949459d104	Bacteroidota	Bacteroidia	Bacteroidales	Muribaculaceae	Muribaculaceae
0.649244	0.0163392	0.730817	Vamp2	20f3791a07f97565c122882f75a980c1	Firmicutes	Bacilli	Lactobacillales	Lactobacillaceae	Lactobacillus
-0.649058	0.0163801	0.730817	Mknk2	95ea85bc3ba627f2dfe4bde4430ce361	Bacteroidota	Bacteroidia	Bacteroidales	Bacteroidaceae	Bacteroides
0.648136	0.0165848	0.730817	Tinag	a002718ba460d207639c7cf1d330525d	Bacteroidota	Bacteroidia	Bacteroidales	Muribaculaceae	Muribaculaceae
-0.646493	0.0169538	0.730817	Tatdn2	9e6ee5a2b3d759aa1a794a08b783ce0b	Actinobacteriota	Coriobacteriia	Coriobacteriales	Atopobiaceae	Coriobacteriaceae_UCG-002
0.646419	0.0169706	0.730817	Slc26a11	dccf84c0199e3029480086ee6109690e	Bacteroidota	Bacteroidia	Bacteroidales	Muribaculaceae	Muribaculaceae
-0.646419	0.0169706	0.730817	Arhgap42	c41072759a8fb43024408a53e0432e0e	Firmicutes	Bacilli	Erysipelotrichales	Erysipelotrichaceae	Allobaculum
0.646302	0.0169971	0.730817	Serhl2	a686d30876b5dde17db9fc37d5e7b614	Bacteroidota	Bacteroidia	Bacteroidales	Muribaculaceae	Muribaculaceae
0.646261	0.0170065	0.730817	Kctd14	8e3d9223a3ad214f3f9ecbfebc55c3a8	Actinobacteriota	Coriobacteriia	Coriobacteriales	Eggerthellaceae	NA
0.645452	0.0171909	0.730817	Igsf9	e708eaf7e898bb3b53cfe6a3aef1d825	Bacteroidota	Bacteroidia	Bacteroidales	Muribaculaceae	Muribaculaceae
0.643159	0.0177216	0.730817	Igsf9	ec3fa204a10f4022002076499d3a26bb	Bacteroidota	Bacteroidia	Bacteroidales	Muribaculaceae	Muribaculaceae
0.64279	0.0178083	0.730817	Slc7a15	86150701946b7a071b93feef50b3448e	Firmicutes	Bacilli	Staphylococcales	Staphylococcaceae	Staphylococcus
0.64279	0.0178083	0.730817	Ankrd12	8d6ba5e58e27bde717c555e5c2b50d06	Firmicutes	Clostridia	Lachnospirales	Lachnospiraceae	Lachnospiraceae_NK4A136_group
0.641786	0.0180454	0.730817	Tinag	5d9ca6b6f2468f0cdb93ebcc071c28ff	Bacteroidota	Bacteroidia	Bacteroidales	Muribaculaceae	Muribaculaceae
-0.640991	0.0182347	0.730817	Kctd14	2db41c8c9d22d398e9bf93b7be4a1314	Bacteroidota	Bacteroidia	Bacteroidales	Muribaculaceae	Muribaculaceae
0.640168	0.0184324	0.730817	Arhgap42	7ec04ab23f1af3939294afee48d227a6	Firmicutes	Negativicutes	Veillonellales-Selenomonadales	Veillonellaceae	Veillonella
0.63824	0.0189017	0.730817	Igsf9	708c3709f20139d11a3760a6f39fcb2f	Bacteroidota	Bacteroidia	Bacteroidales	Muribaculaceae	Muribaculaceae
0.63824	0.0189017	0.730817	Inpp5k	22c03a75a8e96b594fe0bf72285c79af	Firmicutes	Clostridia	Peptostreptococcales-Tissierellales	Peptostreptococcaceae	Romboutsia
0.637541	0.019074	0.730817	Mapk6	cc7d80e1f071bb01cbe4abc747696813	Firmicutes	Bacilli	Lactobacillales	Streptococcaceae	Streptococcus
0.637541	0.019074	0.730817	Nup50	3e5f4ec24c51a1cff30e39594dacb10e	Firmicutes	Bacilli	Lactobacillales	Enterococcaceae	Enterococcus
-0.637541	0.019074	0.730817	S100a4	1aff3a58eb31b945fb2b974506054f0b	Firmicutes	Clostridia	Lachnospirales	Lachnospiraceae	Lachnospiraceae_NK4A136_group
0.637176	0.0191643	0.730817	Tinag	ec3fa204a10f4022002076499d3a26bb	Bacteroidota	Bacteroidia	Bacteroidales	Muribaculaceae	Muribaculaceae
0.636961	0.0192178	0.730817	Ticam2	ffe26a8fc3269e7182f24f0b7d0c3156	Firmicutes	Clostridia	Lachnospirales	Lachnospiraceae	NA
0.635359	0.0196195	0.730817	Arhgap42	f99acb211cc07854fd4cf8b96050be98	Bacteroidota	Bacteroidia	Bacteroidales	Muribaculaceae	Muribaculaceae
0.635359	0.0196195	0.730817	Igf2bp2	60a4c7da3365218fa6d23fb78a4c3d5b	Bacteroidota	Bacteroidia	Bacteroidales	Muribaculaceae	Muribaculaceae
0.635359	0.0196195	0.730817	Ankrd12	741f10ee7929177a5b83934be7254d22	Firmicutes	Clostridia	Lachnospirales	Lachnospiraceae	NA
0.634185	0.0199176	0.730817	Nup50	7ec04ab23f1af3939294afee48d227a6	Firmicutes	Negativicutes	Veillonellales-Selenomonadales	Veillonellaceae	Veillonella
0.633817	0.0200117	0.730817	Herpud1	b44f9c9e334a4d7781106f09afc2e342	Proteobacteria	Gammaproteobacteria	Pasteurellales	Pasteurellaceae	Rodentibacter
0.632842	0.0202628	0.730817	Mpp6	67dbb5882ccdf91d89a9262cbd9a2a59	Bacteroidota	Bacteroidia	Bacteroidales	Muribaculaceae	Muribaculaceae
0.632738	0.0202898	0.730817	Apba3	708c3709f20139d11a3760a6f39fcb2f	Bacteroidota	Bacteroidia	Bacteroidales	Muribaculaceae	Muribaculaceae
-0.631868	0.020516	0.730817	Kctd14	7755e61fe088ac53cd07563f8b35aa0c	Bacteroidota	Bacteroidia	Bacteroidales	Muribaculaceae	Muribaculaceae
-0.630856	0.0207815	0.730817	Kctd14	6f4d994a2b6e0f81b87deb4110a3bf51	Bacteroidota	Bacteroidia	Bacteroidales	Muribaculaceae	Muribaculaceae
0.630856	0.0207815	0.730817	Arhgap42	97c4fa35093427ac3eabd2acc8afe0e8	Bacteroidota	Bacteroidia	Bacteroidales	Muribaculaceae	Muribaculaceae
0.63083	0.0207885	0.730817	Prkg2	3e5f4ec24c51a1cff30e39594dacb10e	Firmicutes	Bacilli	Lactobacillales	Enterococcaceae	Enterococcus
0.629953	0.0210208	0.730817	Tatdn2	67dbb5882ccdf91d89a9262cbd9a2a59	Bacteroidota	Bacteroidia	Bacteroidales	Muribaculaceae	Muribaculaceae
0.628971	0.0212831	0.730817	Slc26a11	45e904a00b9e3d6e329aea404837ba19	Firmicutes	Clostridia	Oscillospirales	[Eubacterium]_coprostanoligenes_group	[Eubacterium]_coprostanoligenes_group
0.628971	0.0212831	0.730817	Igf2bp2	da3fba085dae5ed91ae6b54cc1055181	Firmicutes	Clostridia	Clostridia_UCG-014	Clostridia_UCG-014	Clostridia_UCG-014
0.628971	0.0212831	0.730817	Igsf9	45e904a00b9e3d6e329aea404837ba19	Firmicutes	Clostridia	Oscillospirales	[Eubacterium]_coprostanoligenes_group	[Eubacterium]_coprostanoligenes_group
0.628971	0.0212831	0.730817	Inpp5k	45e904a00b9e3d6e329aea404837ba19	Firmicutes	Clostridia	Oscillospirales	[Eubacterium]_coprostanoligenes_group	[Eubacterium]_coprostanoligenes_group
0.628971	0.0212831	0.730817	Tatdn2	e5abf00ec2672f0d850e3001dde78e40	Firmicutes	Bacilli	Lactobacillales	Lactobacillaceae	Lactobacillus
0.628971	0.0212831	0.730817	Tatdn2	8506e522aec14566b87243b1abecf35a	Euryarchaeota	Methanobacteria	Methanobacteriales	Methanobacteriaceae	Methanosphaera
0.628971	0.0212831	0.730817	Tatdn2	10bca56016bea78cb56c3648097aaa3e	Firmicutes	Clostridia	Oscillospirales	Oscillospirales	Oscillospirales
0.628971	0.0212831	0.730817	Tatdn2	d82d37b1ddedde64e9c8f44c9cadeca5	Firmicutes	Clostridia	Oscillospirales	Oscillospiraceae	uncultured
0.628971	0.0212831	0.730817	Tatdn2	4364c3d657969ec1af51633dae6f6d19	Firmicutes	Clostridia	Oscillospirales	Oscillospiraceae	Oscillibacter
0.628971	0.0212831	0.730817	Tatdn2	311cf53b0396d490850fb7ffdbba0b51	Firmicutes	Clostridia	Oscillospirales	Oscillospiraceae	NK4A214_group
0.628971	0.0212831	0.730817	Tatdn2	3f7d763bc602dc98bc0ff21ae9ffca75	Firmicutes	Clostridia	Lachnospirales	Lachnospiraceae	Lachnospiraceae_NK4A136_group
0.628971	0.0212831	0.730817	Tatdn2	3576b1167b164ec4e9d51f1c7b0ae921	Firmicutes	Clostridia	Oscillospirales	Ruminococcaceae	Incertae_Sedis
0.628971	0.0212831	0.730817	Tatdn2	e87127ef30bcba7868e590e92fdf3159	Bacteroidota	Bacteroidia	Bacteroidales	Prevotellaceae	Prevotellaceae_UCG-001
-0.628971	0.0212831	0.730817	Serhl2	e5abf00ec2672f0d850e3001dde78e40	Firmicutes	Bacilli	Lactobacillales	Lactobacillaceae	Lactobacillus
-0.628971	0.0212831	0.730817	Serhl2	8506e522aec14566b87243b1abecf35a	Euryarchaeota	Methanobacteria	Methanobacteriales	Methanobacteriaceae	Methanosphaera
-0.628971	0.0212831	0.730817	Serhl2	10bca56016bea78cb56c3648097aaa3e	Firmicutes	Clostridia	Oscillospirales	Oscillospirales	Oscillospirales
-0.628971	0.0212831	0.730817	Serhl2	d82d37b1ddedde64e9c8f44c9cadeca5	Firmicutes	Clostridia	Oscillospirales	Oscillospiraceae	uncultured
-0.628971	0.0212831	0.730817	Serhl2	4364c3d657969ec1af51633dae6f6d19	Firmicutes	Clostridia	Oscillospirales	Oscillospiraceae	Oscillibacter
-0.628971	0.0212831	0.730817	Serhl2	311cf53b0396d490850fb7ffdbba0b51	Firmicutes	Clostridia	Oscillospirales	Oscillospiraceae	NK4A214_group
-0.628971	0.0212831	0.730817	Serhl2	3f7d763bc602dc98bc0ff21ae9ffca75	Firmicutes	Clostridia	Lachnospirales	Lachnospiraceae	Lachnospiraceae_NK4A136_group
-0.628971	0.0212831	0.730817	Serhl2	3576b1167b164ec4e9d51f1c7b0ae921	Firmicutes	Clostridia	Oscillospirales	Ruminococcaceae	Incertae_Sedis
-0.628971	0.0212831	0.730817	Serhl2	e87127ef30bcba7868e590e92fdf3159	Bacteroidota	Bacteroidia	Bacteroidales	Prevotellaceae	Prevotellaceae_UCG-001
0.628971	0.0212831	0.730817	Ldhd	bfb2d86dee0eae05d74bedecebc4eeb0	Firmicutes	Clostridia	Lachnospirales	Lachnospiraceae	NA
-0.628971	0.0212831	0.730817	Txn1	45e904a00b9e3d6e329aea404837ba19	Firmicutes	Clostridia	Oscillospirales	[Eubacterium]_coprostanoligenes_group	[Eubacterium]_coprostanoligenes_group
-0.628971	0.0212831	0.730817	Hsph1	e5abf00ec2672f0d850e3001dde78e40	Firmicutes	Bacilli	Lactobacillales	Lactobacillaceae	Lactobacillus
-0.628971	0.0212831	0.730817	Hsph1	8506e522aec14566b87243b1abecf35a	Euryarchaeota	Methanobacteria	Methanobacteriales	Methanobacteriaceae	Methanosphaera
-0.628971	0.0212831	0.730817	Hsph1	10bca56016bea78cb56c3648097aaa3e	Firmicutes	Clostridia	Oscillospirales	Oscillospirales	Oscillospirales
-0.628971	0.0212831	0.730817	Hsph1	d82d37b1ddedde64e9c8f44c9cadeca5	Firmicutes	Clostridia	Oscillospirales	Oscillospiraceae	uncultured
-0.628971	0.0212831	0.730817	Hsph1	4364c3d657969ec1af51633dae6f6d19	Firmicutes	Clostridia	Oscillospirales	Oscillospiraceae	Oscillibacter
-0.628971	0.0212831	0.730817	Hsph1	311cf53b0396d490850fb7ffdbba0b51	Firmicutes	Clostridia	Oscillospirales	Oscillospiraceae	NK4A214_group
-0.628971	0.0212831	0.730817	Hsph1	3f7d763bc602dc98bc0ff21ae9ffca75	Firmicutes	Clostridia	Lachnospirales	Lachnospiraceae	Lachnospiraceae_NK4A136_group
-0.628971	0.0212831	0.730817	Hsph1	3576b1167b164ec4e9d51f1c7b0ae921	Firmicutes	Clostridia	Oscillospirales	Ruminococcaceae	Incertae_Sedis
-0.628971	0.0212831	0.730817	Hsph1	e87127ef30bcba7868e590e92fdf3159	Bacteroidota	Bacteroidia	Bacteroidales	Prevotellaceae	Prevotellaceae_UCG-001
0.626783	0.0218762	0.730817	Enpp7	bf7e676dc94bf6c144f629443ac61470	Firmicutes	Clostridia	Oscillospirales	Ruminococcaceae	Ruminococcus
0.626783	0.0218762	0.730817	Slc7a15	bf7e676dc94bf6c144f629443ac61470	Firmicutes	Clostridia	Oscillospirales	Ruminococcaceae	Ruminococcus
0.626783	0.0218762	0.730817	Arhgap42	bf7e676dc94bf6c144f629443ac61470	Firmicutes	Clostridia	Oscillospirales	Ruminococcaceae	Ruminococcus
0.626783	0.0218762	0.730817	Tinag	bf7e676dc94bf6c144f629443ac61470	Firmicutes	Clostridia	Oscillospirales	Ruminococcaceae	Ruminococcus
0.626783	0.0218762	0.730817	Arl4d	c691cec58bf098e9cddbb36a80052474	Firmicutes	Bacilli	Staphylococcales	Staphylococcaceae	Staphylococcus
0.626783	0.0218762	0.730817	Mpp6	bf7e676dc94bf6c144f629443ac61470	Firmicutes	Clostridia	Oscillospirales	Ruminococcaceae	Ruminococcus
0.626783	0.0218762	0.730817	Herpud1	bf7e676dc94bf6c144f629443ac61470	Firmicutes	Clostridia	Oscillospirales	Ruminococcaceae	Ruminococcus
0.626783	0.0218762	0.730817	Ankrd12	bf7e676dc94bf6c144f629443ac61470	Firmicutes	Clostridia	Oscillospirales	Ruminococcaceae	Ruminococcus
0.626783	0.0218762	0.730817	Mknk2	bf7e676dc94bf6c144f629443ac61470	Firmicutes	Clostridia	Oscillospirales	Ruminococcaceae	Ruminococcus
0.626783	0.0218762	0.730817	Hexb	bf7e676dc94bf6c144f629443ac61470	Firmicutes	Clostridia	Oscillospirales	Ruminococcaceae	Ruminococcus
0.626783	0.0218762	0.730817	Abcc6	1ccb418b35df7dd20ec5fd3eda0b12c3	Bacteroidota	Bacteroidia	Bacteroidales	Muribaculaceae	Muribaculaceae
0.626783	0.0218762	0.730817	Mppe1	bf7e676dc94bf6c144f629443ac61470	Firmicutes	Clostridia	Oscillospirales	Ruminococcaceae	Ruminococcus
0.626783	0.0218762	0.730817	Vamp2	bf7e676dc94bf6c144f629443ac61470	Firmicutes	Clostridia	Oscillospirales	Ruminococcaceae	Ruminococcus
0.626783	0.0218762	0.730817	Tatdn2	c20d6c90d01e58881e7075b3108ec4fb	Firmicutes	Clostridia	Lachnospirales	Lachnospiraceae	NA
-0.626783	0.0218762	0.730817	Nqo2	bf7e676dc94bf6c144f629443ac61470	Firmicutes	Clostridia	Oscillospirales	Ruminococcaceae	Ruminococcus
-0.626783	0.0218762	0.730817	Serhl2	c20d6c90d01e58881e7075b3108ec4fb	Firmicutes	Clostridia	Lachnospirales	Lachnospiraceae	NA
-0.626783	0.0218762	0.730817	Pla2g16	bf7e676dc94bf6c144f629443ac61470	Firmicutes	Clostridia	Oscillospirales	Ruminococcaceae	Ruminococcus
-0.626783	0.0218762	0.730817	S100a4	bf7e676dc94bf6c144f629443ac61470	Firmicutes	Clostridia	Oscillospirales	Ruminococcaceae	Ruminococcus
-0.626783	0.0218762	0.730817	Hsph1	c20d6c90d01e58881e7075b3108ec4fb	Firmicutes	Clostridia	Lachnospirales	Lachnospiraceae	NA
0.625786	0.0221505	0.730817	Slc26a11	426e4bd3cc5adac4f8b128401fa23ba5	Firmicutes	Clostridia	Lachnospirales	Lachnospiraceae	NA
0.625786	0.0221505	0.730817	Igf2bp2	a002718ba460d207639c7cf1d330525d	Bacteroidota	Bacteroidia	Bacteroidales	Muribaculaceae	Muribaculaceae
0.625786	0.0221505	0.730817	Prpf3	730e08c924b658598c072285a7cb3f8f	Bacteroidota	Bacteroidia	Bacteroidales	Muribaculaceae	Muribaculaceae
0.625211	0.0223101	0.730817	Hexb	7ec04ab23f1af3939294afee48d227a6	Firmicutes	Negativicutes	Veillonellales-Selenomonadales	Veillonellaceae	Veillonella
0.624319	0.0225589	0.730817	Nit2	93993f21d206fc4bc4d1d943c418560f	Firmicutes	Bacilli	Lactobacillales	Lactobacillaceae	Lactobacillus
0.624119	0.022615	0.730817	Ankrd12	1aff3a58eb31b945fb2b974506054f0b	Firmicutes	Clostridia	Lachnospirales	Lachnospiraceae	Lachnospiraceae_NK4A136_group
0.622532	0.0230639	0.730817	Herpud1	94d4abdd137e65adf18640a8f228ec9a	Firmicutes	Clostridia	Lachnospirales	Lachnospiraceae	Roseburia
-0.622219	0.023153	0.730817	Sptlc3	7ec04ab23f1af3939294afee48d227a6	Firmicutes	Negativicutes	Veillonellales-Selenomonadales	Veillonellaceae	Veillonella
0.622109	0.0231844	0.730817	Enpp7	1030fe607c8111bb893a71ba46419460	Bacteroidota	Bacteroidia	Bacteroidales	Muribaculaceae	Muribaculaceae
-0.621316	0.0234121	0.730817	Txn1	5ac12fc11a079cc63bffa1949459d104	Bacteroidota	Bacteroidia	Bacteroidales	Muribaculaceae	Muribaculaceae
0.621208	0.0234431	0.730817	Arhgap42	6cfbe61ddaec74e72f566e1e110fbe3c	Bacteroidota	Bacteroidia	Bacteroidales	Prevotellaceae	Alloprevotella
-0.620879	0.0235382	0.730817	Kctd14	52bf95fb707ed1c6b0341a02b5b4a49e	Actinobacteriota	Actinobacteria	Bifidobacteriales	Bifidobacteriaceae	Bifidobacterium
-0.620879	0.0235382	0.730817	Hexb	ea92918725e8144031802a8137249e82	Firmicutes	Bacilli	Erysipelotrichales	Erysipelotrichaceae	uncultured
0.620235	0.0237249	0.730817	Nit2	da3fba085dae5ed91ae6b54cc1055181	Firmicutes	Clostridia	Clostridia_UCG-014	Clostridia_UCG-014	Clostridia_UCG-014
0.620235	0.0237249	0.730817	Abcc6	df1da0adceaff0c7f25cdc19ab25a4b2	Bacteroidota	Bacteroidia	Bacteroidales	Muribaculaceae	Muribaculaceae
0.620235	0.0237249	0.730817	Tatdn2	02d440f6c0205a80373839d1eba59663	Firmicutes	Negativicutes	Acidaminococcales	Acidaminococcaceae	Phascolarctobacterium
0.620235	0.0237249	0.730817	Tatdn2	de0496623032472dbaee12b4113f8f12	Firmicutes	Clostridia	Lachnospirales	Lachnospiraceae	A2
-0.620235	0.0237249	0.730817	Serhl2	02d440f6c0205a80373839d1eba59663	Firmicutes	Negativicutes	Acidaminococcales	Acidaminococcaceae	Phascolarctobacterium
-0.620235	0.0237249	0.730817	Serhl2	de0496623032472dbaee12b4113f8f12	Firmicutes	Clostridia	Lachnospirales	Lachnospiraceae	A2
0.620235	0.0237249	0.730817	Ldhd	23447ba9532c8a3ad14696686ebf6892	Firmicutes	Clostridia	Lachnospirales	Lachnospiraceae	NA
0.620235	0.0237249	0.730817	Pla2g16	afb8b63a54e04b0d86c0dd2eaa236317	Firmicutes	Bacilli	RF39	RF39	RF39
-0.620235	0.0237249	0.730817	Hsph1	02d440f6c0205a80373839d1eba59663	Firmicutes	Negativicutes	Acidaminococcales	Acidaminococcaceae	Phascolarctobacterium
-0.620235	0.0237249	0.730817	Hsph1	de0496623032472dbaee12b4113f8f12	Firmicutes	Clostridia	Lachnospirales	Lachnospiraceae	A2
-0.620205	0.0237336	0.730817	S100a4	bf40afd1b6e4c4ce5e5230898a623f40	Firmicutes	Bacilli	Lactobacillales	Streptococcaceae	Streptococcus
0.619837	0.0238409	0.730817	Tinag	97c4fa35093427ac3eabd2acc8afe0e8	Bacteroidota	Bacteroidia	Bacteroidales	Muribaculaceae	Muribaculaceae
0.61928	0.0240039	0.730817	Hexb	b44f9c9e334a4d7781106f09afc2e342	Proteobacteria	Gammaproteobacteria	Pasteurellales	Pasteurellaceae	Rodentibacter
0.619228	0.0240193	0.730817	Mppe1	7ec04ab23f1af3939294afee48d227a6	Firmicutes	Negativicutes	Veillonellales-Selenomonadales	Veillonellaceae	Veillonella
0.618794	0.0241469	0.730817	Arhgap42	dccf84c0199e3029480086ee6109690e	Bacteroidota	Bacteroidia	Bacteroidales	Muribaculaceae	Muribaculaceae
0.618794	0.0241469	0.730817	Tinag	dccf84c0199e3029480086ee6109690e	Bacteroidota	Bacteroidia	Bacteroidales	Muribaculaceae	Muribaculaceae
0.618178	0.0243289	0.730817	Igf2bp2	5ac12fc11a079cc63bffa1949459d104	Bacteroidota	Bacteroidia	Bacteroidales	Muribaculaceae	Muribaculaceae
0.617408	0.0245579	0.730817	Inpp5k	3e5f4ec24c51a1cff30e39594dacb10e	Firmicutes	Bacilli	Lactobacillales	Enterococcaceae	Enterococcus
0.617073	0.024658	0.730817	Herpud1	bf40afd1b6e4c4ce5e5230898a623f40	Firmicutes	Bacilli	Lactobacillales	Streptococcaceae	Streptococcus
0.617073	0.024658	0.730817	Prpf3	60552e6091a310455074762c7738bddb	Bacteroidota	Bacteroidia	Bacteroidales	Muribaculaceae	Muribaculaceae
0.616705	0.0247684	0.730817	Nup50	372176d053910343ca3125c662c778a7	Bacteroidota	Bacteroidia	Bacteroidales	Muribaculaceae	Muribaculaceae
0.61653	0.0248209	0.730817	Tinag	e6a80f791bf73156c4c8f89547b6c4ad	Bacteroidota	Bacteroidia	Bacteroidales	Muribaculaceae	Muribaculaceae
-0.615385	0.0251671	0.730817	Enpp7	ea92918725e8144031802a8137249e82	Firmicutes	Bacilli	Erysipelotrichales	Erysipelotrichaceae	uncultured
-0.615385	0.0251671	0.730817	Arl4d	ea92918725e8144031802a8137249e82	Firmicutes	Bacilli	Erysipelotrichales	Erysipelotrichaceae	uncultured
-0.615235	0.0252125	0.730817	S100a4	6cfbe61ddaec74e72f566e1e110fbe3c	Bacteroidota	Bacteroidia	Bacteroidales	Prevotellaceae	Alloprevotella
0.614611	0.0254028	0.730817	Ticam2	426e4bd3cc5adac4f8b128401fa23ba5	Firmicutes	Clostridia	Lachnospirales	Lachnospiraceae	NA
0.614611	0.0254028	0.730817	Igsf9	426e4bd3cc5adac4f8b128401fa23ba5	Firmicutes	Clostridia	Lachnospirales	Lachnospiraceae	NA
0.613941	0.0256087	0.730817	Kctd14	60552e6091a310455074762c7738bddb	Bacteroidota	Bacteroidia	Bacteroidales	Muribaculaceae	Muribaculaceae
-0.613245	0.0258234	0.730817	Ldhd	ec3fa204a10f4022002076499d3a26bb	Bacteroidota	Bacteroidia	Bacteroidales	Muribaculaceae	Muribaculaceae
0.610808	0.0265862	0.730817	Ankrd12	bf40afd1b6e4c4ce5e5230898a623f40	Firmicutes	Bacilli	Lactobacillales	Streptococcaceae	Streptococcus
-0.61073	0.0266111	0.730817	Sptlc3	22c03a75a8e96b594fe0bf72285c79af	Firmicutes	Clostridia	Peptostreptococcales-Tissierellales	Peptostreptococcaceae	Romboutsia
0.610697	0.0266214	0.730817	Arhgap42	1aff3a58eb31b945fb2b974506054f0b	Firmicutes	Clostridia	Lachnospirales	Lachnospiraceae	Lachnospiraceae_NK4A136_group
0.610254	0.0267621	0.730817	Mppe1	ec3fa204a10f4022002076499d3a26bb	Bacteroidota	Bacteroidia	Bacteroidales	Muribaculaceae	Muribaculaceae
-0.609891	0.0268775	0.730817	Apba3	95ea85bc3ba627f2dfe4bde4430ce361	Bacteroidota	Bacteroidia	Bacteroidales	Bacteroidaceae	Bacteroides
0.60989	0.0268778	0.730817	Kctd14	5a65c48fde157b837427c2b621b4aa30	Firmicutes	Clostridia	Peptostreptococcales-Tissierellales	Peptostreptococcaceae	Romboutsia
0.609725	0.0269306	0.730817	Arhgap42	67dbb5882ccdf91d89a9262cbd9a2a59	Bacteroidota	Bacteroidia	Bacteroidales	Muribaculaceae	Muribaculaceae
0.60935	0.0270506	0.730817	Slc26a11	d155bb7ef1295b612ceef63bc0ce756d	Bacteroidota	Bacteroidia	Bacteroidales	Muribaculaceae	Muribaculaceae
0.60935	0.0270506	0.730817	Tinag	d155bb7ef1295b612ceef63bc0ce756d	Bacteroidota	Bacteroidia	Bacteroidales	Muribaculaceae	Muribaculaceae
0.60935	0.0270506	0.730817	Nup50	86150701946b7a071b93feef50b3448e	Firmicutes	Bacilli	Staphylococcales	Staphylococcaceae	Staphylococcus
0.60935	0.0270506	0.730817	Tatdn2	11ca7c5efc0c6ef1d41194d025155b70	Bacteroidota	Bacteroidia	Bacteroidales	Muribaculaceae	Muribaculaceae
-0.60935	0.0270506	0.730817	Pla2g16	1f613e961f8b2629d1c716c8f35e264f	Firmicutes	Clostridia	Oscillospirales	Ruminococcaceae	CAG-352
-0.60935	0.0270506	0.730817	Pla2g16	ebfe143719714e096c609ddebd06c4e7	Firmicutes	Clostridia	Clostridia_UCG-014	Clostridia_UCG-014	Clostridia_UCG-014
0.608998	0.0271633	0.730817	Enpp7	94d4abdd137e65adf18640a8f228ec9a	Firmicutes	Clostridia	Lachnospirales	Lachnospiraceae	Roseburia
0.608472	0.0273329	0.730817	S100a4	6ca83c1f1adfdabfdc2298fdd713eecd	Bacteroidota	Bacteroidia	Bacteroidales	Muribaculaceae	Muribaculaceae
0.607979	0.0274926	0.730817	Nup50	868a94182121dd66fb13afc0135c58af	Bacteroidota	Bacteroidia	Bacteroidales	Muribaculaceae	Muribaculaceae
0.607651	0.0275991	0.730817	Mapk6	b44f9c9e334a4d7781106f09afc2e342	Proteobacteria	Gammaproteobacteria	Pasteurellales	Pasteurellaceae	Rodentibacter
-0.605642	0.028258	0.730817	Kctd14	1cd46ce03db15b28a0e0be23ed7c7ec3	Bacteroidota	Bacteroidia	Bacteroidales	Muribaculaceae	Muribaculaceae
0.605634	0.0282606	0.730817	Kctd14	ff59f8a720e0aa42eba88a2169f1e9a6	Firmicutes	Clostridia	Peptostreptococcales-Tissierellales	Peptostreptococcaceae	Romboutsia
0.605634	0.0282606	0.730817	Hsph1	504bc66f310a5705209258227eb331de	Firmicutes	Clostridia	Lachnospirales	Lachnospiraceae	NA
-0.605593	0.0282743	0.730817	Nqo2	372176d053910343ca3125c662c778a7	Bacteroidota	Bacteroidia	Bacteroidales	Muribaculaceae	Muribaculaceae
-0.605158	0.0284184	0.730817	Kctd14	1d3c38c4ad4515de39dcc9a21c1b5c4f	Actinobacteriota	Coriobacteriia	Coriobacteriales	Eggerthellaceae	Enterorhabdus
0.603437	0.0289947	0.730817	Enpp7	426e4bd3cc5adac4f8b128401fa23ba5	Firmicutes	Clostridia	Lachnospirales	Lachnospiraceae	NA
0.603437	0.0289947	0.730817	Igf2bp2	426e4bd3cc5adac4f8b128401fa23ba5	Firmicutes	Clostridia	Lachnospirales	Lachnospiraceae	NA
0.603289	0.0290446	0.730817	Igf2bp2	fa9d21d108d0cbe3105f9202769b7e30	Desulfobacterota	Desulfovibrionia	Desulfovibrionales	Desulfovibrionaceae	Desulfovibrio
0.602476	0.0293199	0.730817	Kctd14	22c03a75a8e96b594fe0bf72285c79af	Firmicutes	Clostridia	Peptostreptococcales-Tissierellales	Peptostreptococcaceae	Romboutsia
0.602219	0.0294075	0.730817	Vamp2	93993f21d206fc4bc4d1d943c418560f	Firmicutes	Bacilli	Lactobacillales	Lactobacillaceae	Lactobacillus
0.601836	0.0295383	0.730817	Prkg2	b44f9c9e334a4d7781106f09afc2e342	Proteobacteria	Gammaproteobacteria	Pasteurellales	Pasteurellaceae	Rodentibacter
-0.60173	0.0295746	0.730817	Enpp7	0e4cd919c315e5e3a264cc696213433c	Firmicutes	Bacilli	Erysipelotrichales	Erysipelotrichaceae	Allobaculum
0.601411	0.0296837	0.730817	Hexb	c2774d073610d248ca0d818453294768	Bacteroidota	Bacteroidia	Bacteroidales	Muribaculaceae	Muribaculaceae
-0.598288	0.0307696	0.730817	Herpud1	b8fcb58ecc8e0a792f0e6a8a79fc6598	Bacteroidota	Bacteroidia	Bacteroidales	Muribaculaceae	Muribaculaceae
0.597316	0.0311134	0.730817	Tatdn2	6cfbe61ddaec74e72f566e1e110fbe3c	Bacteroidota	Bacteroidia	Bacteroidales	Prevotellaceae	Alloprevotella
0.597275	0.0311278	0.730817	Ticam2	1aff3a58eb31b945fb2b974506054f0b	Firmicutes	Clostridia	Lachnospirales	Lachnospiraceae	Lachnospiraceae_NK4A136_group
0.595465	0.0317757	0.730817	Ankrd12	94d4abdd137e65adf18640a8f228ec9a	Firmicutes	Clostridia	Lachnospirales	Lachnospiraceae	Roseburia
0.595296	0.0318366	0.730817	Arhgap42	ec3fa204a10f4022002076499d3a26bb	Bacteroidota	Bacteroidia	Bacteroidales	Muribaculaceae	Muribaculaceae
0.595296	0.0318366	0.730817	Nup50	ec3fa204a10f4022002076499d3a26bb	Bacteroidota	Bacteroidia	Bacteroidales	Muribaculaceae	Muribaculaceae
-0.595296	0.0318366	0.730817	Nqo2	dd759fad8634f7efb57d04011a121ca2	Bacteroidota	Bacteroidia	Bacteroidales	Prevotellaceae	Prevotella
-0.595044	0.031928	0.730817	Kctd14	b2652dae0cd3465fef4218351084e1fc	Bacteroidota	Bacteroidia	Bacteroidales	Muribaculaceae	Muribaculaceae
0.594488	0.0321297	0.730817	Enpp7	86150701946b7a071b93feef50b3448e	Firmicutes	Bacilli	Staphylococcales	Staphylococcaceae	Staphylococcus
0.594488	0.0321297	0.730817	Slc26a11	f99acb211cc07854fd4cf8b96050be98	Bacteroidota	Bacteroidia	Bacteroidales	Muribaculaceae	Muribaculaceae
0.594488	0.0321297	0.730817	Arhgap42	8d6ba5e58e27bde717c555e5c2b50d06	Firmicutes	Clostridia	Lachnospirales	Lachnospiraceae	Lachnospiraceae_NK4A136_group
0.594488	0.0321297	0.730817	Arhgap42	741f10ee7929177a5b83934be7254d22	Firmicutes	Clostridia	Lachnospirales	Lachnospiraceae	NA
0.594488	0.0321297	0.730817	Tinag	f99acb211cc07854fd4cf8b96050be98	Bacteroidota	Bacteroidia	Bacteroidales	Muribaculaceae	Muribaculaceae
0.594488	0.0321297	0.730817	Mknk2	86150701946b7a071b93feef50b3448e	Firmicutes	Bacilli	Staphylococcales	Staphylococcaceae	Staphylococcus
-0.594488	0.0321297	0.730817	Ldhd	11ca7c5efc0c6ef1d41194d025155b70	Bacteroidota	Bacteroidia	Bacteroidales	Muribaculaceae	Muribaculaceae
0.594212	0.0322299	0.730817	Arhgap42	e6a80f791bf73156c4c8f89547b6c4ad	Bacteroidota	Bacteroidia	Bacteroidales	Muribaculaceae	Muribaculaceae
0.593074	0.0326466	0.730817	Nit2	5ac12fc11a079cc63bffa1949459d104	Bacteroidota	Bacteroidia	Bacteroidales	Muribaculaceae	Muribaculaceae
0.591778	0.0331259	0.730817	Herpud1	a090cfd82fcf8acc9631cfe49cd1156f	Firmicutes	Clostridia	Oscillospirales	Ruminococcaceae	Ruminococcus
0.591422	0.0332583	0.730817	Slc7a15	1030fe607c8111bb893a71ba46419460	Bacteroidota	Bacteroidia	Bacteroidales	Muribaculaceae	Muribaculaceae
0.591343	0.0332881	0.730817	Mapk6	6cfbe61ddaec74e72f566e1e110fbe3c	Bacteroidota	Bacteroidia	Bacteroidales	Prevotellaceae	Alloprevotella
0.591343	0.0332881	0.730817	Ankrd12	6cfbe61ddaec74e72f566e1e110fbe3c	Bacteroidota	Bacteroidia	Bacteroidales	Prevotellaceae	Alloprevotella
0.591343	0.0332881	0.730817	Tatdn2	fa9d21d108d0cbe3105f9202769b7e30	Desulfobacterota	Desulfovibrionia	Desulfovibrionales	Desulfovibrionaceae	Desulfovibrio
0.588925	0.0341989	0.730817	Igf2bp2	372176d053910343ca3125c662c778a7	Bacteroidota	Bacteroidia	Bacteroidales	Muribaculaceae	Muribaculaceae
0.588925	0.0341989	0.730817	Apba3	372176d053910343ca3125c662c778a7	Bacteroidota	Bacteroidia	Bacteroidales	Muribaculaceae	Muribaculaceae
0.587801	0.0346288	0.730817	Mknk2	d2a4add6029e32135562e2da9d4ed2e1	Proteobacteria	Gammaproteobacteria	Enterobacterales	Enterobacteriaceae	Escherichia-Shigella
0.587299	0.034822	0.730817	Ankrd12	b44f9c9e334a4d7781106f09afc2e342	Proteobacteria	Gammaproteobacteria	Pasteurellales	Pasteurellaceae	Rodentibacter
0.587056	0.0349155	0.730817	Nit2	11ca7c5efc0c6ef1d41194d025155b70	Bacteroidota	Bacteroidia	Bacteroidales	Muribaculaceae	Muribaculaceae
0.587056	0.0349155	0.730817	Nup50	11ca7c5efc0c6ef1d41194d025155b70	Bacteroidota	Bacteroidia	Bacteroidales	Muribaculaceae	Muribaculaceae
-0.587056	0.0349155	0.730817	Nqo2	86150701946b7a071b93feef50b3448e	Firmicutes	Bacilli	Staphylococcales	Staphylococcaceae	Staphylococcus
0.587056	0.0349155	0.730817	Ldhd	504bc66f310a5705209258227eb331de	Firmicutes	Clostridia	Lachnospirales	Lachnospiraceae	NA
0.587056	0.0349155	0.730817	Txn1	504bc66f310a5705209258227eb331de	Firmicutes	Clostridia	Lachnospirales	Lachnospiraceae	NA
-0.587056	0.0349155	0.730817	S100a4	8d6ba5e58e27bde717c555e5c2b50d06	Firmicutes	Clostridia	Lachnospirales	Lachnospiraceae	Lachnospiraceae_NK4A136_group
-0.587056	0.0349155	0.730817	S100a4	741f10ee7929177a5b83934be7254d22	Firmicutes	Clostridia	Lachnospirales	Lachnospiraceae	NA
-0.586675	0.0350632	0.730817	Ldhd	12bfa7a2be81e1f8ad50b289ee9152c2	Bacteroidota	Bacteroidia	Bacteroidales	Muribaculaceae	Muribaculaceae
0.586322	0.0352001	0.730817	Ankrd12	7ec04ab23f1af3939294afee48d227a6	Firmicutes	Negativicutes	Veillonellales-Selenomonadales	Veillonellaceae	Veillonella
-0.58597	0.0353369	0.730817	Pla2g16	20f3791a07f97565c122882f75a980c1	Firmicutes	Bacilli	Lactobacillales	Lactobacillaceae	Lactobacillus
-0.585749	0.0354231	0.730817	Sptlc3	60552e6091a310455074762c7738bddb	Bacteroidota	Bacteroidia	Bacteroidales	Muribaculaceae	Muribaculaceae
-0.583881	0.0361581	0.730817	Sptlc3	44f6a6701f6822e9684bb76c16c01a59	Actinobacteriota	Coriobacteriia	Coriobacteriales	Eggerthellaceae	Parvibacter
0.583853	0.036169	0.730817	Tatdn2	5527cae2caea6e38d2acd90a0a33cbd0	Bacteroidota	Bacteroidia	Bacteroidales	Prevotellaceae	Prevotellaceae_NK3B31_group
0.582617	0.0366614	0.730817	Hexb	bf40afd1b6e4c4ce5e5230898a623f40	Firmicutes	Bacilli	Lactobacillales	Streptococcaceae	Streptococcus
0.581087	0.0372775	0.730817	Ticam2	a002718ba460d207639c7cf1d330525d	Bacteroidota	Bacteroidia	Bacteroidales	Muribaculaceae	Muribaculaceae
0.580339	0.0375815	0.730817	Hexb	ec3fa204a10f4022002076499d3a26bb	Bacteroidota	Bacteroidia	Bacteroidales	Muribaculaceae	Muribaculaceae
0.578294	0.038422	0.730817	Abcc6	12bfa7a2be81e1f8ad50b289ee9152c2	Bacteroidota	Bacteroidia	Bacteroidales	Muribaculaceae	Muribaculaceae
0.57789	0.0385892	0.730817	Prpf3	8e4cdb6bb26938efcc1658383cf1b754	Actinobacteriota	Coriobacteriia	Coriobacteriales	Eggerthellaceae	Enterorhabdus
-0.577717	0.0386612	0.730817	Vamp2	9e6ee5a2b3d759aa1a794a08b783ce0b	Actinobacteriota	Coriobacteriia	Coriobacteriales	Atopobiaceae	Coriobacteriaceae_UCG-002
0.576923	0.0389926	0.730817	Apba3	2435b20eb910eb804b9e33dd51cc0d74	Firmicutes	Clostridia	Peptostreptococcales-Tissierellales	Peptostreptococcaceae	Romboutsia
0.576557	0.0391462	0.730817	Kctd14	0e9bda176536107bcced7e87a022ae7f	Firmicutes	Clostridia	Lachnospirales	Lachnospiraceae	uncultured
0.576557	0.0391462	0.730817	Kctd14	6a24caa80b82e5977a24c45834126ac6	Firmicutes	Clostridia	Lachnospirales	Lachnospiraceae	Lachnospiraceae_NK4A136_group
0.576557	0.0391462	0.730817	Slc26a11	e5abf00ec2672f0d850e3001dde78e40	Firmicutes	Bacilli	Lactobacillales	Lactobacillaceae	Lactobacillus
0.576557	0.0391462	0.730817	Slc26a11	8506e522aec14566b87243b1abecf35a	Euryarchaeota	Methanobacteria	Methanobacteriales	Methanobacteriaceae	Methanosphaera
0.576557	0.0391462	0.730817	Slc26a11	10bca56016bea78cb56c3648097aaa3e	Firmicutes	Clostridia	Oscillospirales	Oscillospirales	Oscillospirales
0.576557	0.0391462	0.730817	Slc26a11	d82d37b1ddedde64e9c8f44c9cadeca5	Firmicutes	Clostridia	Oscillospirales	Oscillospiraceae	uncultured
0.576557	0.0391462	0.730817	Slc26a11	4364c3d657969ec1af51633dae6f6d19	Firmicutes	Clostridia	Oscillospirales	Oscillospiraceae	Oscillibacter
0.576557	0.0391462	0.730817	Slc26a11	311cf53b0396d490850fb7ffdbba0b51	Firmicutes	Clostridia	Oscillospirales	Oscillospiraceae	NK4A214_group
0.576557	0.0391462	0.730817	Slc26a11	3f7d763bc602dc98bc0ff21ae9ffca75	Firmicutes	Clostridia	Lachnospirales	Lachnospiraceae	Lachnospiraceae_NK4A136_group
0.576557	0.0391462	0.730817	Slc26a11	3576b1167b164ec4e9d51f1c7b0ae921	Firmicutes	Clostridia	Oscillospirales	Ruminococcaceae	Incertae_Sedis
0.576557	0.0391462	0.730817	Slc26a11	e87127ef30bcba7868e590e92fdf3159	Bacteroidota	Bacteroidia	Bacteroidales	Prevotellaceae	Prevotellaceae_UCG-001
0.576557	0.0391462	0.730817	Arhgap42	e5abf00ec2672f0d850e3001dde78e40	Firmicutes	Bacilli	Lactobacillales	Lactobacillaceae	Lactobacillus
0.576557	0.0391462	0.730817	Arhgap42	8506e522aec14566b87243b1abecf35a	Euryarchaeota	Methanobacteria	Methanobacteriales	Methanobacteriaceae	Methanosphaera
0.576557	0.0391462	0.730817	Arhgap42	10bca56016bea78cb56c3648097aaa3e	Firmicutes	Clostridia	Oscillospirales	Oscillospirales	Oscillospirales
0.576557	0.0391462	0.730817	Arhgap42	d82d37b1ddedde64e9c8f44c9cadeca5	Firmicutes	Clostridia	Oscillospirales	Oscillospiraceae	uncultured
0.576557	0.0391462	0.730817	Arhgap42	4364c3d657969ec1af51633dae6f6d19	Firmicutes	Clostridia	Oscillospirales	Oscillospiraceae	Oscillibacter
0.576557	0.0391462	0.730817	Arhgap42	311cf53b0396d490850fb7ffdbba0b51	Firmicutes	Clostridia	Oscillospirales	Oscillospiraceae	NK4A214_group
0.576557	0.0391462	0.730817	Arhgap42	3f7d763bc602dc98bc0ff21ae9ffca75	Firmicutes	Clostridia	Lachnospirales	Lachnospiraceae	Lachnospiraceae_NK4A136_group
0.576557	0.0391462	0.730817	Arhgap42	3576b1167b164ec4e9d51f1c7b0ae921	Firmicutes	Clostridia	Oscillospirales	Ruminococcaceae	Incertae_Sedis
0.576557	0.0391462	0.730817	Arhgap42	e87127ef30bcba7868e590e92fdf3159	Bacteroidota	Bacteroidia	Bacteroidales	Prevotellaceae	Prevotellaceae_UCG-001
0.576557	0.0391462	0.730817	Tinag	e5abf00ec2672f0d850e3001dde78e40	Firmicutes	Bacilli	Lactobacillales	Lactobacillaceae	Lactobacillus
0.576557	0.0391462	0.730817	Tinag	8506e522aec14566b87243b1abecf35a	Euryarchaeota	Methanobacteria	Methanobacteriales	Methanobacteriaceae	Methanosphaera
0.576557	0.0391462	0.730817	Tinag	10bca56016bea78cb56c3648097aaa3e	Firmicutes	Clostridia	Oscillospirales	Oscillospirales	Oscillospirales
0.576557	0.0391462	0.730817	Tinag	d82d37b1ddedde64e9c8f44c9cadeca5	Firmicutes	Clostridia	Oscillospirales	Oscillospiraceae	uncultured
0.576557	0.0391462	0.730817	Tinag	4364c3d657969ec1af51633dae6f6d19	Firmicutes	Clostridia	Oscillospirales	Oscillospiraceae	Oscillibacter
0.576557	0.0391462	0.730817	Tinag	311cf53b0396d490850fb7ffdbba0b51	Firmicutes	Clostridia	Oscillospirales	Oscillospiraceae	NK4A214_group
0.576557	0.0391462	0.730817	Tinag	3f7d763bc602dc98bc0ff21ae9ffca75	Firmicutes	Clostridia	Lachnospirales	Lachnospiraceae	Lachnospiraceae_NK4A136_group
0.576557	0.0391462	0.730817	Tinag	3576b1167b164ec4e9d51f1c7b0ae921	Firmicutes	Clostridia	Oscillospirales	Ruminococcaceae	Incertae_Sedis
0.576557	0.0391462	0.730817	Tinag	e87127ef30bcba7868e590e92fdf3159	Bacteroidota	Bacteroidia	Bacteroidales	Prevotellaceae	Prevotellaceae_UCG-001
0.576557	0.0391462	0.730817	Igf2bp2	02d440f6c0205a80373839d1eba59663	Firmicutes	Negativicutes	Acidaminococcales	Acidaminococcaceae	Phascolarctobacterium
0.576557	0.0391462	0.730817	Igf2bp2	de0496623032472dbaee12b4113f8f12	Firmicutes	Clostridia	Lachnospirales	Lachnospiraceae	A2
0.576557	0.0391462	0.730817	Ankrd12	e5abf00ec2672f0d850e3001dde78e40	Firmicutes	Bacilli	Lactobacillales	Lactobacillaceae	Lactobacillus
0.576557	0.0391462	0.730817	Ankrd12	8506e522aec14566b87243b1abecf35a	Euryarchaeota	Methanobacteria	Methanobacteriales	Methanobacteriaceae	Methanosphaera
0.576557	0.0391462	0.730817	Ankrd12	10bca56016bea78cb56c3648097aaa3e	Firmicutes	Clostridia	Oscillospirales	Oscillospirales	Oscillospirales
0.576557	0.0391462	0.730817	Ankrd12	d82d37b1ddedde64e9c8f44c9cadeca5	Firmicutes	Clostridia	Oscillospirales	Oscillospiraceae	uncultured
0.576557	0.0391462	0.730817	Ankrd12	4364c3d657969ec1af51633dae6f6d19	Firmicutes	Clostridia	Oscillospirales	Oscillospiraceae	Oscillibacter
0.576557	0.0391462	0.730817	Ankrd12	311cf53b0396d490850fb7ffdbba0b51	Firmicutes	Clostridia	Oscillospirales	Oscillospiraceae	NK4A214_group
0.576557	0.0391462	0.730817	Ankrd12	3f7d763bc602dc98bc0ff21ae9ffca75	Firmicutes	Clostridia	Lachnospirales	Lachnospiraceae	Lachnospiraceae_NK4A136_group
0.576557	0.0391462	0.730817	Ankrd12	3576b1167b164ec4e9d51f1c7b0ae921	Firmicutes	Clostridia	Oscillospirales	Ruminococcaceae	Incertae_Sedis
0.576557	0.0391462	0.730817	Ankrd12	e87127ef30bcba7868e590e92fdf3159	Bacteroidota	Bacteroidia	Bacteroidales	Prevotellaceae	Prevotellaceae_UCG-001
0.576557	0.0391462	0.730817	Abcc6	76071f015c9e1599ccafac989a7e5c47	Firmicutes	Clostridia	Lachnospirales	Lachnospiraceae	Lachnospiraceae_NK4A136_group
0.576557	0.0391462	0.730817	Abcc6	6416fc86a4aac8bfd79ad2ad5689ff4e	Firmicutes	Clostridia	Oscillospirales	Ruminococcaceae	Ruminococcus
0.576557	0.0391462	0.730817	Abcc6	d7f415d377d4bcda2f1170eee1e1bf19	Bacteroidota	Bacteroidia	Bacteroidales	Muribaculaceae	Muribaculaceae
0.576557	0.0391462	0.730817	Myadm	23447ba9532c8a3ad14696686ebf6892	Firmicutes	Clostridia	Lachnospirales	Lachnospiraceae	NA
-0.576557	0.0391462	0.730817	Ldhd	e5abf00ec2672f0d850e3001dde78e40	Firmicutes	Bacilli	Lactobacillales	Lactobacillaceae	Lactobacillus
-0.576557	0.0391462	0.730817	Ldhd	8506e522aec14566b87243b1abecf35a	Euryarchaeota	Methanobacteria	Methanobacteriales	Methanobacteriaceae	Methanosphaera
-0.576557	0.0391462	0.730817	Ldhd	10bca56016bea78cb56c3648097aaa3e	Firmicutes	Clostridia	Oscillospirales	Oscillospirales	Oscillospirales
-0.576557	0.0391462	0.730817	Ldhd	d82d37b1ddedde64e9c8f44c9cadeca5	Firmicutes	Clostridia	Oscillospirales	Oscillospiraceae	uncultured
-0.576557	0.0391462	0.730817	Ldhd	4364c3d657969ec1af51633dae6f6d19	Firmicutes	Clostridia	Oscillospirales	Oscillospiraceae	Oscillibacter
-0.576557	0.0391462	0.730817	Ldhd	311cf53b0396d490850fb7ffdbba0b51	Firmicutes	Clostridia	Oscillospirales	Oscillospiraceae	NK4A214_group
-0.576557	0.0391462	0.730817	Ldhd	3f7d763bc602dc98bc0ff21ae9ffca75	Firmicutes	Clostridia	Lachnospirales	Lachnospiraceae	Lachnospiraceae_NK4A136_group
-0.576557	0.0391462	0.730817	Ldhd	3576b1167b164ec4e9d51f1c7b0ae921	Firmicutes	Clostridia	Oscillospirales	Ruminococcaceae	Incertae_Sedis
-0.576557	0.0391462	0.730817	Ldhd	e87127ef30bcba7868e590e92fdf3159	Bacteroidota	Bacteroidia	Bacteroidales	Prevotellaceae	Prevotellaceae_UCG-001
0.576557	0.0391462	0.730817	Txn1	bfb2d86dee0eae05d74bedecebc4eeb0	Firmicutes	Clostridia	Lachnospirales	Lachnospiraceae	NA
-0.576557	0.0391462	0.730817	Pla2g16	e5abf00ec2672f0d850e3001dde78e40	Firmicutes	Bacilli	Lactobacillales	Lactobacillaceae	Lactobacillus
-0.576557	0.0391462	0.730817	Pla2g16	8506e522aec14566b87243b1abecf35a	Euryarchaeota	Methanobacteria	Methanobacteriales	Methanobacteriaceae	Methanosphaera
-0.576557	0.0391462	0.730817	Pla2g16	10bca56016bea78cb56c3648097aaa3e	Firmicutes	Clostridia	Oscillospirales	Oscillospirales	Oscillospirales
-0.576557	0.0391462	0.730817	Pla2g16	d82d37b1ddedde64e9c8f44c9cadeca5	Firmicutes	Clostridia	Oscillospirales	Oscillospiraceae	uncultured
-0.576557	0.0391462	0.730817	Pla2g16	4364c3d657969ec1af51633dae6f6d19	Firmicutes	Clostridia	Oscillospirales	Oscillospiraceae	Oscillibacter
-0.576557	0.0391462	0.730817	Pla2g16	311cf53b0396d490850fb7ffdbba0b51	Firmicutes	Clostridia	Oscillospirales	Oscillospiraceae	NK4A214_group
-0.576557	0.0391462	0.730817	Pla2g16	3f7d763bc602dc98bc0ff21ae9ffca75	Firmicutes	Clostridia	Lachnospirales	Lachnospiraceae	Lachnospiraceae_NK4A136_group
-0.576557	0.0391462	0.730817	Pla2g16	3576b1167b164ec4e9d51f1c7b0ae921	Firmicutes	Clostridia	Oscillospirales	Ruminococcaceae	Incertae_Sedis
-0.576557	0.0391462	0.730817	Pla2g16	e87127ef30bcba7868e590e92fdf3159	Bacteroidota	Bacteroidia	Bacteroidales	Prevotellaceae	Prevotellaceae_UCG-001
0.576352	0.039232	0.730817	Enpp7	bf40afd1b6e4c4ce5e5230898a623f40	Firmicutes	Bacilli	Lactobacillales	Streptococcaceae	Streptococcus
0.57591	0.0394185	0.730817	Tatdn2	60a4c7da3365218fa6d23fb78a4c3d5b	Bacteroidota	Bacteroidia	Bacteroidales	Muribaculaceae	Muribaculaceae
-0.575294	0.0396789	0.730817	Vamp2	2caf85905bf77ba16117d0ac87377ee2	Bacteroidota	Bacteroidia	Bacteroidales	Rikenellaceae	Alistipes
0.574594	0.0399763	0.730817	Mpp6	93993f21d206fc4bc4d1d943c418560f	Firmicutes	Bacilli	Lactobacillales	Lactobacillaceae	Lactobacillus
0.573427	0.0404761	0.730817	Enpp7	e708eaf7e898bb3b53cfe6a3aef1d825	Bacteroidota	Bacteroidia	Bacteroidales	Muribaculaceae	Muribaculaceae
0.57322	0.0405652	0.730817	Apba3	60552e6091a310455074762c7738bddb	Bacteroidota	Bacteroidia	Bacteroidales	Muribaculaceae	Muribaculaceae
0.572628	0.0408209	0.730817	Igsf9	5d9ca6b6f2468f0cdb93ebcc071c28ff	Bacteroidota	Bacteroidia	Bacteroidales	Muribaculaceae	Muribaculaceae
0.572258	0.0409814	0.730817	Nit2	372176d053910343ca3125c662c778a7	Bacteroidota	Bacteroidia	Bacteroidales	Muribaculaceae	Muribaculaceae
0.572194	0.0410089	0.730817	Ticam2	60a4c7da3365218fa6d23fb78a4c3d5b	Bacteroidota	Bacteroidia	Bacteroidales	Muribaculaceae	Muribaculaceae
-0.571429	0.0413423	0.730817	Ticam2	ea92918725e8144031802a8137249e82	Firmicutes	Bacilli	Erysipelotrichales	Erysipelotrichaceae	uncultured
0.570724	0.0416509	0.730817	Serhl2	95ea85bc3ba627f2dfe4bde4430ce361	Bacteroidota	Bacteroidia	Bacteroidales	Bacteroidaceae	Bacteroides
0.570431	0.0417795	0.730817	Tatdn2	3e5f4ec24c51a1cff30e39594dacb10e	Firmicutes	Bacilli	Lactobacillales	Enterococcaceae	Enterococcus
-0.57025	0.0418593	0.730817	Kctd14	dfaa7595cb25172b5730b1f00522b014	Bacteroidota	Bacteroidia	Bacteroidales	Muribaculaceae	Muribaculaceae
0.570088	0.0419309	0.730817	Arhgap42	bf40afd1b6e4c4ce5e5230898a623f40	Firmicutes	Bacilli	Lactobacillales	Streptococcaceae	Streptococcus
0.569803	0.0420567	0.730817	Enpp7	1ccb418b35df7dd20ec5fd3eda0b12c3	Bacteroidota	Bacteroidia	Bacteroidales	Muribaculaceae	Muribaculaceae
0.569803	0.0420567	0.730817	Slc7a15	c691cec58bf098e9cddbb36a80052474	Firmicutes	Bacilli	Staphylococcales	Staphylococcaceae	Staphylococcus
0.569803	0.0420567	0.730817	Prkg2	bf7e676dc94bf6c144f629443ac61470	Firmicutes	Clostridia	Oscillospirales	Ruminococcaceae	Ruminococcus
0.569803	0.0420567	0.730817	Slc26a11	c20d6c90d01e58881e7075b3108ec4fb	Firmicutes	Clostridia	Lachnospirales	Lachnospiraceae	NA
0.569803	0.0420567	0.730817	Arhgap42	c20d6c90d01e58881e7075b3108ec4fb	Firmicutes	Clostridia	Lachnospirales	Lachnospiraceae	NA
0.569803	0.0420567	0.730817	Tinag	c20d6c90d01e58881e7075b3108ec4fb	Firmicutes	Clostridia	Lachnospirales	Lachnospiraceae	NA
0.569803	0.0420567	0.730817	Mapk6	bf7e676dc94bf6c144f629443ac61470	Firmicutes	Clostridia	Oscillospirales	Ruminococcaceae	Ruminococcus
0.569803	0.0420567	0.730817	Ticam2	bf7e676dc94bf6c144f629443ac61470	Firmicutes	Clostridia	Oscillospirales	Ruminococcaceae	Ruminococcus
0.569803	0.0420567	0.730817	Mpp6	c691cec58bf098e9cddbb36a80052474	Firmicutes	Bacilli	Staphylococcales	Staphylococcaceae	Staphylococcus
0.569803	0.0420567	0.730817	Igf2bp2	c20d6c90d01e58881e7075b3108ec4fb	Firmicutes	Clostridia	Lachnospirales	Lachnospiraceae	NA
0.569803	0.0420567	0.730817	Ankrd12	c20d6c90d01e58881e7075b3108ec4fb	Firmicutes	Clostridia	Lachnospirales	Lachnospiraceae	NA
0.569803	0.0420567	0.730817	Mknk2	1ccb418b35df7dd20ec5fd3eda0b12c3	Bacteroidota	Bacteroidia	Bacteroidales	Muribaculaceae	Muribaculaceae
0.569803	0.0420567	0.730817	Igsf9	bf7e676dc94bf6c144f629443ac61470	Firmicutes	Clostridia	Oscillospirales	Ruminococcaceae	Ruminococcus
0.569803	0.0420567	0.730817	Inpp5k	bf7e676dc94bf6c144f629443ac61470	Firmicutes	Clostridia	Oscillospirales	Ruminococcaceae	Ruminococcus
0.569803	0.0420567	0.730817	Hexb	1ccb418b35df7dd20ec5fd3eda0b12c3	Bacteroidota	Bacteroidia	Bacteroidales	Muribaculaceae	Muribaculaceae
0.569803	0.0420567	0.730817	Vamp2	c691cec58bf098e9cddbb36a80052474	Firmicutes	Bacilli	Staphylococcales	Staphylococcaceae	Staphylococcus
0.569803	0.0420567	0.730817	Tatdn2	bf7e676dc94bf6c144f629443ac61470	Firmicutes	Clostridia	Oscillospirales	Ruminococcaceae	Ruminococcus
-0.569803	0.0420567	0.730817	Serhl2	bf7e676dc94bf6c144f629443ac61470	Firmicutes	Clostridia	Oscillospirales	Ruminococcaceae	Ruminococcus
-0.569803	0.0420567	0.730817	Ldhd	c20d6c90d01e58881e7075b3108ec4fb	Firmicutes	Clostridia	Lachnospirales	Lachnospiraceae	NA
-0.569803	0.0420567	0.730817	Pla2g16	c20d6c90d01e58881e7075b3108ec4fb	Firmicutes	Clostridia	Lachnospirales	Lachnospiraceae	NA
0.56935	0.0422572	0.730817	Kctd14	8e4cdb6bb26938efcc1658383cf1b754	Actinobacteriota	Coriobacteriia	Coriobacteriales	Eggerthellaceae	Enterorhabdus
-0.568926	0.0424459	0.730817	Herpud1	15a766ebfc47bbe82bdd861767c1b473	Bacteroidota	Bacteroidia	Bacteroidales	Muribaculaceae	Muribaculaceae
0.568479	0.0426451	0.730817	Slc26a11	1f613e961f8b2629d1c716c8f35e264f	Firmicutes	Clostridia	Oscillospirales	Ruminococcaceae	CAG-352
0.568479	0.0426451	0.730817	Slc26a11	ebfe143719714e096c609ddebd06c4e7	Firmicutes	Clostridia	Clostridia_UCG-014	Clostridia_UCG-014	Clostridia_UCG-014
0.568479	0.0426451	0.730817	Arhgap42	60a4c7da3365218fa6d23fb78a4c3d5b	Bacteroidota	Bacteroidia	Bacteroidales	Muribaculaceae	Muribaculaceae
0.568479	0.0426451	0.730817	Tinag	1f613e961f8b2629d1c716c8f35e264f	Firmicutes	Clostridia	Oscillospirales	Ruminococcaceae	CAG-352
0.568479	0.0426451	0.730817	Tinag	ebfe143719714e096c609ddebd06c4e7	Firmicutes	Clostridia	Clostridia_UCG-014	Clostridia_UCG-014	Clostridia_UCG-014
0.568479	0.0426451	0.730817	Igf2bp2	11ca7c5efc0c6ef1d41194d025155b70	Bacteroidota	Bacteroidia	Bacteroidales	Muribaculaceae	Muribaculaceae
0.568479	0.0426451	0.730817	Prpf3	86150701946b7a071b93feef50b3448e	Firmicutes	Bacilli	Staphylococcales	Staphylococcaceae	Staphylococcus
-0.568479	0.0426451	0.730817	Serhl2	11ca7c5efc0c6ef1d41194d025155b70	Bacteroidota	Bacteroidia	Bacteroidales	Muribaculaceae	Muribaculaceae
-0.568479	0.0426451	0.730817	Pla2g16	60a4c7da3365218fa6d23fb78a4c3d5b	Bacteroidota	Bacteroidia	Bacteroidales	Muribaculaceae	Muribaculaceae
0.568399	0.0426809	0.730817	Inpp5k	94d4abdd137e65adf18640a8f228ec9a	Firmicutes	Clostridia	Lachnospirales	Lachnospiraceae	Roseburia
-0.568399	0.0426809	0.730817	Myadm	94d4abdd137e65adf18640a8f228ec9a	Firmicutes	Clostridia	Lachnospirales	Lachnospiraceae	Roseburia
-0.567971	0.0428725	0.730817	Sptlc3	5ac12fc11a079cc63bffa1949459d104	Bacteroidota	Bacteroidia	Bacteroidales	Muribaculaceae	Muribaculaceae
0.56745	0.0431064	0.730817	Mapk6	fa9d21d108d0cbe3105f9202769b7e30	Desulfobacterota	Desulfovibrionia	Desulfovibrionales	Desulfovibrionaceae	Desulfovibrio
0.566947	0.0433333	0.730817	Nup50	b44f9c9e334a4d7781106f09afc2e342	Proteobacteria	Gammaproteobacteria	Pasteurellales	Pasteurellaceae	Rodentibacter
-0.566713	0.043439	0.730817	Nit2	9e6ee5a2b3d759aa1a794a08b783ce0b	Actinobacteriota	Coriobacteriia	Coriobacteriales	Atopobiaceae	Coriobacteriaceae_UCG-002
0.566713	0.043439	0.730817	Ankrd12	868a94182121dd66fb13afc0135c58af	Bacteroidota	Bacteroidia	Bacteroidales	Muribaculaceae	Muribaculaceae
-0.566379	0.0435902	0.730817	Pla2g16	67dbb5882ccdf91d89a9262cbd9a2a59	Bacteroidota	Bacteroidia	Bacteroidales	Muribaculaceae	Muribaculaceae
-0.566305	0.043624	0.730817	Prkg2	2caf85905bf77ba16117d0ac87377ee2	Bacteroidota	Bacteroidia	Bacteroidales	Rikenellaceae	Alistipes
-0.565382	0.0440445	0.730817	Serhl2	ec3fa204a10f4022002076499d3a26bb	Bacteroidota	Bacteroidia	Bacteroidales	Muribaculaceae	Muribaculaceae
-0.565382	0.0440445	0.730817	Sptlc3	ec3fa204a10f4022002076499d3a26bb	Bacteroidota	Bacteroidia	Bacteroidales	Muribaculaceae	Muribaculaceae
-0.56521	0.044123	0.730817	Arl4d	210f7da8e58b901818c3c26671d79d0c	Firmicutes	Clostridia	Lachnospirales	Lachnospiraceae	[Eubacterium]_xylanophilum_group
0.564763	0.044328	0.730817	Enpp7	11ca7c5efc0c6ef1d41194d025155b70	Bacteroidota	Bacteroidia	Bacteroidales	Muribaculaceae	Muribaculaceae
-0.564763	0.044328	0.730817	Sptlc3	11ca7c5efc0c6ef1d41194d025155b70	Bacteroidota	Bacteroidia	Bacteroidales	Muribaculaceae	Muribaculaceae
0.564348	0.044519	0.730817	Vamp2	7e1714d3b35b06f8920f7f8da784b503	Bacteroidota	Bacteroidia	Bacteroidales	Muribaculaceae	Muribaculaceae
0.563545	0.0448902	0.730817	Ticam2	93993f21d206fc4bc4d1d943c418560f	Firmicutes	Bacilli	Lactobacillales	Lactobacillaceae	Lactobacillus
0.561986	0.0456169	0.730817	Arhgap42	b2652dae0cd3465fef4218351084e1fc	Bacteroidota	Bacteroidia	Bacteroidales	Muribaculaceae	Muribaculaceae
0.561531	0.0458302	0.730817	Nit2	12bfa7a2be81e1f8ad50b289ee9152c2	Bacteroidota	Bacteroidia	Bacteroidales	Muribaculaceae	Muribaculaceae
-0.561477	0.0458559	0.730817	Hsph1	3342ecae0a7894127dd3877705197d30	Desulfobacterota	Desulfovibrionia	Desulfovibrionales	Desulfovibrionaceae	uncultured
0.561048	0.0460582	0.730817	Abcc6	60a4c7da3365218fa6d23fb78a4c3d5b	Bacteroidota	Bacteroidia	Bacteroidales	Muribaculaceae	Muribaculaceae
0.560691	0.0462269	0.730817	Slc7a15	bf40afd1b6e4c4ce5e5230898a623f40	Firmicutes	Bacilli	Lactobacillales	Streptococcaceae	Streptococcus
0.559576	0.0467567	0.730817	Kctd14	23eebb6693ade40eb3762126aa699219	Actinobacteriota	Coriobacteriia	Coriobacteriales	Eggerthellaceae	Enterorhabdus
-0.559399	0.0468412	0.730817	Kctd14	b8fcb58ecc8e0a792f0e6a8a79fc6598	Bacteroidota	Bacteroidia	Bacteroidales	Muribaculaceae	Muribaculaceae
0.559399	0.0468412	0.730817	Vamp2	dd759fad8634f7efb57d04011a121ca2	Bacteroidota	Bacteroidia	Bacteroidales	Prevotellaceae	Prevotella
0.559231	0.0469217	0.730817	Slc26a11	97c4fa35093427ac3eabd2acc8afe0e8	Bacteroidota	Bacteroidia	Bacteroidales	Muribaculaceae	Muribaculaceae
0.559231	0.0469217	0.730817	Ticam2	97c4fa35093427ac3eabd2acc8afe0e8	Bacteroidota	Bacteroidia	Bacteroidales	Muribaculaceae	Muribaculaceae
0.559085	0.0469913	0.730817	Enpp7	df1da0adceaff0c7f25cdc19ab25a4b2	Bacteroidota	Bacteroidia	Bacteroidales	Muribaculaceae	Muribaculaceae
0.559085	0.0469913	0.730817	Slc26a11	02d440f6c0205a80373839d1eba59663	Firmicutes	Negativicutes	Acidaminococcales	Acidaminococcaceae	Phascolarctobacterium
0.559085	0.0469913	0.730817	Slc26a11	de0496623032472dbaee12b4113f8f12	Firmicutes	Clostridia	Lachnospirales	Lachnospiraceae	A2
0.559085	0.0469913	0.730817	Arhgap42	02d440f6c0205a80373839d1eba59663	Firmicutes	Negativicutes	Acidaminococcales	Acidaminococcaceae	Phascolarctobacterium
0.559085	0.0469913	0.730817	Arhgap42	de0496623032472dbaee12b4113f8f12	Firmicutes	Clostridia	Lachnospirales	Lachnospiraceae	A2
0.559085	0.0469913	0.730817	Tinag	02d440f6c0205a80373839d1eba59663	Firmicutes	Negativicutes	Acidaminococcales	Acidaminococcaceae	Phascolarctobacterium
0.559085	0.0469913	0.730817	Tinag	de0496623032472dbaee12b4113f8f12	Firmicutes	Clostridia	Lachnospirales	Lachnospiraceae	A2
0.559085	0.0469913	0.730817	Igf2bp2	e5abf00ec2672f0d850e3001dde78e40	Firmicutes	Bacilli	Lactobacillales	Lactobacillaceae	Lactobacillus
0.559085	0.0469913	0.730817	Igf2bp2	8506e522aec14566b87243b1abecf35a	Euryarchaeota	Methanobacteria	Methanobacteriales	Methanobacteriaceae	Methanosphaera
0.559085	0.0469913	0.730817	Igf2bp2	10bca56016bea78cb56c3648097aaa3e	Firmicutes	Clostridia	Oscillospirales	Oscillospirales	Oscillospirales
0.559085	0.0469913	0.730817	Igf2bp2	d82d37b1ddedde64e9c8f44c9cadeca5	Firmicutes	Clostridia	Oscillospirales	Oscillospiraceae	uncultured
0.559085	0.0469913	0.730817	Igf2bp2	4364c3d657969ec1af51633dae6f6d19	Firmicutes	Clostridia	Oscillospirales	Oscillospiraceae	Oscillibacter
0.559085	0.0469913	0.730817	Igf2bp2	311cf53b0396d490850fb7ffdbba0b51	Firmicutes	Clostridia	Oscillospirales	Oscillospiraceae	NK4A214_group
0.559085	0.0469913	0.730817	Igf2bp2	3f7d763bc602dc98bc0ff21ae9ffca75	Firmicutes	Clostridia	Lachnospirales	Lachnospiraceae	Lachnospiraceae_NK4A136_group
0.559085	0.0469913	0.730817	Igf2bp2	3576b1167b164ec4e9d51f1c7b0ae921	Firmicutes	Clostridia	Oscillospirales	Ruminococcaceae	Incertae_Sedis
0.559085	0.0469913	0.730817	Igf2bp2	e87127ef30bcba7868e590e92fdf3159	Bacteroidota	Bacteroidia	Bacteroidales	Prevotellaceae	Prevotellaceae_UCG-001
0.559085	0.0469913	0.730817	Ankrd12	02d440f6c0205a80373839d1eba59663	Firmicutes	Negativicutes	Acidaminococcales	Acidaminococcaceae	Phascolarctobacterium
0.559085	0.0469913	0.730817	Ankrd12	de0496623032472dbaee12b4113f8f12	Firmicutes	Clostridia	Lachnospirales	Lachnospiraceae	A2
0.559085	0.0469913	0.730817	Mknk2	df1da0adceaff0c7f25cdc19ab25a4b2	Bacteroidota	Bacteroidia	Bacteroidales	Muribaculaceae	Muribaculaceae
0.559085	0.0469913	0.730817	Hexb	df1da0adceaff0c7f25cdc19ab25a4b2	Bacteroidota	Bacteroidia	Bacteroidales	Muribaculaceae	Muribaculaceae
0.559085	0.0469913	0.730817	Myadm	bfb2d86dee0eae05d74bedecebc4eeb0	Firmicutes	Clostridia	Lachnospirales	Lachnospiraceae	NA
-0.559085	0.0469913	0.730817	Ldhd	02d440f6c0205a80373839d1eba59663	Firmicutes	Negativicutes	Acidaminococcales	Acidaminococcaceae	Phascolarctobacterium
-0.559085	0.0469913	0.730817	Ldhd	de0496623032472dbaee12b4113f8f12	Firmicutes	Clostridia	Lachnospirales	Lachnospiraceae	A2
0.559085	0.0469913	0.730817	Txn1	23447ba9532c8a3ad14696686ebf6892	Firmicutes	Clostridia	Lachnospirales	Lachnospiraceae	NA
-0.559085	0.0469913	0.730817	Pla2g16	02d440f6c0205a80373839d1eba59663	Firmicutes	Negativicutes	Acidaminococcales	Acidaminococcaceae	Phascolarctobacterium
-0.559085	0.0469913	0.730817	Pla2g16	de0496623032472dbaee12b4113f8f12	Firmicutes	Clostridia	Lachnospirales	Lachnospiraceae	A2
0.558738	0.047158	0.730817	Prkg2	426e4bd3cc5adac4f8b128401fa23ba5	Firmicutes	Clostridia	Lachnospirales	Lachnospiraceae	NA
0.558738	0.047158	0.730817	Prkg2	a002718ba460d207639c7cf1d330525d	Bacteroidota	Bacteroidia	Bacteroidales	Muribaculaceae	Muribaculaceae
0.558738	0.047158	0.730817	Arhgap42	a002718ba460d207639c7cf1d330525d	Bacteroidota	Bacteroidia	Bacteroidales	Muribaculaceae	Muribaculaceae
0.558738	0.047158	0.730817	Abcc6	a002718ba460d207639c7cf1d330525d	Bacteroidota	Bacteroidia	Bacteroidales	Muribaculaceae	Muribaculaceae
0.558738	0.047158	0.730817	Tatdn2	a002718ba460d207639c7cf1d330525d	Bacteroidota	Bacteroidia	Bacteroidales	Muribaculaceae	Muribaculaceae
-0.558738	0.047158	0.730817	Pla2g16	a002718ba460d207639c7cf1d330525d	Bacteroidota	Bacteroidia	Bacteroidales	Muribaculaceae	Muribaculaceae
0.55846	0.0472915	0.730817	Herpud1	22c03a75a8e96b594fe0bf72285c79af	Firmicutes	Clostridia	Peptostreptococcales-Tissierellales	Peptostreptococcaceae	Romboutsia
-0.558429	0.0473064	0.730817	Kctd14	6ebcf128a937d8d5b365a8fb976d5e40	Cyanobacteria	Vampirivibrionia	Gastranaerophilales	Gastranaerophilales	Gastranaerophilales
-0.55802	0.0475037	0.730817	Myadm	93993f21d206fc4bc4d1d943c418560f	Firmicutes	Bacilli	Lactobacillales	Lactobacillaceae	Lactobacillus
-0.55802	0.0475037	0.730817	Pla2g16	93993f21d206fc4bc4d1d943c418560f	Firmicutes	Bacilli	Lactobacillales	Lactobacillaceae	Lactobacillus
-0.55802	0.0475037	0.730817	S100a4	93993f21d206fc4bc4d1d943c418560f	Firmicutes	Bacilli	Lactobacillales	Lactobacillaceae	Lactobacillus
0.557157	0.0479214	0.730817	Hsph1	a686d30876b5dde17db9fc37d5e7b614	Bacteroidota	Bacteroidia	Bacteroidales	Muribaculaceae	Muribaculaceae
0.557009	0.0479932	0.730817	Slc26a11	1aff3a58eb31b945fb2b974506054f0b	Firmicutes	Clostridia	Lachnospirales	Lachnospiraceae	Lachnospiraceae_NK4A136_group
0.557009	0.0479932	0.730817	Igf2bp2	1aff3a58eb31b945fb2b974506054f0b	Firmicutes	Clostridia	Lachnospirales	Lachnospiraceae	Lachnospiraceae_NK4A136_group
0.557009	0.0479932	0.730817	Mppe1	1aff3a58eb31b945fb2b974506054f0b	Firmicutes	Clostridia	Lachnospirales	Lachnospiraceae	Lachnospiraceae_NK4A136_group
-0.555709	0.0486285	0.730817	Nqo2	708c3709f20139d11a3760a6f39fcb2f	Bacteroidota	Bacteroidia	Bacteroidales	Muribaculaceae	Muribaculaceae
-0.555419	0.0487711	0.730817	Nqo2	4fe42da047226dc8a182fcfd26c98ffd	Actinobacteriota	Coriobacteriia	Coriobacteriales	uncultured	uncultured
-0.554426	0.0492612	0.730817	Kctd14	45113b8aa4aeffba97a1bf8041df3dc6	Firmicutes	Clostridia	Clostridiales	Clostridiaceae	Clostridium_sensu_stricto_1
-0.554036	0.0494548	0.730817	Sptlc3	e708eaf7e898bb3b53cfe6a3aef1d825	Bacteroidota	Bacteroidia	Bacteroidales	Muribaculaceae	Muribaculaceae
0.553893	0.0495256	0.730817	Arhgap42	f2cb0963fc3199a60b886dbac7b4a86f	Bacteroidota	Bacteroidia	Bacteroidales	Muribaculaceae	Muribaculaceae
-0.553893	0.0495256	0.730817	Pla2g16	f2cb0963fc3199a60b886dbac7b4a86f	Bacteroidota	Bacteroidia	Bacteroidales	Muribaculaceae	Muribaculaceae
0.553617	0.0496634	0.730817	Prkg2	60a4c7da3365218fa6d23fb78a4c3d5b	Bacteroidota	Bacteroidia	Bacteroidales	Muribaculaceae	Muribaculaceae
0.553617	0.0496634	0.730817	Hexb	86150701946b7a071b93feef50b3448e	Firmicutes	Bacilli	Staphylococcales	Staphylococcaceae	Staphylococcus
-0.553617	0.0496634	0.730817	S100a4	60a4c7da3365218fa6d23fb78a4c3d5b	Bacteroidota	Bacteroidia	Bacteroidales	Muribaculaceae	Muribaculaceae
-0.553616	0.0496635	0.730817	Vamp2	210f7da8e58b901818c3c26671d79d0c	Firmicutes	Clostridia	Lachnospirales	Lachnospiraceae	[Eubacterium]_xylanophilum_group
0.553416	0.0497633	0.730817	Igf2bp2	dd759fad8634f7efb57d04011a121ca2	Bacteroidota	Bacteroidia	Bacteroidales	Prevotellaceae	Prevotella
0.553416	0.0497633	0.730817	Nqo2	b8fcb58ecc8e0a792f0e6a8a79fc6598	Bacteroidota	Bacteroidia	Bacteroidales	Muribaculaceae	Muribaculaceae
-0.553416	0.0497633	0.730817	Ldhd	dd759fad8634f7efb57d04011a121ca2	Bacteroidota	Bacteroidia	Bacteroidales	Prevotellaceae	Prevotella
0.552281	0.0503323	0.730817	Arhgap42	a2574623ab3f96d4905ee53561727c06	Bacteroidota	Bacteroidia	Bacteroidales	Muribaculaceae	Muribaculaceae
0.550966	0.0509967	0.730817	Abcc6	8e20218a7d75ab053438eaf5609ad01b	Bacteroidota	Bacteroidia	Bacteroidales	Muribaculaceae	Muribaculaceae
0.550298	0.0513367	0.730817	Prpf3	3e5f4ec24c51a1cff30e39594dacb10e	Firmicutes	Bacilli	Lactobacillales	Enterococcaceae	Enterococcus
0.550207	0.0513834	0.730817	Mknk2	708c3709f20139d11a3760a6f39fcb2f	Bacteroidota	Bacteroidia	Bacteroidales	Muribaculaceae	Muribaculaceae
-0.549901	0.0515398	0.730817	Mknk2	504bc66f310a5705209258227eb331de	Firmicutes	Clostridia	Lachnospirales	Lachnospiraceae	NA
0.549451	0.0517706	0.730817	S100a4	ea92918725e8144031802a8137249e82	Firmicutes	Bacilli	Erysipelotrichales	Erysipelotrichaceae	uncultured
0.549143	0.0519288	0.730817	Enpp7	a2574623ab3f96d4905ee53561727c06	Bacteroidota	Bacteroidia	Bacteroidales	Muribaculaceae	Muribaculaceae
-0.548342	0.0523417	0.730817	Mpp6	95ea85bc3ba627f2dfe4bde4430ce361	Bacteroidota	Bacteroidia	Bacteroidales	Bacteroidaceae	Bacteroides
0.547563	0.0527461	0.730817	Mknk2	426e4bd3cc5adac4f8b128401fa23ba5	Firmicutes	Clostridia	Lachnospirales	Lachnospiraceae	NA
-0.547563	0.0527461	0.730817	S100a4	a002718ba460d207639c7cf1d330525d	Bacteroidota	Bacteroidia	Bacteroidales	Muribaculaceae	Muribaculaceae
-0.547456	0.0528019	0.730817	Nqo2	22c03a75a8e96b594fe0bf72285c79af	Firmicutes	Clostridia	Peptostreptococcales-Tissierellales	Peptostreptococcaceae	Romboutsia
0.547433	0.0528136	0.730817	Kctd14	7acf62ce2d76c3d9e6e80ca281fad87e	Actinobacteriota	Coriobacteriia	Coriobacteriales	Eggerthellaceae	Enterorhabdus
0.54697	0.0530554	0.730817	Ankrd12	93993f21d206fc4bc4d1d943c418560f	Firmicutes	Bacilli	Lactobacillales	Lactobacillaceae	Lactobacillus
0.546595	0.0532515	0.730817	Tatdn2	b44f9c9e334a4d7781106f09afc2e342	Proteobacteria	Gammaproteobacteria	Pasteurellales	Pasteurellaceae	Rodentibacter
0.546324	0.0533938	0.730817	Serhl2	1d3c38c4ad4515de39dcc9a21c1b5c4f	Actinobacteriota	Coriobacteriia	Coriobacteriales	Eggerthellaceae	Enterorhabdus
0.546185	0.0534663	0.730817	Mpp6	86150701946b7a071b93feef50b3448e	Firmicutes	Bacilli	Staphylococcales	Staphylococcaceae	Staphylococcus
0.546185	0.0534663	0.730817	Mppe1	741f10ee7929177a5b83934be7254d22	Firmicutes	Clostridia	Lachnospirales	Lachnospiraceae	NA
0.546185	0.0534663	0.730817	Vamp2	86150701946b7a071b93feef50b3448e	Firmicutes	Bacilli	Staphylococcales	Staphylococcaceae	Staphylococcus
0.546005	0.0535612	0.730817	Slc26a11	5ac12fc11a079cc63bffa1949459d104	Bacteroidota	Bacteroidia	Bacteroidales	Muribaculaceae	Muribaculaceae
-0.546005	0.0535612	0.730817	Ldhd	5ac12fc11a079cc63bffa1949459d104	Bacteroidota	Bacteroidia	Bacteroidales	Muribaculaceae	Muribaculaceae
0.544705	0.0542481	0.730817	Mapk6	a090cfd82fcf8acc9631cfe49cd1156f	Firmicutes	Clostridia	Oscillospirales	Ruminococcaceae	Ruminococcus
0.544442	0.0543878	0.730817	Mknk2	ec3fa204a10f4022002076499d3a26bb	Bacteroidota	Bacteroidia	Bacteroidales	Muribaculaceae	Muribaculaceae
-0.543956	0.0546465	0.730817	Slc26a11	ea92918725e8144031802a8137249e82	Firmicutes	Bacilli	Erysipelotrichales	Erysipelotrichaceae	uncultured
-0.543956	0.0546465	0.730817	Igf2bp2	ea92918725e8144031802a8137249e82	Firmicutes	Bacilli	Erysipelotrichales	Erysipelotrichaceae	uncultured
0.543956	0.0546465	0.730817	Pla2g16	ea92918725e8144031802a8137249e82	Firmicutes	Bacilli	Erysipelotrichales	Erysipelotrichaceae	uncultured
0.543557	0.0548596	0.730817	Abcc6	3342ecae0a7894127dd3877705197d30	Desulfobacterota	Desulfovibrionia	Desulfovibrionales	Desulfovibrionaceae	uncultured
0.543228	0.0550359	0.730817	Pla2g16	0e4cd919c315e5e3a264cc696213433c	Firmicutes	Bacilli	Erysipelotrichales	Erysipelotrichaceae	Allobaculum
0.541954	0.0557223	0.730817	Ankrd12	708c3709f20139d11a3760a6f39fcb2f	Bacteroidota	Bacteroidia	Bacteroidales	Muribaculaceae	Muribaculaceae
0.541195	0.0561337	0.730817	Apba3	247af93c517354c473c71b05086ecea3	Firmicutes	Clostridia	Peptostreptococcales-Tissierellales	Peptostreptococcaceae	Romboutsia
-0.541109	0.0561805	0.730817	Mapk6	e8411ed6cbb92dd48912b3a9ba0f49d6	Actinobacteriota	Coriobacteriia	Coriobacteriales	Eggerthellaceae	Adlercreutzia
0.54078	0.0563599	0.730817	Ticam2	b44f9c9e334a4d7781106f09afc2e342	Proteobacteria	Gammaproteobacteria	Pasteurellales	Pasteurellaceae	Rodentibacter
0.540442	0.0565442	0.730817	Tatdn2	ae72427e6314cf8c1d95fd8f0145a596	Bacteroidota	Bacteroidia	Bacteroidales	Muribaculaceae	Muribaculaceae
0.538754	0.0574724	0.730817	Igsf9	11ca7c5efc0c6ef1d41194d025155b70	Bacteroidota	Bacteroidia	Bacteroidales	Muribaculaceae	Muribaculaceae
0.538754	0.0574724	0.730817	Mppe1	8d6ba5e58e27bde717c555e5c2b50d06	Firmicutes	Clostridia	Lachnospirales	Lachnospiraceae	Lachnospiraceae_NK4A136_group
-0.538462	0.0576344	0.730817	Myadm	bd4659cc40db1e57991ae4f3fc6f4228	Bacteroidota	Bacteroidia	Bacteroidales	Muribaculaceae	Muribaculaceae
-0.537873	0.0579615	0.730817	Nqo2	b44f9c9e334a4d7781106f09afc2e342	Proteobacteria	Gammaproteobacteria	Pasteurellales	Pasteurellaceae	Rodentibacter
-0.537584	0.0581221	0.730817	Kctd14	3f843e6262d3bec629130d17337e052e	Actinobacteriota	Actinobacteria	Corynebacteriales	Corynebacteriaceae	Corynebacterium
-0.537584	0.0581221	0.730817	S100a4	3342ecae0a7894127dd3877705197d30	Desulfobacterota	Desulfovibrionia	Desulfovibrionales	Desulfovibrionaceae	uncultured
-0.536937	0.0584834	0.730817	Kctd14	f2cb0963fc3199a60b886dbac7b4a86f	Bacteroidota	Bacteroidia	Bacteroidales	Muribaculaceae	Muribaculaceae
0.536876	0.0585175	0.730817	Mapk6	3e5f4ec24c51a1cff30e39594dacb10e	Firmicutes	Bacilli	Lactobacillales	Enterococcaceae	Enterococcus
0.536591	0.0586776	0.730817	Inpp5k	5ac12fc11a079cc63bffa1949459d104	Bacteroidota	Bacteroidia	Bacteroidales	Muribaculaceae	Muribaculaceae
0.536452	0.0587558	0.730817	Arl4d	20f3791a07f97565c122882f75a980c1	Firmicutes	Bacilli	Lactobacillales	Lactobacillaceae	Lactobacillus
-0.536452	0.0587558	0.730817	Sptlc3	708c3709f20139d11a3760a6f39fcb2f	Bacteroidota	Bacteroidia	Bacteroidales	Muribaculaceae	Muribaculaceae
0.536388	0.0587915	0.730817	Serhl2	b7b685e31f420c647754f3c275d6f350	Firmicutes	Clostridia	Oscillospirales	UCG-010	UCG-010
-0.536388	0.0587915	0.730817	Ldhd	426e4bd3cc5adac4f8b128401fa23ba5	Firmicutes	Clostridia	Lachnospirales	Lachnospiraceae	NA
-0.536388	0.0587915	0.730817	Sptlc3	426e4bd3cc5adac4f8b128401fa23ba5	Firmicutes	Clostridia	Lachnospirales	Lachnospiraceae	NA
0.53592	0.0590551	0.730817	Igf2bp2	93993f21d206fc4bc4d1d943c418560f	Firmicutes	Bacilli	Lactobacillales	Lactobacillaceae	Lactobacillus
-0.535468	0.0593105	0.730817	S100a4	7ec04ab23f1af3939294afee48d227a6	Firmicutes	Negativicutes	Veillonellales-Selenomonadales	Veillonellaceae	Veillonella
-0.535039	0.0595533	0.730817	Serhl2	1f613e961f8b2629d1c716c8f35e264f	Firmicutes	Clostridia	Oscillospirales	Ruminococcaceae	CAG-352
-0.535039	0.0595533	0.730817	Serhl2	ebfe143719714e096c609ddebd06c4e7	Firmicutes	Clostridia	Clostridia_UCG-014	Clostridia_UCG-014	Clostridia_UCG-014
0.534437	0.0598951	0.730817	Vamp2	97c4fa35093427ac3eabd2acc8afe0e8	Bacteroidota	Bacteroidia	Bacteroidales	Muribaculaceae	Muribaculaceae
0.533701	0.0603156	0.730817	Enpp7	708c3709f20139d11a3760a6f39fcb2f	Bacteroidota	Bacteroidia	Bacteroidales	Muribaculaceae	Muribaculaceae
0.533701	0.0603156	0.730817	Mpp6	868a94182121dd66fb13afc0135c58af	Bacteroidota	Bacteroidia	Bacteroidales	Muribaculaceae	Muribaculaceae
-0.533701	0.0603156	0.730817	Myadm	20f3791a07f97565c122882f75a980c1	Firmicutes	Bacilli	Lactobacillales	Lactobacillaceae	Lactobacillus
-0.532967	0.0607365	0.730817	Igsf9	ea92918725e8144031802a8137249e82	Firmicutes	Bacilli	Erysipelotrichales	Erysipelotrichaceae	uncultured
0.532967	0.0607365	0.730817	Serhl2	391f8bc6e816c8d293f8b43cbdd4e81c	Firmicutes	Bacilli	Lactobacillales	Lactobacillaceae	Lactobacillus
0.532476	0.0610193	0.730817	Ankrd12	dd759fad8634f7efb57d04011a121ca2	Bacteroidota	Bacteroidia	Bacteroidales	Prevotellaceae	Prevotella
-0.532085	0.0612452	0.730817	Vamp2	0e4cd919c315e5e3a264cc696213433c	Firmicutes	Bacilli	Erysipelotrichales	Erysipelotrichaceae	Allobaculum
0.532059	0.0612601	0.730817	Arhgap42	1cd46ce03db15b28a0e0be23ed7c7ec3	Bacteroidota	Bacteroidia	Bacteroidales	Muribaculaceae	Muribaculaceae
0.531611	0.0615199	0.730817	Mapk6	3342ecae0a7894127dd3877705197d30	Desulfobacterota	Desulfovibrionia	Desulfovibrionales	Desulfovibrionaceae	uncultured
0.531611	0.0615199	0.730817	Herpud1	3342ecae0a7894127dd3877705197d30	Desulfobacterota	Desulfovibrionia	Desulfovibrionales	Desulfovibrionaceae	uncultured
0.531611	0.0615199	0.730817	Nit2	fa9d21d108d0cbe3105f9202769b7e30	Desulfobacterota	Desulfovibrionia	Desulfovibrionales	Desulfovibrionaceae	Desulfovibrio
0.531611	0.0615199	0.730817	Ankrd12	fa9d21d108d0cbe3105f9202769b7e30	Desulfobacterota	Desulfovibrionia	Desulfovibrionales	Desulfovibrionaceae	Desulfovibrio
0.53095	0.0619046	0.730817	Hexb	20f3791a07f97565c122882f75a980c1	Firmicutes	Bacilli	Lactobacillales	Lactobacillaceae	Lactobacillus
0.530395	0.0622285	0.730817	Prkg2	93993f21d206fc4bc4d1d943c418560f	Firmicutes	Bacilli	Lactobacillales	Lactobacillaceae	Lactobacillus
0.530395	0.0622285	0.730817	Ticam2	dccf84c0199e3029480086ee6109690e	Bacteroidota	Bacteroidia	Bacteroidales	Muribaculaceae	Muribaculaceae
0.530166	0.0623628	0.730817	Arl4d	cc7d80e1f071bb01cbe4abc747696813	Firmicutes	Bacilli	Lactobacillales	Streptococcaceae	Streptococcus
0.530166	0.0623628	0.730817	Igf2bp2	3e5f4ec24c51a1cff30e39594dacb10e	Firmicutes	Bacilli	Lactobacillales	Enterococcaceae	Enterococcus
0.529229	0.0629131	0.730817	Slc7a15	e7f5cb6002f8279bb6dc21d6a05c43fd	Bacteroidota	Bacteroidia	Bacteroidales	Muribaculaceae	Muribaculaceae
0.528928	0.0630911	0.730817	Slc26a11	b2652dae0cd3465fef4218351084e1fc	Bacteroidota	Bacteroidia	Bacteroidales	Muribaculaceae	Muribaculaceae
0.528199	0.0635229	0.730817	Mpp6	20f3791a07f97565c122882f75a980c1	Firmicutes	Bacilli	Lactobacillales	Lactobacillaceae	Lactobacillus
0.527608	0.0638743	0.730817	Arhgap42	1f613e961f8b2629d1c716c8f35e264f	Firmicutes	Clostridia	Oscillospirales	Ruminococcaceae	CAG-352
0.527608	0.0638743	0.730817	Arhgap42	ebfe143719714e096c609ddebd06c4e7	Firmicutes	Clostridia	Clostridia_UCG-014	Clostridia_UCG-014	Clostridia_UCG-014
0.527608	0.0638743	0.730817	Igf2bp2	741f10ee7929177a5b83934be7254d22	Firmicutes	Clostridia	Lachnospirales	Lachnospiraceae	NA
0.527608	0.0638743	0.730817	Ankrd12	60a4c7da3365218fa6d23fb78a4c3d5b	Bacteroidota	Bacteroidia	Bacteroidales	Muribaculaceae	Muribaculaceae
0.527608	0.0638743	0.730817	Tatdn2	741f10ee7929177a5b83934be7254d22	Firmicutes	Clostridia	Lachnospirales	Lachnospiraceae	NA
-0.527473	0.0639549	0.730817	Prkg2	ea92918725e8144031802a8137249e82	Firmicutes	Bacilli	Erysipelotrichales	Erysipelotrichaceae	uncultured
-0.527473	0.0639549	0.730817	Mapk6	ea92918725e8144031802a8137249e82	Firmicutes	Bacilli	Erysipelotrichales	Erysipelotrichaceae	uncultured
-0.527473	0.0639549	0.730817	Sptlc3	5a65c48fde157b837427c2b621b4aa30	Firmicutes	Clostridia	Peptostreptococcales-Tissierellales	Peptostreptococcaceae	Romboutsia
-0.527473	0.0639549	0.730817	Sptlc3	2435b20eb910eb804b9e33dd51cc0d74	Firmicutes	Clostridia	Peptostreptococcales-Tissierellales	Peptostreptococcaceae	Romboutsia
-0.526513	0.0645287	0.730817	Kctd14	7064b2eb804e400a056ff9fdcf234e8b	Bacteroidota	Bacteroidia	Bacteroidales	Muribaculaceae	Muribaculaceae
0.526513	0.0645287	0.730817	Vamp2	ae72427e6314cf8c1d95fd8f0145a596	Bacteroidota	Bacteroidia	Bacteroidales	Muribaculaceae	Muribaculaceae
0.526493	0.0645409	0.730817	Arl4d	ec3fa204a10f4022002076499d3a26bb	Bacteroidota	Bacteroidia	Bacteroidales	Muribaculaceae	Muribaculaceae
0.526243	0.0646913	0.730817	Mknk2	b44f9c9e334a4d7781106f09afc2e342	Proteobacteria	Gammaproteobacteria	Pasteurellales	Pasteurellaceae	Rodentibacter
-0.525213	0.0653124	0.730817	Txn1	426e4bd3cc5adac4f8b128401fa23ba5	Firmicutes	Clostridia	Lachnospirales	Lachnospiraceae	NA
0.524142	0.065963	0.730817	Prkg2	45e904a00b9e3d6e329aea404837ba19	Firmicutes	Clostridia	Oscillospirales	[Eubacterium]_coprostanoligenes_group	[Eubacterium]_coprostanoligenes_group
0.524142	0.065963	0.730817	Arhgap42	9c0d9d19bb02687ea7f00208ba6119fe	Bacteroidota	Bacteroidia	Bacteroidales	Muribaculaceae	Muribaculaceae
0.524142	0.065963	0.730817	Tinag	45e904a00b9e3d6e329aea404837ba19	Firmicutes	Clostridia	Oscillospirales	[Eubacterium]_coprostanoligenes_group	[Eubacterium]_coprostanoligenes_group
0.524142	0.065963	0.730817	Mapk6	fcf2bd49ffcc8fe312b8c5b7e8f1b279	Firmicutes	Clostridia	Oscillospirales	Oscillospiraceae	NA
0.524142	0.065963	0.730817	Mapk6	a82e65f0bdb2adb0542a1d35b03ebabc	Firmicutes	Clostridia	Lachnospirales	Lachnospiraceae	Blautia
0.524142	0.065963	0.730817	Mapk6	28e862a79deca9e98086827b44771ceb	Firmicutes	Clostridia	Oscillospirales	Oscillospiraceae	Colidextribacter
0.524142	0.065963	0.730817	Mapk6	0ab7f05c0484341e92403a5ee4deaa67	Firmicutes	Clostridia	Peptococcales	Peptococcaceae	Peptococcus
0.524142	0.065963	0.730817	Herpud1	45e904a00b9e3d6e329aea404837ba19	Firmicutes	Clostridia	Oscillospirales	[Eubacterium]_coprostanoligenes_group	[Eubacterium]_coprostanoligenes_group
0.524142	0.065963	0.730817	Ankrd12	fcf2bd49ffcc8fe312b8c5b7e8f1b279	Firmicutes	Clostridia	Oscillospirales	Oscillospiraceae	NA
0.524142	0.065963	0.730817	Ankrd12	a82e65f0bdb2adb0542a1d35b03ebabc	Firmicutes	Clostridia	Lachnospirales	Lachnospiraceae	Blautia
0.524142	0.065963	0.730817	Ankrd12	28e862a79deca9e98086827b44771ceb	Firmicutes	Clostridia	Oscillospirales	Oscillospiraceae	Colidextribacter
0.524142	0.065963	0.730817	Ankrd12	0ab7f05c0484341e92403a5ee4deaa67	Firmicutes	Clostridia	Peptococcales	Peptococcaceae	Peptococcus
0.524142	0.065963	0.730817	Igsf9	e5abf00ec2672f0d850e3001dde78e40	Firmicutes	Bacilli	Lactobacillales	Lactobacillaceae	Lactobacillus
0.524142	0.065963	0.730817	Igsf9	8506e522aec14566b87243b1abecf35a	Euryarchaeota	Methanobacteria	Methanobacteriales	Methanobacteriaceae	Methanosphaera
0.524142	0.065963	0.730817	Igsf9	10bca56016bea78cb56c3648097aaa3e	Firmicutes	Clostridia	Oscillospirales	Oscillospirales	Oscillospirales
0.524142	0.065963	0.730817	Igsf9	d82d37b1ddedde64e9c8f44c9cadeca5	Firmicutes	Clostridia	Oscillospirales	Oscillospiraceae	uncultured
0.524142	0.065963	0.730817	Igsf9	4364c3d657969ec1af51633dae6f6d19	Firmicutes	Clostridia	Oscillospirales	Oscillospiraceae	Oscillibacter
0.524142	0.065963	0.730817	Igsf9	311cf53b0396d490850fb7ffdbba0b51	Firmicutes	Clostridia	Oscillospirales	Oscillospiraceae	NK4A214_group
0.524142	0.065963	0.730817	Igsf9	3f7d763bc602dc98bc0ff21ae9ffca75	Firmicutes	Clostridia	Lachnospirales	Lachnospiraceae	Lachnospiraceae_NK4A136_group
0.524142	0.065963	0.730817	Igsf9	3576b1167b164ec4e9d51f1c7b0ae921	Firmicutes	Clostridia	Oscillospirales	Ruminococcaceae	Incertae_Sedis
0.524142	0.065963	0.730817	Igsf9	e87127ef30bcba7868e590e92fdf3159	Bacteroidota	Bacteroidia	Bacteroidales	Prevotellaceae	Prevotellaceae_UCG-001
-0.524142	0.065963	0.730817	Inpp5k	bfb2d86dee0eae05d74bedecebc4eeb0	Firmicutes	Clostridia	Lachnospirales	Lachnospiraceae	NA
0.524142	0.065963	0.730817	Hexb	45e904a00b9e3d6e329aea404837ba19	Firmicutes	Clostridia	Oscillospirales	[Eubacterium]_coprostanoligenes_group	[Eubacterium]_coprostanoligenes_group
0.524142	0.065963	0.730817	Abcc6	e5abf00ec2672f0d850e3001dde78e40	Firmicutes	Bacilli	Lactobacillales	Lactobacillaceae	Lactobacillus
0.524142	0.065963	0.730817	Abcc6	8506e522aec14566b87243b1abecf35a	Euryarchaeota	Methanobacteria	Methanobacteriales	Methanobacteriaceae	Methanosphaera
0.524142	0.065963	0.730817	Abcc6	10bca56016bea78cb56c3648097aaa3e	Firmicutes	Clostridia	Oscillospirales	Oscillospirales	Oscillospirales
0.524142	0.065963	0.730817	Abcc6	d82d37b1ddedde64e9c8f44c9cadeca5	Firmicutes	Clostridia	Oscillospirales	Oscillospiraceae	uncultured
0.524142	0.065963	0.730817	Abcc6	4364c3d657969ec1af51633dae6f6d19	Firmicutes	Clostridia	Oscillospirales	Oscillospiraceae	Oscillibacter
0.524142	0.065963	0.730817	Abcc6	311cf53b0396d490850fb7ffdbba0b51	Firmicutes	Clostridia	Oscillospirales	Oscillospiraceae	NK4A214_group
0.524142	0.065963	0.730817	Abcc6	3f7d763bc602dc98bc0ff21ae9ffca75	Firmicutes	Clostridia	Lachnospirales	Lachnospiraceae	Lachnospiraceae_NK4A136_group
0.524142	0.065963	0.730817	Abcc6	3576b1167b164ec4e9d51f1c7b0ae921	Firmicutes	Clostridia	Oscillospirales	Ruminococcaceae	Incertae_Sedis
0.524142	0.065963	0.730817	Abcc6	e87127ef30bcba7868e590e92fdf3159	Bacteroidota	Bacteroidia	Bacteroidales	Prevotellaceae	Prevotellaceae_UCG-001
0.524142	0.065963	0.730817	Myadm	8651b5b6260ffa208f74591b05a7baf5	Firmicutes	Clostridia	Oscillospirales	Ruminococcaceae	Ruminococcus
0.524142	0.065963	0.730817	Myadm	b500790e0b54e0cbbbf539ba000e8a31	Firmicutes	Clostridia	Lachnospirales	Lachnospiraceae	Lachnospiraceae_NK4A136_group
-0.524142	0.065963	0.730817	Txn1	e5abf00ec2672f0d850e3001dde78e40	Firmicutes	Bacilli	Lactobacillales	Lactobacillaceae	Lactobacillus
-0.524142	0.065963	0.730817	Txn1	8506e522aec14566b87243b1abecf35a	Euryarchaeota	Methanobacteria	Methanobacteriales	Methanobacteriaceae	Methanosphaera
-0.524142	0.065963	0.730817	Txn1	10bca56016bea78cb56c3648097aaa3e	Firmicutes	Clostridia	Oscillospirales	Oscillospirales	Oscillospirales
-0.524142	0.065963	0.730817	Txn1	d82d37b1ddedde64e9c8f44c9cadeca5	Firmicutes	Clostridia	Oscillospirales	Oscillospiraceae	uncultured
-0.524142	0.065963	0.730817	Txn1	4364c3d657969ec1af51633dae6f6d19	Firmicutes	Clostridia	Oscillospirales	Oscillospiraceae	Oscillibacter
-0.524142	0.065963	0.730817	Txn1	311cf53b0396d490850fb7ffdbba0b51	Firmicutes	Clostridia	Oscillospirales	Oscillospiraceae	NK4A214_group
-0.524142	0.065963	0.730817	Txn1	3f7d763bc602dc98bc0ff21ae9ffca75	Firmicutes	Clostridia	Lachnospirales	Lachnospiraceae	Lachnospiraceae_NK4A136_group
-0.524142	0.065963	0.730817	Txn1	3576b1167b164ec4e9d51f1c7b0ae921	Firmicutes	Clostridia	Oscillospirales	Ruminococcaceae	Incertae_Sedis
-0.524142	0.065963	0.730817	Txn1	e87127ef30bcba7868e590e92fdf3159	Bacteroidota	Bacteroidia	Bacteroidales	Prevotellaceae	Prevotellaceae_UCG-001
-0.524142	0.065963	0.730817	Hsph1	45e904a00b9e3d6e329aea404837ba19	Firmicutes	Clostridia	Oscillospirales	[Eubacterium]_coprostanoligenes_group	[Eubacterium]_coprostanoligenes_group
0.523831	0.0661532	0.730817	Prpf3	247af93c517354c473c71b05086ecea3	Firmicutes	Clostridia	Peptostreptococcales-Tissierellales	Peptostreptococcaceae	Romboutsia
0.523728	0.0662162	0.730817	Ldhd	a686d30876b5dde17db9fc37d5e7b614	Bacteroidota	Bacteroidia	Bacteroidales	Muribaculaceae	Muribaculaceae
-0.523502	0.0663543	0.730817	Txn1	ec3fa204a10f4022002076499d3a26bb	Bacteroidota	Bacteroidia	Bacteroidales	Muribaculaceae	Muribaculaceae
0.523034	0.0666411	0.730817	Ticam2	67dbb5882ccdf91d89a9262cbd9a2a59	Bacteroidota	Bacteroidia	Bacteroidales	Muribaculaceae	Muribaculaceae
-0.522697	0.0668486	0.730817	Txn1	22c03a75a8e96b594fe0bf72285c79af	Firmicutes	Clostridia	Peptostreptococcales-Tissierellales	Peptostreptococcaceae	Romboutsia
0.521978	0.0672917	0.730817	Apba3	5a65c48fde157b837427c2b621b4aa30	Firmicutes	Clostridia	Peptostreptococcales-Tissierellales	Peptostreptococcaceae	Romboutsia
0.521978	0.0672917	0.730817	Abcc6	2435b20eb910eb804b9e33dd51cc0d74	Firmicutes	Clostridia	Peptostreptococcales-Tissierellales	Peptostreptococcaceae	Romboutsia
-0.521168	0.0677937	0.730817	Abcc6	806f7c098c416a344d45cae82c5ddd3b	Bacteroidota	Bacteroidia	Bacteroidales	Muribaculaceae	Muribaculaceae
-0.520663	0.068108	0.730817	Herpud1	6f4d994a2b6e0f81b87deb4110a3bf51	Bacteroidota	Bacteroidia	Bacteroidales	Muribaculaceae	Muribaculaceae
0.520428	0.0682547	0.730817	Igsf9	d8279863961ce362b8c45682a99d9e88	Bacteroidota	Bacteroidia	Bacteroidales	Muribaculaceae	Muribaculaceae
-0.520366	0.0682936	0.730817	Arhgap42	8e3d9223a3ad214f3f9ecbfebc55c3a8	Actinobacteriota	Coriobacteriia	Coriobacteriales	Eggerthellaceae	NA
0.520177	0.0684119	0.730817	Mapk6	8d6ba5e58e27bde717c555e5c2b50d06	Firmicutes	Clostridia	Lachnospirales	Lachnospiraceae	Lachnospiraceae_NK4A136_group
0.520177	0.0684119	0.730817	Myadm	3df1396a9aeb0b173c18ccc677f5e322	Bacteroidota	Bacteroidia	Bacteroidales	Muribaculaceae	Muribaculaceae
0.520177	0.0684119	0.730817	S100a4	ff59f8a720e0aa42eba88a2169f1e9a6	Firmicutes	Clostridia	Peptostreptococcales-Tissierellales	Peptostreptococcaceae	Romboutsia
-0.519945	0.0685565	0.730817	Nup50	df56f1837a0dcb68d1d7dd57ebaa93b4	Desulfobacterota	Desulfovibrionia	Desulfovibrionales	Desulfovibrionaceae	Desulfovibrio
0.519345	0.0689334	0.730817	Mapk6	93993f21d206fc4bc4d1d943c418560f	Firmicutes	Bacilli	Lactobacillales	Lactobacillaceae	Lactobacillus
0.519345	0.0689334	0.730817	Igsf9	dccf84c0199e3029480086ee6109690e	Bacteroidota	Bacteroidia	Bacteroidales	Muribaculaceae	Muribaculaceae
-0.517909	0.0698405	0.730817	Kctd14	628637af9c582dd2ca6fcdd66019d86c	Bacteroidota	Bacteroidia	Bacteroidales	Muribaculaceae	Muribaculaceae
0.517521	0.0700872	0.730817	Enpp7	b44f9c9e334a4d7781106f09afc2e342	Proteobacteria	Gammaproteobacteria	Pasteurellales	Pasteurellaceae	Rodentibacter
0.516484	0.070749	0.730817	Prpf3	5a65c48fde157b837427c2b621b4aa30	Firmicutes	Clostridia	Peptostreptococcales-Tissierellales	Peptostreptococcaceae	Romboutsia
-0.516461	0.0707634	0.730817	Abcc6	504bc66f310a5705209258227eb331de	Firmicutes	Clostridia	Lachnospirales	Lachnospiraceae	NA
-0.515407	0.0714409	0.730817	Kctd14	426caa61c235634692a9a1763db7fe06	Firmicutes	Bacilli	Acholeplasmatales	Acholeplasmataceae	Anaeroplasma
-0.515407	0.0714409	0.730817	Kctd14	6c68737282272a7c87a156e6a5648bce	Firmicutes	Clostridia	Lachnospirales	Lachnospiraceae	A2
0.515407	0.0714409	0.730817	Mppe1	e5abf00ec2672f0d850e3001dde78e40	Firmicutes	Bacilli	Lactobacillales	Lactobacillaceae	Lactobacillus
0.515407	0.0714409	0.730817	Mppe1	8506e522aec14566b87243b1abecf35a	Euryarchaeota	Methanobacteria	Methanobacteriales	Methanobacteriaceae	Methanosphaera
0.515407	0.0714409	0.730817	Mppe1	10bca56016bea78cb56c3648097aaa3e	Firmicutes	Clostridia	Oscillospirales	Oscillospirales	Oscillospirales
0.515407	0.0714409	0.730817	Mppe1	d82d37b1ddedde64e9c8f44c9cadeca5	Firmicutes	Clostridia	Oscillospirales	Oscillospiraceae	uncultured
0.515407	0.0714409	0.730817	Mppe1	4364c3d657969ec1af51633dae6f6d19	Firmicutes	Clostridia	Oscillospirales	Oscillospiraceae	Oscillibacter
0.515407	0.0714409	0.730817	Mppe1	311cf53b0396d490850fb7ffdbba0b51	Firmicutes	Clostridia	Oscillospirales	Oscillospiraceae	NK4A214_group
0.515407	0.0714409	0.730817	Mppe1	3f7d763bc602dc98bc0ff21ae9ffca75	Firmicutes	Clostridia	Lachnospirales	Lachnospiraceae	Lachnospiraceae_NK4A136_group
0.515407	0.0714409	0.730817	Mppe1	3576b1167b164ec4e9d51f1c7b0ae921	Firmicutes	Clostridia	Oscillospirales	Ruminococcaceae	Incertae_Sedis
0.515407	0.0714409	0.730817	Mppe1	e87127ef30bcba7868e590e92fdf3159	Bacteroidota	Bacteroidia	Bacteroidales	Prevotellaceae	Prevotellaceae_UCG-001
-0.515407	0.0714409	0.730817	Txn1	931e1aac50b9a879d0fd387883a56852	Firmicutes	Clostridia	Lachnospirales	Lachnospiraceae	Lachnoclostridium
0.515407	0.0714409	0.730817	Pla2g16	40c1277064dd8904b73b57776ec9e3a3	Firmicutes	Clostridia	Clostridia_UCG-014	Clostridia_UCG-014	Clostridia_UCG-014
0.515407	0.0714409	0.730817	Pla2g16	c7ab2e3ef1b97664955d44c8d23df93f	Firmicutes	Clostridia	Oscillospirales	[Eubacterium]_coprostanoligenes_group	[Eubacterium]_coprostanoligenes_group
-0.515407	0.0714409	0.730817	S100a4	e5abf00ec2672f0d850e3001dde78e40	Firmicutes	Bacilli	Lactobacillales	Lactobacillaceae	Lactobacillus
-0.515407	0.0714409	0.730817	S100a4	8506e522aec14566b87243b1abecf35a	Euryarchaeota	Methanobacteria	Methanobacteriales	Methanobacteriaceae	Methanosphaera
-0.515407	0.0714409	0.730817	S100a4	10bca56016bea78cb56c3648097aaa3e	Firmicutes	Clostridia	Oscillospirales	Oscillospirales	Oscillospirales
-0.515407	0.0714409	0.730817	S100a4	d82d37b1ddedde64e9c8f44c9cadeca5	Firmicutes	Clostridia	Oscillospirales	Oscillospiraceae	uncultured
-0.515407	0.0714409	0.730817	S100a4	4364c3d657969ec1af51633dae6f6d19	Firmicutes	Clostridia	Oscillospirales	Oscillospiraceae	Oscillibacter
-0.515407	0.0714409	0.730817	S100a4	311cf53b0396d490850fb7ffdbba0b51	Firmicutes	Clostridia	Oscillospirales	Oscillospiraceae	NK4A214_group
-0.515407	0.0714409	0.730817	S100a4	3f7d763bc602dc98bc0ff21ae9ffca75	Firmicutes	Clostridia	Lachnospirales	Lachnospiraceae	Lachnospiraceae_NK4A136_group
-0.515407	0.0714409	0.730817	S100a4	3576b1167b164ec4e9d51f1c7b0ae921	Firmicutes	Clostridia	Oscillospirales	Ruminococcaceae	Incertae_Sedis
-0.515407	0.0714409	0.730817	S100a4	e87127ef30bcba7868e590e92fdf3159	Bacteroidota	Bacteroidia	Bacteroidales	Prevotellaceae	Prevotellaceae_UCG-001
0.515153	0.0716043	0.730817	Nup50	97c4fa35093427ac3eabd2acc8afe0e8	Bacteroidota	Bacteroidia	Bacteroidales	Muribaculaceae	Muribaculaceae
0.514625	0.071946	0.730817	Arl4d	df5a1dcce5a2303e835a35aa4d9cee77	Actinobacteriota	Actinobacteria	Corynebacteriales	Corynebacteriaceae	Corynebacterium
0.514613	0.0719538	0.730817	Abcc6	d8279863961ce362b8c45682a99d9e88	Bacteroidota	Bacteroidia	Bacteroidales	Muribaculaceae	Muribaculaceae
-0.514527	0.0720093	0.730817	Nit2	b8fcb58ecc8e0a792f0e6a8a79fc6598	Bacteroidota	Bacteroidia	Bacteroidales	Muribaculaceae	Muribaculaceae
0.514039	0.0723267	0.730817	Nit2	0ea9f48e4bbce1367f84150b65586cb2	Firmicutes	Clostridia	Monoglobales	Monoglobaceae	Monoglobus
0.514039	0.0723267	0.730817	Ankrd12	a002718ba460d207639c7cf1d330525d	Bacteroidota	Bacteroidia	Bacteroidales	Muribaculaceae	Muribaculaceae
0.514039	0.0723267	0.730817	Inpp5k	a002718ba460d207639c7cf1d330525d	Bacteroidota	Bacteroidia	Bacteroidales	Muribaculaceae	Muribaculaceae
-0.514039	0.0723267	0.730817	Myadm	426e4bd3cc5adac4f8b128401fa23ba5	Firmicutes	Clostridia	Lachnospirales	Lachnospiraceae	NA
-0.514039	0.0723267	0.730817	S100a4	ffe26a8fc3269e7182f24f0b7d0c3156	Firmicutes	Clostridia	Lachnospirales	Lachnospiraceae	NA
0.51382	0.072469	0.730817	Hexb	93993f21d206fc4bc4d1d943c418560f	Firmicutes	Bacilli	Lactobacillales	Lactobacillaceae	Lactobacillus
0.513705	0.0725436	0.730817	Slc26a11	925b88eb4174dbb31b31a95cf06f7397	Bacteroidota	Bacteroidia	Bacteroidales	Muribaculaceae	Muribaculaceae
-0.513705	0.0725436	0.730817	Nqo2	bf40afd1b6e4c4ce5e5230898a623f40	Firmicutes	Bacilli	Lactobacillales	Streptococcaceae	Streptococcus
-0.512823	0.0731205	0.730817	Kctd14	2a6ec0b65c5b37365376aaa9b8e0b5a1	Firmicutes	Clostridia	Oscillospirales	Oscillospiraceae	UCG-005
-0.512823	0.0731205	0.730817	Kctd14	307ec07db0c58a2b1edaf8ca0f02f847	Firmicutes	Clostridia	Lachnospirales	Lachnospiraceae	NA
0.512823	0.0731205	0.730817	Prkg2	c691cec58bf098e9cddbb36a80052474	Firmicutes	Bacilli	Staphylococcales	Staphylococcaceae	Staphylococcus
0.512823	0.0731205	0.730817	Slc26a11	bf7e676dc94bf6c144f629443ac61470	Firmicutes	Clostridia	Oscillospirales	Ruminococcaceae	Ruminococcus
-0.512823	0.0731205	0.730817	Tinag	81d2528407bc66c6edccad736fa1a25d	Firmicutes	Clostridia	Lachnospirales	Lachnospiraceae	Lachnospiraceae_NK4A136_group
0.512823	0.0731205	0.730817	Mapk6	c691cec58bf098e9cddbb36a80052474	Firmicutes	Bacilli	Staphylococcales	Staphylococcaceae	Staphylococcus
0.512823	0.0731205	0.730817	Herpud1	c691cec58bf098e9cddbb36a80052474	Firmicutes	Bacilli	Staphylococcales	Staphylococcaceae	Staphylococcus
0.512823	0.0731205	0.730817	Igsf9	c20d6c90d01e58881e7075b3108ec4fb	Firmicutes	Clostridia	Lachnospirales	Lachnospiraceae	NA
-0.512823	0.0731205	0.730817	Igsf9	2a6ec0b65c5b37365376aaa9b8e0b5a1	Firmicutes	Clostridia	Oscillospirales	Oscillospiraceae	UCG-005
-0.512823	0.0731205	0.730817	Igsf9	307ec07db0c58a2b1edaf8ca0f02f847	Firmicutes	Clostridia	Lachnospirales	Lachnospiraceae	NA
0.512823	0.0731205	0.730817	Abcc6	c20d6c90d01e58881e7075b3108ec4fb	Firmicutes	Clostridia	Lachnospirales	Lachnospiraceae	NA
0.512823	0.0731205	0.730817	Nup50	bf7e676dc94bf6c144f629443ac61470	Firmicutes	Clostridia	Oscillospirales	Ruminococcaceae	Ruminococcus
0.512823	0.0731205	0.730817	Mppe1	c20d6c90d01e58881e7075b3108ec4fb	Firmicutes	Clostridia	Lachnospirales	Lachnospiraceae	NA
-0.512823	0.0731205	0.730817	Vamp2	81d2528407bc66c6edccad736fa1a25d	Firmicutes	Clostridia	Lachnospirales	Lachnospiraceae	Lachnospiraceae_NK4A136_group
-0.512823	0.0731205	0.730817	Myadm	bf7e676dc94bf6c144f629443ac61470	Firmicutes	Clostridia	Oscillospirales	Ruminococcaceae	Ruminococcus
-0.512823	0.0731205	0.730817	Nqo2	c691cec58bf098e9cddbb36a80052474	Firmicutes	Bacilli	Staphylococcales	Staphylococcaceae	Staphylococcus
-0.512823	0.0731205	0.730817	Nqo2	1ccb418b35df7dd20ec5fd3eda0b12c3	Bacteroidota	Bacteroidia	Bacteroidales	Muribaculaceae	Muribaculaceae
0.512823	0.0731205	0.730817	Serhl2	2a6ec0b65c5b37365376aaa9b8e0b5a1	Firmicutes	Clostridia	Oscillospirales	Oscillospiraceae	UCG-005
0.512823	0.0731205	0.730817	Serhl2	307ec07db0c58a2b1edaf8ca0f02f847	Firmicutes	Clostridia	Lachnospirales	Lachnospiraceae	NA
-0.512823	0.0731205	0.730817	Txn1	c20d6c90d01e58881e7075b3108ec4fb	Firmicutes	Clostridia	Lachnospirales	Lachnospiraceae	NA
0.512823	0.0731205	0.730817	Txn1	2a6ec0b65c5b37365376aaa9b8e0b5a1	Firmicutes	Clostridia	Oscillospirales	Oscillospiraceae	UCG-005
0.512823	0.0731205	0.730817	Txn1	307ec07db0c58a2b1edaf8ca0f02f847	Firmicutes	Clostridia	Lachnospirales	Lachnospiraceae	NA
0.512823	0.0731205	0.730817	Pla2g16	81d2528407bc66c6edccad736fa1a25d	Firmicutes	Clostridia	Lachnospirales	Lachnospiraceae	Lachnospiraceae_NK4A136_group
-0.512823	0.0731205	0.730817	S100a4	c20d6c90d01e58881e7075b3108ec4fb	Firmicutes	Clostridia	Lachnospirales	Lachnospiraceae	NA
0.512745	0.073171	0.730817	Abcc6	ff59f8a720e0aa42eba88a2169f1e9a6	Firmicutes	Clostridia	Peptostreptococcales-Tissierellales	Peptostreptococcaceae	Romboutsia
0.512745	0.073171	0.730817	Mppe1	60a4c7da3365218fa6d23fb78a4c3d5b	Bacteroidota	Bacteroidia	Bacteroidales	Muribaculaceae	Muribaculaceae
-0.512745	0.073171	0.730817	S100a4	d155bb7ef1295b612ceef63bc0ce756d	Bacteroidota	Bacteroidia	Bacteroidales	Muribaculaceae	Muribaculaceae
0.512704	0.0731985	0.730817	Pla2g16	1d3c38c4ad4515de39dcc9a21c1b5c4f	Actinobacteriota	Coriobacteriia	Coriobacteriales	Eggerthellaceae	Enterorhabdus
-0.512483	0.0733432	0.730817	Ldhd	e708eaf7e898bb3b53cfe6a3aef1d825	Bacteroidota	Bacteroidia	Bacteroidales	Muribaculaceae	Muribaculaceae
0.512399	0.0733987	0.730817	Arhgap42	dfaa7595cb25172b5730b1f00522b014	Bacteroidota	Bacteroidia	Bacteroidales	Muribaculaceae	Muribaculaceae
-0.512249	0.0734973	0.730817	Pla2g16	1cd46ce03db15b28a0e0be23ed7c7ec3	Bacteroidota	Bacteroidia	Bacteroidales	Muribaculaceae	Muribaculaceae
-0.511973	0.0736789	0.730817	Nup50	95ea85bc3ba627f2dfe4bde4430ce361	Bacteroidota	Bacteroidia	Bacteroidales	Bacteroidaceae	Bacteroides
-0.511692	0.0738637	0.730817	Sptlc3	868a94182121dd66fb13afc0135c58af	Bacteroidota	Bacteroidia	Bacteroidales	Muribaculaceae	Muribaculaceae
0.511536	0.073967	0.730817	Slc7a15	ec3fa204a10f4022002076499d3a26bb	Bacteroidota	Bacteroidia	Bacteroidales	Muribaculaceae	Muribaculaceae
0.511536	0.073967	0.730817	Prkg2	dd759fad8634f7efb57d04011a121ca2	Bacteroidota	Bacteroidia	Bacteroidales	Prevotellaceae	Prevotella
0.510989	0.0743289	0.730817	Prpf3	2435b20eb910eb804b9e33dd51cc0d74	Firmicutes	Clostridia	Peptostreptococcales-Tissierellales	Peptostreptococcaceae	Romboutsia
-0.510989	0.0743289	0.730817	Abcc6	52bf95fb707ed1c6b0341a02b5b4a49e	Actinobacteriota	Actinobacteria	Bifidobacteriales	Bifidobacteriaceae	Bifidobacterium
-0.510138	0.0748941	0.730817	Hexb	210f7da8e58b901818c3c26671d79d0c	Firmicutes	Clostridia	Lachnospirales	Lachnospiraceae	[Eubacterium]_xylanophilum_group
-0.50903	0.0756353	0.730817	Mpp6	504bc66f310a5705209258227eb331de	Firmicutes	Clostridia	Lachnospirales	Lachnospiraceae	NA
0.50903	0.0756353	0.730817	Mknk2	11ca7c5efc0c6ef1d41194d025155b70	Bacteroidota	Bacteroidia	Bacteroidales	Muribaculaceae	Muribaculaceae
0.508941	0.0756948	0.730817	Tinag	20f3791a07f97565c122882f75a980c1	Firmicutes	Bacilli	Lactobacillales	Lactobacillaceae	Lactobacillus
0.508941	0.0756948	0.730817	Mknk2	22c03a75a8e96b594fe0bf72285c79af	Firmicutes	Clostridia	Peptostreptococcales-Tissierellales	Peptostreptococcaceae	Romboutsia
0.508941	0.0756948	0.730817	Igsf9	868a94182121dd66fb13afc0135c58af	Bacteroidota	Bacteroidia	Bacteroidales	Muribaculaceae	Muribaculaceae
0.508941	0.0756948	0.730817	Serhl2	261c40b39b52d023f82cb2412d6bee0a	Firmicutes	Bacilli	Lactobacillales	Lactobacillaceae	Lactobacillus
0.508349	0.076093	0.730817	Tatdn2	5ac12fc11a079cc63bffa1949459d104	Bacteroidota	Bacteroidia	Bacteroidales	Muribaculaceae	Muribaculaceae
0.508295	0.0761295	0.730817	Nup50	dccf84c0199e3029480086ee6109690e	Bacteroidota	Bacteroidia	Bacteroidales	Muribaculaceae	Muribaculaceae
0.506671	0.0772296	0.730817	Ticam2	45e904a00b9e3d6e329aea404837ba19	Firmicutes	Clostridia	Oscillospirales	[Eubacterium]_coprostanoligenes_group	[Eubacterium]_coprostanoligenes_group
0.506671	0.0772296	0.730817	Mppe1	02d440f6c0205a80373839d1eba59663	Firmicutes	Negativicutes	Acidaminococcales	Acidaminococcaceae	Phascolarctobacterium
0.506671	0.0772296	0.730817	Mppe1	de0496623032472dbaee12b4113f8f12	Firmicutes	Clostridia	Lachnospirales	Lachnospiraceae	A2
0.506671	0.0772296	0.730817	Serhl2	426caa61c235634692a9a1763db7fe06	Firmicutes	Bacilli	Acholeplasmatales	Acholeplasmataceae	Anaeroplasma
0.506671	0.0772296	0.730817	Serhl2	6c68737282272a7c87a156e6a5648bce	Firmicutes	Clostridia	Lachnospirales	Lachnospiraceae	A2
0.506671	0.0772296	0.730817	Txn1	426caa61c235634692a9a1763db7fe06	Firmicutes	Bacilli	Acholeplasmatales	Acholeplasmataceae	Anaeroplasma
0.506671	0.0772296	0.730817	Txn1	6c68737282272a7c87a156e6a5648bce	Firmicutes	Clostridia	Lachnospirales	Lachnospiraceae	A2
-0.506671	0.0772296	0.730817	Txn1	a551c18a8caa24c3801c37ce2b0aea77	Actinobacteriota	Coriobacteriia	Coriobacteriales	NA	NA
-0.506671	0.0772296	0.730817	S100a4	02d440f6c0205a80373839d1eba59663	Firmicutes	Negativicutes	Acidaminococcales	Acidaminococcaceae	Phascolarctobacterium
-0.506671	0.0772296	0.730817	S100a4	de0496623032472dbaee12b4113f8f12	Firmicutes	Clostridia	Lachnospirales	Lachnospiraceae	A2
-0.505712	0.0778846	0.730817	Mapk6	15a766ebfc47bbe82bdd861767c1b473	Bacteroidota	Bacteroidia	Bacteroidales	Muribaculaceae	Muribaculaceae
-0.505712	0.0778846	0.730817	Vamp2	15a766ebfc47bbe82bdd861767c1b473	Bacteroidota	Bacteroidia	Bacteroidales	Muribaculaceae	Muribaculaceae
0.505553	0.0779931	0.730817	Enpp7	dd759fad8634f7efb57d04011a121ca2	Bacteroidota	Bacteroidia	Bacteroidales	Prevotellaceae	Prevotella
0.505495	0.0780333	0.730817	Inpp5k	2435b20eb910eb804b9e33dd51cc0d74	Firmicutes	Clostridia	Peptostreptococcales-Tissierellales	Peptostreptococcaceae	Romboutsia
-0.505495	0.0780333	0.730817	Inpp5k	ea92918725e8144031802a8137249e82	Firmicutes	Bacilli	Erysipelotrichales	Erysipelotrichaceae	uncultured
0.505495	0.0780333	0.730817	Ldhd	2d22bf1cc47a43481e8731db846205ea	Proteobacteria	Gammaproteobacteria	Burkholderiales	Sutterellaceae	Parasutterella
0.505314	0.0781569	0.730817	Mpp6	1f613e961f8b2629d1c716c8f35e264f	Firmicutes	Clostridia	Oscillospirales	Ruminococcaceae	CAG-352
0.505314	0.0781569	0.730817	Mpp6	ebfe143719714e096c609ddebd06c4e7	Firmicutes	Clostridia	Clostridia_UCG-014	Clostridia_UCG-014	Clostridia_UCG-014
-0.505314	0.0781569	0.730817	S100a4	f99acb211cc07854fd4cf8b96050be98	Bacteroidota	Bacteroidia	Bacteroidales	Muribaculaceae	Muribaculaceae
-0.503875	0.0791493	0.730817	Myadm	8e4cdb6bb26938efcc1658383cf1b754	Actinobacteriota	Coriobacteriia	Coriobacteriales	Eggerthellaceae	Enterorhabdus
0.503322	0.079533	0.730817	Mapk6	1aff3a58eb31b945fb2b974506054f0b	Firmicutes	Clostridia	Lachnospirales	Lachnospiraceae	Lachnospiraceae_NK4A136_group
0.502864	0.0798515	0.730817	Mapk6	426e4bd3cc5adac4f8b128401fa23ba5	Firmicutes	Clostridia	Lachnospirales	Lachnospiraceae	NA
0.502864	0.0798515	0.730817	Igsf9	0ea9f48e4bbce1367f84150b65586cb2	Firmicutes	Clostridia	Monoglobales	Monoglobaceae	Monoglobus
0.502864	0.0798515	0.730817	Mppe1	a002718ba460d207639c7cf1d330525d	Bacteroidota	Bacteroidia	Bacteroidales	Muribaculaceae	Muribaculaceae
-0.502864	0.0798515	0.730817	Hsph1	426e4bd3cc5adac4f8b128401fa23ba5	Firmicutes	Clostridia	Lachnospirales	Lachnospiraceae	NA
0.502151	0.0803492	0.730817	Slc26a11	e6a80f791bf73156c4c8f89547b6c4ad	Bacteroidota	Bacteroidia	Bacteroidales	Muribaculaceae	Muribaculaceae
0.502151	0.0803492	0.730817	Vamp2	e6a80f791bf73156c4c8f89547b6c4ad	Bacteroidota	Bacteroidia	Bacteroidales	Muribaculaceae	Muribaculaceae
-0.502151	0.0803492	0.730817	Serhl2	e6a80f791bf73156c4c8f89547b6c4ad	Bacteroidota	Bacteroidia	Bacteroidales	Muribaculaceae	Muribaculaceae
0.501745	0.0806336	0.730817	Prkg2	3342ecae0a7894127dd3877705197d30	Desulfobacterota	Desulfovibrionia	Desulfovibrionales	Desulfovibrionaceae	uncultured
0.501745	0.0806336	0.730817	Mppe1	6cfbe61ddaec74e72f566e1e110fbe3c	Bacteroidota	Bacteroidia	Bacteroidales	Prevotellaceae	Alloprevotella
0.500994	0.0811618	0.730817	Vamp2	806f7c098c416a344d45cae82c5ddd3b	Bacteroidota	Bacteroidia	Bacteroidales	Muribaculaceae	Muribaculaceae
0.500732	0.0813464	0.730817	Prpf3	94d4abdd137e65adf18640a8f228ec9a	Firmicutes	Clostridia	Lachnospirales	Lachnospiraceae	Roseburia
-0.500126	0.0817747	0.730817	Ankrd12	16677d63ec69cbb7988f2b7eca97d06e	Actinobacteriota	Coriobacteriia	Coriobacteriales	Eggerthellaceae	Enterorhabdus
0.500076	0.0818103	0.730817	Nit2	d8279863961ce362b8c45682a99d9e88	Bacteroidota	Bacteroidia	Bacteroidales	Muribaculaceae	Muribaculaceae
0.49957	0.0821692	0.730817	Mppe1	f3e9b3ae609e147a0ee2bb6aac3fe541	Bacteroidota	Bacteroidia	Bacteroidales	Muribaculaceae	Muribaculaceae
0.498044	0.0832591	0.730817	Ticam2	bf40afd1b6e4c4ce5e5230898a623f40	Firmicutes	Bacilli	Lactobacillales	Streptococcaceae	Streptococcus
0.497937	0.0833355	0.730817	Ticam2	5d9ca6b6f2468f0cdb93ebcc071c28ff	Bacteroidota	Bacteroidia	Bacteroidales	Muribaculaceae	Muribaculaceae
-0.497935	0.0833369	0.730817	Tinag	40c1277064dd8904b73b57776ec9e3a3	Firmicutes	Clostridia	Clostridia_UCG-014	Clostridia_UCG-014	Clostridia_UCG-014
-0.497935	0.0833369	0.730817	Tinag	c7ab2e3ef1b97664955d44c8d23df93f	Firmicutes	Clostridia	Oscillospirales	[Eubacterium]_coprostanoligenes_group	[Eubacterium]_coprostanoligenes_group
0.497935	0.0833369	0.730817	Mapk6	e15045b37b7619278610f521acd0eb07	Firmicutes	Clostridia	Clostridia_UCG-014	Clostridia_UCG-014	Clostridia_UCG-014
0.497935	0.0833369	0.730817	Ankrd12	e15045b37b7619278610f521acd0eb07	Firmicutes	Clostridia	Clostridia_UCG-014	Clostridia_UCG-014	Clostridia_UCG-014
-0.497935	0.0833369	0.730817	Igsf9	426caa61c235634692a9a1763db7fe06	Firmicutes	Bacilli	Acholeplasmatales	Acholeplasmataceae	Anaeroplasma
-0.497935	0.0833369	0.730817	Igsf9	6c68737282272a7c87a156e6a5648bce	Firmicutes	Clostridia	Lachnospirales	Lachnospiraceae	A2
0.497935	0.0833369	0.730817	Igsf9	02d440f6c0205a80373839d1eba59663	Firmicutes	Negativicutes	Acidaminococcales	Acidaminococcaceae	Phascolarctobacterium
0.497935	0.0833369	0.730817	Igsf9	de0496623032472dbaee12b4113f8f12	Firmicutes	Clostridia	Lachnospirales	Lachnospiraceae	A2
-0.497935	0.0833369	0.730817	Inpp5k	23447ba9532c8a3ad14696686ebf6892	Firmicutes	Clostridia	Lachnospirales	Lachnospiraceae	NA
0.497935	0.0833369	0.730817	Abcc6	02d440f6c0205a80373839d1eba59663	Firmicutes	Negativicutes	Acidaminococcales	Acidaminococcaceae	Phascolarctobacterium
0.497935	0.0833369	0.730817	Abcc6	de0496623032472dbaee12b4113f8f12	Firmicutes	Clostridia	Lachnospirales	Lachnospiraceae	A2
-0.497935	0.0833369	0.730817	Vamp2	40c1277064dd8904b73b57776ec9e3a3	Firmicutes	Clostridia	Clostridia_UCG-014	Clostridia_UCG-014	Clostridia_UCG-014
-0.497935	0.0833369	0.730817	Vamp2	c7ab2e3ef1b97664955d44c8d23df93f	Firmicutes	Clostridia	Oscillospirales	[Eubacterium]_coprostanoligenes_group	[Eubacterium]_coprostanoligenes_group
0.497935	0.0833369	0.730817	Myadm	b9b58e03b18e958327597799a92c5406	Desulfobacterota	Desulfovibrionia	Desulfovibrionales	Desulfovibrionaceae	uncultured
-0.497935	0.0833369	0.730817	Nqo2	df1da0adceaff0c7f25cdc19ab25a4b2	Bacteroidota	Bacteroidia	Bacteroidales	Muribaculaceae	Muribaculaceae
-0.497935	0.0833369	0.730817	Txn1	02d440f6c0205a80373839d1eba59663	Firmicutes	Negativicutes	Acidaminococcales	Acidaminococcaceae	Phascolarctobacterium
-0.497935	0.0833369	0.730817	Txn1	de0496623032472dbaee12b4113f8f12	Firmicutes	Clostridia	Lachnospirales	Lachnospiraceae	A2
-0.497935	0.0833369	0.730817	S100a4	481037f7e0eaa82c233f23bb88afba2f	Firmicutes	Clostridia	Lachnospirales	Lachnospiraceae	uncultured
0.497883	0.0833742	0.730817	Kctd14	de664d19722256033a875dc33bae0f4f	Firmicutes	Clostridia	Lachnospirales	Lachnospiraceae	Lachnospiraceae_UCG-001
-0.496611	0.0842912	0.730817	Ldhd	3e5f4ec24c51a1cff30e39594dacb10e	Firmicutes	Bacilli	Lactobacillales	Enterococcaceae	Enterococcus
-0.496579	0.0843143	0.730817	Nqo2	7ec04ab23f1af3939294afee48d227a6	Firmicutes	Negativicutes	Veillonellales-Selenomonadales	Veillonellaceae	Veillonella
0.495772	0.0848994	0.730817	Ticam2	3342ecae0a7894127dd3877705197d30	Desulfobacterota	Desulfovibrionia	Desulfovibrionales	Desulfovibrionaceae	uncultured
0.495772	0.0848994	0.730817	Ticam2	6cfbe61ddaec74e72f566e1e110fbe3c	Bacteroidota	Bacteroidia	Bacteroidales	Prevotellaceae	Alloprevotella
-0.495646	0.0849911	0.730817	Prkg2	210f7da8e58b901818c3c26671d79d0c	Firmicutes	Clostridia	Lachnospirales	Lachnospiraceae	[Eubacterium]_xylanophilum_group
-0.495186	0.085326	0.730817	Txn1	708c3709f20139d11a3760a6f39fcb2f	Bacteroidota	Bacteroidia	Bacteroidales	Muribaculaceae	Muribaculaceae
0.494911	0.0855267	0.730817	Vamp2	c2774d073610d248ca0d818453294768	Bacteroidota	Bacteroidia	Bacteroidales	Muribaculaceae	Muribaculaceae
0.494505	0.0858235	0.730817	Arhgap42	52bf95fb707ed1c6b0341a02b5b4a49e	Actinobacteriota	Actinobacteria	Bifidobacteriales	Bifidobacteriaceae	Bifidobacterium
-0.494475	0.0858459	0.730817	Serhl2	372176d053910343ca3125c662c778a7	Bacteroidota	Bacteroidia	Bacteroidales	Muribaculaceae	Muribaculaceae
0.494168	0.0860711	0.730817	Nit2	86150701946b7a071b93feef50b3448e	Firmicutes	Bacilli	Staphylococcales	Staphylococcaceae	Staphylococcus
0.494168	0.0860711	0.730817	Apba3	86150701946b7a071b93feef50b3448e	Firmicutes	Bacilli	Staphylococcales	Staphylococcaceae	Staphylococcus
0.494168	0.0860711	0.730817	Tatdn2	1f613e961f8b2629d1c716c8f35e264f	Firmicutes	Clostridia	Oscillospirales	Ruminococcaceae	CAG-352
0.494168	0.0860711	0.730817	Tatdn2	ebfe143719714e096c609ddebd06c4e7	Firmicutes	Clostridia	Clostridia_UCG-014	Clostridia_UCG-014	Clostridia_UCG-014
-0.494168	0.0860711	0.730817	Serhl2	60a4c7da3365218fa6d23fb78a4c3d5b	Bacteroidota	Bacteroidia	Bacteroidales	Muribaculaceae	Muribaculaceae
0.493587	0.0864978	0.730817	Ldhd	b8fcb58ecc8e0a792f0e6a8a79fc6598	Bacteroidota	Bacteroidia	Bacteroidales	Muribaculaceae	Muribaculaceae
0.493092	0.0868631	0.730817	Ldhd	1d3c38c4ad4515de39dcc9a21c1b5c4f	Actinobacteriota	Coriobacteriia	Coriobacteriales	Eggerthellaceae	Enterorhabdus
0.492435	0.0873491	0.730817	Ticam2	20f3791a07f97565c122882f75a980c1	Firmicutes	Bacilli	Lactobacillales	Lactobacillaceae	Lactobacillus
-0.492435	0.0873491	0.730817	Mknk2	df56f1837a0dcb68d1d7dd57ebaa93b4	Desulfobacterota	Desulfovibrionia	Desulfovibrionales	Desulfovibrionaceae	Desulfovibrio
-0.492435	0.0873491	0.730817	Prpf3	2db41c8c9d22d398e9bf93b7be4a1314	Bacteroidota	Bacteroidia	Bacteroidales	Muribaculaceae	Muribaculaceae
0.492435	0.0873491	0.730817	Nup50	708c3709f20139d11a3760a6f39fcb2f	Bacteroidota	Bacteroidia	Bacteroidales	Muribaculaceae	Muribaculaceae
0.491996	0.0876753	0.730817	Enpp7	280b4c325d01632e395147d7aeb5e56c	Actinobacteriota	Actinobacteria	Micrococcales	Micrococcaceae	Rothia
0.491689	0.0879033	0.730817	Nup50	730e08c924b658598c072285a7cb3f8f	Bacteroidota	Bacteroidia	Bacteroidales	Muribaculaceae	Muribaculaceae
0.491689	0.0879033	0.730817	Vamp2	426e4bd3cc5adac4f8b128401fa23ba5	Firmicutes	Clostridia	Lachnospirales	Lachnospiraceae	NA
-0.491689	0.0879033	0.730817	Nqo2	426e4bd3cc5adac4f8b128401fa23ba5	Firmicutes	Clostridia	Lachnospirales	Lachnospiraceae	NA
0.491247	0.0882327	0.730817	Prkg2	67dbb5882ccdf91d89a9262cbd9a2a59	Bacteroidota	Bacteroidia	Bacteroidales	Muribaculaceae	Muribaculaceae
-0.490596	0.0887199	0.730817	Kctd14	5029d14a4d19bdb4a199e8ce06561a9b	Bacteroidota	Bacteroidia	Bacteroidales	Muribaculaceae	Muribaculaceae
-0.490452	0.0888277	0.730817	Arhgap42	ff59f8a720e0aa42eba88a2169f1e9a6	Firmicutes	Clostridia	Peptostreptococcales-Tissierellales	Peptostreptococcaceae	Romboutsia
0.490452	0.0888277	0.730817	Herpud1	86150701946b7a071b93feef50b3448e	Firmicutes	Bacilli	Staphylococcales	Staphylococcaceae	Staphylococcus
0.490452	0.0888277	0.730817	Nit2	60a4c7da3365218fa6d23fb78a4c3d5b	Bacteroidota	Bacteroidia	Bacteroidales	Muribaculaceae	Muribaculaceae
-0.490452	0.0888277	0.730817	Inpp5k	504bc66f310a5705209258227eb331de	Firmicutes	Clostridia	Lachnospirales	Lachnospiraceae	NA
0.490452	0.0888277	0.730817	Inpp5k	60a4c7da3365218fa6d23fb78a4c3d5b	Bacteroidota	Bacteroidia	Bacteroidales	Muribaculaceae	Muribaculaceae
0.490452	0.0888277	0.730817	Tatdn2	8d6ba5e58e27bde717c555e5c2b50d06	Firmicutes	Clostridia	Lachnospirales	Lachnospiraceae	Lachnospiraceae_NK4A136_group
-0.49036	0.0888969	0.730817	Kctd14	97c4fa35093427ac3eabd2acc8afe0e8	Bacteroidota	Bacteroidia	Bacteroidales	Muribaculaceae	Muribaculaceae
0.490298	0.0889432	0.730817	Hexb	d2a4add6029e32135562e2da9d4ed2e1	Proteobacteria	Gammaproteobacteria	Enterobacterales	Enterobacteriaceae	Escherichia-Shigella
0.4899	0.0892426	0.730817	Mppe1	1e9c2a0553f689473e75d80dfaa71ed5	Firmicutes	Clostridia	Oscillospirales	Ruminococcaceae	[Eubacterium]_siraeum_group
0.4899	0.0892426	0.730817	Vamp2	cc7d80e1f071bb01cbe4abc747696813	Firmicutes	Bacilli	Lactobacillales	Streptococcaceae	Streptococcus
-0.489849	0.0892809	0.730817	Tinag	210f7da8e58b901818c3c26671d79d0c	Firmicutes	Clostridia	Lachnospirales	Lachnospiraceae	[Eubacterium]_xylanophilum_group
0.489799	0.0893186	0.730817	Prkg2	fa9d21d108d0cbe3105f9202769b7e30	Desulfobacterota	Desulfovibrionia	Desulfovibrionales	Desulfovibrionaceae	Desulfovibrio
-0.489799	0.0893186	0.730817	S100a4	fa9d21d108d0cbe3105f9202769b7e30	Desulfobacterota	Desulfovibrionia	Desulfovibrionales	Desulfovibrionaceae	Desulfovibrio
0.489684	0.089405	0.730817	Slc26a11	868a94182121dd66fb13afc0135c58af	Bacteroidota	Bacteroidia	Bacteroidales	Muribaculaceae	Muribaculaceae
0.489684	0.089405	0.730817	Nit2	708c3709f20139d11a3760a6f39fcb2f	Bacteroidota	Bacteroidia	Bacteroidales	Muribaculaceae	Muribaculaceae
0.489684	0.089405	0.730817	Abcc6	22c03a75a8e96b594fe0bf72285c79af	Firmicutes	Clostridia	Peptostreptococcales-Tissierellales	Peptostreptococcaceae	Romboutsia
0.489011	0.0899131	0.730817	Igsf9	2435b20eb910eb804b9e33dd51cc0d74	Firmicutes	Clostridia	Peptostreptococcales-Tissierellales	Peptostreptococcaceae	Romboutsia
0.489011	0.0899131	0.730817	Tatdn2	ac85772842ecfc5c819bb9632e5eae01	Firmicutes	Bacilli	Erysipelotrichales	Erysipelotrichaceae	Turicibacter
0.488919	0.0899826	0.730817	Inpp5k	372176d053910343ca3125c662c778a7	Bacteroidota	Bacteroidia	Bacteroidales	Muribaculaceae	Muribaculaceae
-0.488203	0.0905259	0.730817	Pla2g16	e6a80f791bf73156c4c8f89547b6c4ad	Bacteroidota	Bacteroidia	Bacteroidales	Muribaculaceae	Muribaculaceae
-0.487199	0.0912908	0.730817	Pla2g16	94d4abdd137e65adf18640a8f228ec9a	Firmicutes	Clostridia	Lachnospirales	Lachnospiraceae	Roseburia
-0.486998	0.091444	0.730817	Arhgap42	e8411ed6cbb92dd48912b3a9ba0f49d6	Actinobacteriota	Coriobacteriia	Coriobacteriales	Eggerthellaceae	Adlercreutzia
0.486998	0.091444	0.730817	Prpf3	9d05c33800024821e1c75c3dd57de2ab	Actinobacteriota	Coriobacteriia	Coriobacteriales	Eggerthellaceae	Enterorhabdus
-0.48695	0.0914807	0.730817	Mpp6	210f7da8e58b901818c3c26671d79d0c	Firmicutes	Clostridia	Lachnospirales	Lachnospiraceae	[Eubacterium]_xylanophilum_group
-0.486933	0.091494	0.730817	Herpud1	2db41c8c9d22d398e9bf93b7be4a1314	Bacteroidota	Bacteroidia	Bacteroidales	Muribaculaceae	Muribaculaceae
0.486933	0.091494	0.730817	Igf2bp2	20f3791a07f97565c122882f75a980c1	Firmicutes	Bacilli	Lactobacillales	Lactobacillaceae	Lactobacillus
0.486737	0.0916444	0.730817	Ankrd12	1f613e961f8b2629d1c716c8f35e264f	Firmicutes	Clostridia	Oscillospirales	Ruminococcaceae	CAG-352
0.486737	0.0916444	0.730817	Ankrd12	ebfe143719714e096c609ddebd06c4e7	Firmicutes	Clostridia	Clostridia_UCG-014	Clostridia_UCG-014	Clostridia_UCG-014
-0.486737	0.0916444	0.730817	Ldhd	60a4c7da3365218fa6d23fb78a4c3d5b	Bacteroidota	Bacteroidia	Bacteroidales	Muribaculaceae	Muribaculaceae
-0.486737	0.0916444	0.730817	Hsph1	11ca7c5efc0c6ef1d41194d025155b70	Bacteroidota	Bacteroidia	Bacteroidales	Muribaculaceae	Muribaculaceae
0.486195	0.0920599	0.730817	Pla2g16	c41072759a8fb43024408a53e0432e0e	Firmicutes	Bacilli	Erysipelotrichales	Erysipelotrichaceae	Allobaculum
0.48607	0.0921564	0.730817	Slc26a11	f2cb0963fc3199a60b886dbac7b4a86f	Bacteroidota	Bacteroidia	Bacteroidales	Muribaculaceae	Muribaculaceae
0.485514	0.0925843	0.730817	Vamp2	0603862633a0b719cc735ee2362c0fb9	Bacteroidota	Bacteroidia	Bacteroidales	Muribaculaceae	Muribaculaceae
0.485413	0.0926627	0.730817	Apba3	1030fe607c8111bb893a71ba46419460	Bacteroidota	Bacteroidia	Bacteroidales	Muribaculaceae	Muribaculaceae
-0.485413	0.0926627	0.730817	Sptlc3	1030fe607c8111bb893a71ba46419460	Bacteroidota	Bacteroidia	Bacteroidales	Muribaculaceae	Muribaculaceae
-0.484727	0.0931934	0.730817	Tinag	0e4cd919c315e5e3a264cc696213433c	Firmicutes	Bacilli	Erysipelotrichales	Erysipelotrichaceae	Allobaculum
-0.484727	0.0931934	0.730817	Arl4d	0e4cd919c315e5e3a264cc696213433c	Firmicutes	Bacilli	Erysipelotrichales	Erysipelotrichaceae	Allobaculum
-0.484727	0.0931934	0.730817	Mpp6	0e4cd919c315e5e3a264cc696213433c	Firmicutes	Bacilli	Erysipelotrichales	Erysipelotrichaceae	Allobaculum
0.484613	0.0932815	0.730817	Slc7a15	7ec04ab23f1af3939294afee48d227a6	Firmicutes	Negativicutes	Veillonellales-Selenomonadales	Veillonellaceae	Veillonella
-0.483948	0.0937986	0.730817	Prpf3	d1f7eb454cfc06d5886c56fba4a4c352	Bacteroidota	Bacteroidia	Bacteroidales	Muribaculaceae	Muribaculaceae
0.483948	0.0937986	0.730817	Hexb	e7f5cb6002f8279bb6dc21d6a05c43fd	Bacteroidota	Bacteroidia	Bacteroidales	Muribaculaceae	Muribaculaceae
0.483826	0.0938935	0.730817	Nit2	3342ecae0a7894127dd3877705197d30	Desulfobacterota	Desulfovibrionia	Desulfovibrionales	Desulfovibrionaceae	uncultured
0.483516	0.0941347	0.730817	Enpp7	2435b20eb910eb804b9e33dd51cc0d74	Firmicutes	Clostridia	Peptostreptococcales-Tissierellales	Peptostreptococcaceae	Romboutsia
-0.483516	0.0941347	0.730817	Ldhd	2435b20eb910eb804b9e33dd51cc0d74	Firmicutes	Clostridia	Peptostreptococcales-Tissierellales	Peptostreptococcaceae	Romboutsia
0.483363	0.0942544	0.730817	Herpud1	372176d053910343ca3125c662c778a7	Bacteroidota	Bacteroidia	Bacteroidales	Muribaculaceae	Muribaculaceae
0.483189	0.0943906	0.730817	Abcc6	1e9c2a0553f689473e75d80dfaa71ed5	Firmicutes	Clostridia	Oscillospirales	Ruminococcaceae	[Eubacterium]_siraeum_group
-0.483189	0.0943906	0.730817	Hsph1	1aff3a58eb31b945fb2b974506054f0b	Firmicutes	Clostridia	Lachnospirales	Lachnospiraceae	Lachnospiraceae_NK4A136_group
0.482578	0.0948688	0.730817	Mapk6	67dbb5882ccdf91d89a9262cbd9a2a59	Bacteroidota	Bacteroidia	Bacteroidales	Muribaculaceae	Muribaculaceae
-0.481941	0.0953699	0.730817	Apba3	a686d30876b5dde17db9fc37d5e7b614	Bacteroidota	Bacteroidia	Bacteroidales	Muribaculaceae	Muribaculaceae
0.481622	0.0956215	0.730817	Mapk6	7ec04ab23f1af3939294afee48d227a6	Firmicutes	Negativicutes	Veillonellales-Selenomonadales	Veillonellaceae	Veillonella
-0.481622	0.0956215	0.730817	Txn1	f3e9b3ae609e147a0ee2bb6aac3fe541	Bacteroidota	Bacteroidia	Bacteroidales	Muribaculaceae	Muribaculaceae
0.481622	0.0956215	0.730817	Sptlc3	b8fcb58ecc8e0a792f0e6a8a79fc6598	Bacteroidota	Bacteroidia	Bacteroidales	Muribaculaceae	Muribaculaceae
0.481431	0.095772	0.730817	Serhl2	df56f1837a0dcb68d1d7dd57ebaa93b4	Desulfobacterota	Desulfovibrionia	Desulfovibrionales	Desulfovibrionaceae	Desulfovibrio
-0.481198	0.0959558	0.730817	Prkg2	95ea85bc3ba627f2dfe4bde4430ce361	Bacteroidota	Bacteroidia	Bacteroidales	Bacteroidaceae	Bacteroides
-0.48082	0.0962556	0.730817	Nup50	b85f9dd0156e85babc965560df860758	Firmicutes	Clostridia	Oscillospirales	Ruminococcaceae	Ruminococcus
0.48067	0.096374	0.730817	Ankrd12	dccf84c0199e3029480086ee6109690e	Bacteroidota	Bacteroidia	Bacteroidales	Muribaculaceae	Muribaculaceae
0.480514	0.0964977	0.730817	Slc7a15	730e08c924b658598c072285a7cb3f8f	Bacteroidota	Bacteroidia	Bacteroidales	Muribaculaceae	Muribaculaceae
0.480514	0.0964977	0.730817	Herpud1	ffe26a8fc3269e7182f24f0b7d0c3156	Firmicutes	Clostridia	Lachnospirales	Lachnospiraceae	NA
0.480514	0.0964977	0.730817	Igf2bp2	0ea9f48e4bbce1367f84150b65586cb2	Firmicutes	Clostridia	Monoglobales	Monoglobaceae	Monoglobus
0.480514	0.0964977	0.730817	Nit2	a002718ba460d207639c7cf1d330525d	Bacteroidota	Bacteroidia	Bacteroidales	Muribaculaceae	Muribaculaceae
-0.480514	0.0964977	0.730817	Nqo2	730e08c924b658598c072285a7cb3f8f	Bacteroidota	Bacteroidia	Bacteroidales	Muribaculaceae	Muribaculaceae
-0.480419	0.0965732	0.730817	Prpf3	52857bb650d786208cecdab05b498849	Firmicutes	Bacilli	RF39	RF39	RF39
0.480108	0.096821	0.730817	Kctd14	747fe6b94fa98d80a326a62d27aa99d6	Actinobacteriota	Coriobacteriia	Coriobacteriales	Eggerthellaceae	Enterorhabdus
0.479341	0.0974325	0.730817	Igsf9	97c4fa35093427ac3eabd2acc8afe0e8	Bacteroidota	Bacteroidia	Bacteroidales	Muribaculaceae	Muribaculaceae
0.479306	0.0974606	0.730817	Igsf9	d155bb7ef1295b612ceef63bc0ce756d	Bacteroidota	Bacteroidia	Bacteroidales	Muribaculaceae	Muribaculaceae
0.47925	0.0975053	0.730817	Enpp7	c2774d073610d248ca0d818453294768	Bacteroidota	Bacteroidia	Bacteroidales	Muribaculaceae	Muribaculaceae
0.479155	0.0975809	0.730817	Vamp2	7064b2eb804e400a056ff9fdcf234e8b	Bacteroidota	Bacteroidia	Bacteroidales	Muribaculaceae	Muribaculaceae
-0.479155	0.0975809	0.730817	Tatdn2	0e4cd919c315e5e3a264cc696213433c	Firmicutes	Bacilli	Erysipelotrichales	Erysipelotrichaceae	Allobaculum
-0.479155	0.0975809	0.730817	Nqo2	d2a4add6029e32135562e2da9d4ed2e1	Proteobacteria	Gammaproteobacteria	Enterobacterales	Enterobacteriaceae	Escherichia-Shigella
0.478573	0.0980472	0.730817	Arhgap42	5d9ca6b6f2468f0cdb93ebcc071c28ff	Bacteroidota	Bacteroidia	Bacteroidales	Muribaculaceae	Muribaculaceae
-0.478401	0.0981855	0.730817	Enpp7	95ea85bc3ba627f2dfe4bde4430ce361	Bacteroidota	Bacteroidia	Bacteroidales	Bacteroidaceae	Bacteroides
-0.478401	0.0981855	0.730817	Inpp5k	95ea85bc3ba627f2dfe4bde4430ce361	Bacteroidota	Bacteroidia	Bacteroidales	Bacteroidaceae	Bacteroides
0.477807	0.098663	0.730817	Prpf3	372176d053910343ca3125c662c778a7	Bacteroidota	Bacteroidia	Bacteroidales	Muribaculaceae	Muribaculaceae
0.477044	0.0992798	0.730817	Hexb	1030fe607c8111bb893a71ba46419460	Bacteroidota	Bacteroidia	Bacteroidales	Muribaculaceae	Muribaculaceae
0.476799	0.099478	0.730817	Hexb	67dbb5882ccdf91d89a9262cbd9a2a59	Bacteroidota	Bacteroidia	Bacteroidales	Muribaculaceae	Muribaculaceae
-0.476586	0.0996508	0.730817	Prpf3	dfaa7595cb25172b5730b1f00522b014	Bacteroidota	Bacteroidia	Bacteroidales	Muribaculaceae	Muribaculaceae
0.476478	0.0997384	0.730817	Tatdn2	1aff3a58eb31b945fb2b974506054f0b	Firmicutes	Clostridia	Lachnospirales	Lachnospiraceae	Lachnospiraceae_NK4A136_group
0.476471	0.0997442	0.730817	Slc26a11	e708eaf7e898bb3b53cfe6a3aef1d825	Bacteroidota	Bacteroidia	Bacteroidales	Muribaculaceae	Muribaculaceae
0.476471	0.0997442	0.730817	Prpf3	23eebb6693ade40eb3762126aa699219	Actinobacteriota	Coriobacteriia	Coriobacteriales	Eggerthellaceae	Enterorhabdus
0.475929	0.100185	0.730817	Enpp7	20f3791a07f97565c122882f75a980c1	Firmicutes	Bacilli	Lactobacillales	Lactobacillaceae	Lactobacillus
0.475929	0.100185	0.730817	Pla2g16	9e6ee5a2b3d759aa1a794a08b783ce0b	Actinobacteriota	Coriobacteriia	Coriobacteriales	Atopobiaceae	Coriobacteriaceae_UCG-002
0.475639	0.100421	0.730817	Ticam2	ec3fa204a10f4022002076499d3a26bb	Bacteroidota	Bacteroidia	Bacteroidales	Muribaculaceae	Muribaculaceae
-0.47559	0.100461	0.730817	Abcc6	0191153dd3b1163725e40c61494ce948	Firmicutes	Clostridia	Oscillospirales	[Eubacterium]_coprostanoligenes_group	[Eubacterium]_coprostanoligenes_group
-0.474683	0.101203	0.730817	Herpud1	a92b4807d9f79ff2003186afd6c3142d	Bacteroidota	Bacteroidia	Bacteroidales	Muribaculaceae	Muribaculaceae
0.474254	0.101555	0.730817	Igsf9	1030fe607c8111bb893a71ba46419460	Bacteroidota	Bacteroidia	Bacteroidales	Muribaculaceae	Muribaculaceae
0.474095	0.101686	0.730817	Arl4d	a090cfd82fcf8acc9631cfe49cd1156f	Firmicutes	Clostridia	Oscillospirales	Ruminococcaceae	Ruminococcus
0.473831	0.101903	0.730817	Igsf9	dfaa7595cb25172b5730b1f00522b014	Bacteroidota	Bacteroidia	Bacteroidales	Muribaculaceae	Muribaculaceae
0.473665	0.10204	0.730817	Prkg2	94d4abdd137e65adf18640a8f228ec9a	Firmicutes	Clostridia	Lachnospirales	Lachnospiraceae	Roseburia
0.473665	0.10204	0.730817	Mapk6	94d4abdd137e65adf18640a8f228ec9a	Firmicutes	Clostridia	Lachnospirales	Lachnospiraceae	Roseburia
0.473665	0.10204	0.730817	Igf2bp2	94d4abdd137e65adf18640a8f228ec9a	Firmicutes	Clostridia	Lachnospirales	Lachnospiraceae	Roseburia
0.473665	0.10204	0.730817	Nup50	94d4abdd137e65adf18640a8f228ec9a	Firmicutes	Clostridia	Lachnospirales	Lachnospiraceae	Roseburia
0.473245	0.102387	0.730817	Slc26a11	bb95cb70c48d759f71b3bc7598a74d14	Bacteroidota	Bacteroidia	Bacteroidales	Muribaculaceae	Muribaculaceae
0.472527	0.102981	0.730817	Slc7a15	bd4659cc40db1e57991ae4f3fc6f4228	Bacteroidota	Bacteroidia	Bacteroidales	Muribaculaceae	Muribaculaceae
-0.472527	0.102981	0.730817	Kctd14	2d22bf1cc47a43481e8731db846205ea	Proteobacteria	Gammaproteobacteria	Burkholderiales	Sutterellaceae	Parasutterella
-0.472527	0.102981	0.730817	Arl4d	2d22bf1cc47a43481e8731db846205ea	Proteobacteria	Gammaproteobacteria	Burkholderiales	Sutterellaceae	Parasutterella
0.472527	0.102981	0.730817	Igsf9	ac85772842ecfc5c819bb9632e5eae01	Firmicutes	Bacilli	Erysipelotrichales	Erysipelotrichaceae	Turicibacter
0.472527	0.102981	0.730817	Txn1	ea92918725e8144031802a8137249e82	Firmicutes	Bacilli	Erysipelotrichales	Erysipelotrichaceae	uncultured
-0.472458	0.103039	0.730817	Enpp7	210f7da8e58b901818c3c26671d79d0c	Firmicutes	Clostridia	Lachnospirales	Lachnospiraceae	[Eubacterium]_xylanophilum_group
0.471879	0.10352	0.730817	Tatdn2	3342ecae0a7894127dd3877705197d30	Desulfobacterota	Desulfovibrionia	Desulfovibrionales	Desulfovibrionaceae	uncultured
0.471874	0.103524	0.730817	Enpp7	d155bb7ef1295b612ceef63bc0ce756d	Bacteroidota	Bacteroidia	Bacteroidales	Muribaculaceae	Muribaculaceae
-0.471874	0.103524	0.730817	Kctd14	0191153dd3b1163725e40c61494ce948	Firmicutes	Clostridia	Oscillospirales	[Eubacterium]_coprostanoligenes_group	[Eubacterium]_coprostanoligenes_group
0.471874	0.103524	0.730817	Prkg2	1f613e961f8b2629d1c716c8f35e264f	Firmicutes	Clostridia	Oscillospirales	Ruminococcaceae	CAG-352
0.471874	0.103524	0.730817	Prkg2	ebfe143719714e096c609ddebd06c4e7	Firmicutes	Clostridia	Clostridia_UCG-014	Clostridia_UCG-014	Clostridia_UCG-014
0.471874	0.103524	0.730817	Tinag	11ca7c5efc0c6ef1d41194d025155b70	Bacteroidota	Bacteroidia	Bacteroidales	Muribaculaceae	Muribaculaceae
0.471728	0.103646	0.730817	Enpp7	e5abf00ec2672f0d850e3001dde78e40	Firmicutes	Bacilli	Lactobacillales	Lactobacillaceae	Lactobacillus
0.471728	0.103646	0.730817	Enpp7	8506e522aec14566b87243b1abecf35a	Euryarchaeota	Methanobacteria	Methanobacteriales	Methanobacteriaceae	Methanosphaera
0.471728	0.103646	0.730817	Enpp7	10bca56016bea78cb56c3648097aaa3e	Firmicutes	Clostridia	Oscillospirales	Oscillospirales	Oscillospirales
0.471728	0.103646	0.730817	Enpp7	d82d37b1ddedde64e9c8f44c9cadeca5	Firmicutes	Clostridia	Oscillospirales	Oscillospiraceae	uncultured
0.471728	0.103646	0.730817	Enpp7	4364c3d657969ec1af51633dae6f6d19	Firmicutes	Clostridia	Oscillospirales	Oscillospiraceae	Oscillibacter
0.471728	0.103646	0.730817	Enpp7	311cf53b0396d490850fb7ffdbba0b51	Firmicutes	Clostridia	Oscillospirales	Oscillospiraceae	NK4A214_group
0.471728	0.103646	0.730817	Enpp7	3f7d763bc602dc98bc0ff21ae9ffca75	Firmicutes	Clostridia	Lachnospirales	Lachnospiraceae	Lachnospiraceae_NK4A136_group
0.471728	0.103646	0.730817	Enpp7	3576b1167b164ec4e9d51f1c7b0ae921	Firmicutes	Clostridia	Oscillospirales	Ruminococcaceae	Incertae_Sedis
0.471728	0.103646	0.730817	Enpp7	e87127ef30bcba7868e590e92fdf3159	Bacteroidota	Bacteroidia	Bacteroidales	Prevotellaceae	Prevotellaceae_UCG-001
-0.471728	0.103646	0.730817	Slc7a15	bfb2d86dee0eae05d74bedecebc4eeb0	Firmicutes	Clostridia	Lachnospirales	Lachnospiraceae	NA
0.471728	0.103646	0.730817	Kctd14	e671800bb3755002e7fbf84212399792	Firmicutes	Clostridia	Oscillospirales	Oscillospiraceae	NA
0.471728	0.103646	0.730817	Prkg2	e5abf00ec2672f0d850e3001dde78e40	Firmicutes	Bacilli	Lactobacillales	Lactobacillaceae	Lactobacillus
0.471728	0.103646	0.730817	Prkg2	8506e522aec14566b87243b1abecf35a	Euryarchaeota	Methanobacteria	Methanobacteriales	Methanobacteriaceae	Methanosphaera
0.471728	0.103646	0.730817	Prkg2	10bca56016bea78cb56c3648097aaa3e	Firmicutes	Clostridia	Oscillospirales	Oscillospirales	Oscillospirales
0.471728	0.103646	0.730817	Prkg2	d82d37b1ddedde64e9c8f44c9cadeca5	Firmicutes	Clostridia	Oscillospirales	Oscillospiraceae	uncultured
0.471728	0.103646	0.730817	Prkg2	4364c3d657969ec1af51633dae6f6d19	Firmicutes	Clostridia	Oscillospirales	Oscillospiraceae	Oscillibacter
0.471728	0.103646	0.730817	Prkg2	311cf53b0396d490850fb7ffdbba0b51	Firmicutes	Clostridia	Oscillospirales	Oscillospiraceae	NK4A214_group
0.471728	0.103646	0.730817	Prkg2	3f7d763bc602dc98bc0ff21ae9ffca75	Firmicutes	Clostridia	Lachnospirales	Lachnospiraceae	Lachnospiraceae_NK4A136_group
0.471728	0.103646	0.730817	Prkg2	3576b1167b164ec4e9d51f1c7b0ae921	Firmicutes	Clostridia	Oscillospirales	Ruminococcaceae	Incertae_Sedis
0.471728	0.103646	0.730817	Prkg2	e87127ef30bcba7868e590e92fdf3159	Bacteroidota	Bacteroidia	Bacteroidales	Prevotellaceae	Prevotellaceae_UCG-001
0.471728	0.103646	0.730817	Slc26a11	9c0d9d19bb02687ea7f00208ba6119fe	Bacteroidota	Bacteroidia	Bacteroidales	Muribaculaceae	Muribaculaceae
0.471728	0.103646	0.730817	Arhgap42	fcf2bd49ffcc8fe312b8c5b7e8f1b279	Firmicutes	Clostridia	Oscillospirales	Oscillospiraceae	NA
0.471728	0.103646	0.730817	Arhgap42	a82e65f0bdb2adb0542a1d35b03ebabc	Firmicutes	Clostridia	Lachnospirales	Lachnospiraceae	Blautia
0.471728	0.103646	0.730817	Arhgap42	28e862a79deca9e98086827b44771ceb	Firmicutes	Clostridia	Oscillospirales	Oscillospiraceae	Colidextribacter
0.471728	0.103646	0.730817	Arhgap42	0ab7f05c0484341e92403a5ee4deaa67	Firmicutes	Clostridia	Peptococcales	Peptococcaceae	Peptococcus
0.471728	0.103646	0.730817	Tinag	9c0d9d19bb02687ea7f00208ba6119fe	Bacteroidota	Bacteroidia	Bacteroidales	Muribaculaceae	Muribaculaceae
0.471728	0.103646	0.730817	Herpud1	fcf2bd49ffcc8fe312b8c5b7e8f1b279	Firmicutes	Clostridia	Oscillospirales	Oscillospiraceae	NA
0.471728	0.103646	0.730817	Herpud1	a82e65f0bdb2adb0542a1d35b03ebabc	Firmicutes	Clostridia	Lachnospirales	Lachnospiraceae	Blautia
0.471728	0.103646	0.730817	Herpud1	28e862a79deca9e98086827b44771ceb	Firmicutes	Clostridia	Oscillospirales	Oscillospiraceae	Colidextribacter
0.471728	0.103646	0.730817	Herpud1	0ab7f05c0484341e92403a5ee4deaa67	Firmicutes	Clostridia	Peptococcales	Peptococcaceae	Peptococcus
0.471728	0.103646	0.730817	Nit2	e671800bb3755002e7fbf84212399792	Firmicutes	Clostridia	Oscillospirales	Oscillospiraceae	NA
0.471728	0.103646	0.730817	Abcc6	45e904a00b9e3d6e329aea404837ba19	Firmicutes	Clostridia	Oscillospirales	[Eubacterium]_coprostanoligenes_group	[Eubacterium]_coprostanoligenes_group
-0.471728	0.103646	0.730817	Abcc6	bfb2d86dee0eae05d74bedecebc4eeb0	Firmicutes	Clostridia	Lachnospirales	Lachnospiraceae	NA
0.471728	0.103646	0.730817	Tatdn2	219ce94e2bc933aa95b58aa841fd6ba6	Campilobacterota	Campylobacteria	Campylobacterales	Helicobacteraceae	Helicobacter
0.471728	0.103646	0.730817	Tatdn2	2da73add00db479cc498e63cee07c5e8	Cyanobacteria	Vampirivibrionia	Gastranaerophilales	Gastranaerophilales	Gastranaerophilales
0.471728	0.103646	0.730817	Myadm	afb8b63a54e04b0d86c0dd2eaa236317	Firmicutes	Bacilli	RF39	RF39	RF39
-0.471728	0.103646	0.730817	Nqo2	76071f015c9e1599ccafac989a7e5c47	Firmicutes	Clostridia	Lachnospirales	Lachnospiraceae	Lachnospiraceae_NK4A136_group
-0.471728	0.103646	0.730817	Nqo2	6416fc86a4aac8bfd79ad2ad5689ff4e	Firmicutes	Clostridia	Oscillospirales	Ruminococcaceae	Ruminococcus
-0.471728	0.103646	0.730817	Nqo2	d7f415d377d4bcda2f1170eee1e1bf19	Bacteroidota	Bacteroidia	Bacteroidales	Muribaculaceae	Muribaculaceae
-0.471728	0.103646	0.730817	Hsph1	76071f015c9e1599ccafac989a7e5c47	Firmicutes	Clostridia	Lachnospirales	Lachnospiraceae	Lachnospiraceae_NK4A136_group
-0.471728	0.103646	0.730817	Hsph1	6416fc86a4aac8bfd79ad2ad5689ff4e	Firmicutes	Clostridia	Oscillospirales	Ruminococcaceae	Ruminococcus
-0.471728	0.103646	0.730817	Hsph1	d7f415d377d4bcda2f1170eee1e1bf19	Bacteroidota	Bacteroidia	Bacteroidales	Muribaculaceae	Muribaculaceae
-0.471728	0.103646	0.730817	Sptlc3	df1da0adceaff0c7f25cdc19ab25a4b2	Bacteroidota	Bacteroidia	Bacteroidales	Muribaculaceae	Muribaculaceae
0.471464	0.103866	0.730817	Mppe1	0d85d78ab199ac631514da7b8bc8ed0c	Firmicutes	Bacilli	Erysipelotrichales	Erysipelotrichaceae	Faecalibaculum
0.47102	0.104237	0.730817	Slc26a11	67dbb5882ccdf91d89a9262cbd9a2a59	Bacteroidota	Bacteroidia	Bacteroidales	Muribaculaceae	Muribaculaceae
0.47093	0.104312	0.730817	Igf2bp2	e708eaf7e898bb3b53cfe6a3aef1d825	Bacteroidota	Bacteroidia	Bacteroidales	Muribaculaceae	Muribaculaceae
0.470694	0.10451	0.730817	Tinag	5ac12fc11a079cc63bffa1949459d104	Bacteroidota	Bacteroidia	Bacteroidales	Muribaculaceae	Muribaculaceae
0.470694	0.10451	0.730817	Nup50	5ac12fc11a079cc63bffa1949459d104	Bacteroidota	Bacteroidia	Bacteroidales	Muribaculaceae	Muribaculaceae
0.470679	0.104523	0.730817	Hsph1	1d3c38c4ad4515de39dcc9a21c1b5c4f	Actinobacteriota	Coriobacteriia	Coriobacteriales	Eggerthellaceae	Enterorhabdus
-0.469797	0.105264	0.730817	Arhgap42	6ca83c1f1adfdabfdc2298fdd713eecd	Bacteroidota	Bacteroidia	Bacteroidales	Muribaculaceae	Muribaculaceae
0.469797	0.105264	0.730817	Pla2g16	ef93104ba727bac3de577daf18e22ef7	Actinobacteriota	Actinobacteria	Bifidobacteriales	Bifidobacteriaceae	Bifidobacterium
0.469767	0.105289	0.730817	Herpud1	cc7d80e1f071bb01cbe4abc747696813	Firmicutes	Bacilli	Lactobacillales	Streptococcaceae	Streptococcus
0.469767	0.105289	0.730817	Igsf9	1aff3a58eb31b945fb2b974506054f0b	Firmicutes	Clostridia	Lachnospirales	Lachnospiraceae	Lachnospiraceae_NK4A136_group
-0.469767	0.105289	0.730817	S100a4	1e9c2a0553f689473e75d80dfaa71ed5	Firmicutes	Clostridia	Oscillospirales	Ruminococcaceae	[Eubacterium]_siraeum_group
0.469656	0.105383	0.730817	Mapk6	dd759fad8634f7efb57d04011a121ca2	Bacteroidota	Bacteroidia	Bacteroidales	Prevotellaceae	Prevotella
0.46934	0.105649	0.730817	Abcc6	0ea9f48e4bbce1367f84150b65586cb2	Firmicutes	Clostridia	Monoglobales	Monoglobaceae	Monoglobus
-0.46934	0.105649	0.730817	Serhl2	a002718ba460d207639c7cf1d330525d	Bacteroidota	Bacteroidia	Bacteroidales	Muribaculaceae	Muribaculaceae
-0.46934	0.105649	0.730817	Ldhd	a002718ba460d207639c7cf1d330525d	Bacteroidota	Bacteroidia	Bacteroidales	Muribaculaceae	Muribaculaceae
0.46922	0.105751	0.730817	Hsph1	16677d63ec69cbb7988f2b7eca97d06e	Actinobacteriota	Coriobacteriia	Coriobacteriales	Eggerthellaceae	Enterorhabdus
-0.469114	0.10584	0.730817	S100a4	f2cb0963fc3199a60b886dbac7b4a86f	Bacteroidota	Bacteroidia	Bacteroidales	Muribaculaceae	Muribaculaceae
-0.468961	0.105969	0.730817	Tinag	e8411ed6cbb92dd48912b3a9ba0f49d6	Actinobacteriota	Coriobacteriia	Coriobacteriales	Eggerthellaceae	Adlercreutzia
0.468674	0.106212	0.730817	Nup50	e6a80f791bf73156c4c8f89547b6c4ad	Bacteroidota	Bacteroidia	Bacteroidales	Muribaculaceae	Muribaculaceae
0.468321	0.106512	0.730817	Hexb	97c4fa35093427ac3eabd2acc8afe0e8	Bacteroidota	Bacteroidia	Bacteroidales	Muribaculaceae	Muribaculaceae
-0.468159	0.106649	0.730817	Slc26a11	ff59f8a720e0aa42eba88a2169f1e9a6	Firmicutes	Clostridia	Peptostreptococcales-Tissierellales	Peptostreptococcaceae	Romboutsia
0.468159	0.106649	0.730817	Mapk6	741f10ee7929177a5b83934be7254d22	Firmicutes	Clostridia	Lachnospirales	Lachnospiraceae	NA
0.468159	0.106649	0.730817	Igf2bp2	8d6ba5e58e27bde717c555e5c2b50d06	Firmicutes	Clostridia	Lachnospirales	Lachnospiraceae	Lachnospiraceae_NK4A136_group
0.468094	0.106704	0.730817	Tatdn2	d8279863961ce362b8c45682a99d9e88	Bacteroidota	Bacteroidia	Bacteroidales	Muribaculaceae	Muribaculaceae
0.468012	0.106774	0.730817	Slc7a15	d2a4add6029e32135562e2da9d4ed2e1	Proteobacteria	Gammaproteobacteria	Enterobacterales	Enterobacteriaceae	Escherichia-Shigella
0.468012	0.106774	0.730817	Txn1	a686d30876b5dde17db9fc37d5e7b614	Bacteroidota	Bacteroidia	Bacteroidales	Muribaculaceae	Muribaculaceae
-0.467676	0.107061	0.730817	Ldhd	708c3709f20139d11a3760a6f39fcb2f	Bacteroidota	Bacteroidia	Bacteroidales	Muribaculaceae	Muribaculaceae
0.467556	0.107163	0.730817	Apba3	df5a1dcce5a2303e835a35aa4d9cee77	Actinobacteriota	Actinobacteria	Corynebacteriales	Corynebacteriaceae	Corynebacterium
-0.46737	0.107321	0.730817	Mpp6	b85f9dd0156e85babc965560df860758	Firmicutes	Clostridia	Oscillospirales	Ruminococcaceae	Ruminococcus
-0.467033	0.107609	0.730817	Serhl2	ac85772842ecfc5c819bb9632e5eae01	Firmicutes	Bacilli	Erysipelotrichales	Erysipelotrichaceae	Turicibacter
0.466695	0.107898	0.730817	Kctd14	372176d053910343ca3125c662c778a7	Bacteroidota	Bacteroidia	Bacteroidales	Muribaculaceae	Muribaculaceae
-0.466695	0.107898	0.730817	Hsph1	372176d053910343ca3125c662c778a7	Bacteroidota	Bacteroidia	Bacteroidales	Muribaculaceae	Muribaculaceae
-0.466211	0.108313	0.730817	Myadm	a5ae9ff9e181ac647cc7238434d6ca68	Bacteroidota	Bacteroidia	Bacteroidales	Muribaculaceae	Muribaculaceae
-0.465906	0.108575	0.730817	Kctd14	6cfbe61ddaec74e72f566e1e110fbe3c	Bacteroidota	Bacteroidia	Bacteroidales	Prevotellaceae	Alloprevotella
-0.465885	0.108594	0.730817	Nqo2	1030fe607c8111bb893a71ba46419460	Bacteroidota	Bacteroidia	Bacteroidales	Muribaculaceae	Muribaculaceae
0.465567	0.108868	0.730817	Mpp6	97c4fa35093427ac3eabd2acc8afe0e8	Bacteroidota	Bacteroidia	Bacteroidales	Muribaculaceae	Muribaculaceae
0.46539	0.10902	0.730817	Nup50	e708eaf7e898bb3b53cfe6a3aef1d825	Bacteroidota	Bacteroidia	Bacteroidales	Muribaculaceae	Muribaculaceae
-0.465187	0.109195	0.730817	Sptlc3	b44f9c9e334a4d7781106f09afc2e342	Proteobacteria	Gammaproteobacteria	Pasteurellales	Pasteurellaceae	Rodentibacter
0.464925	0.109422	0.730817	Prkg2	20f3791a07f97565c122882f75a980c1	Firmicutes	Bacilli	Lactobacillales	Lactobacillaceae	Lactobacillus
0.464925	0.109422	0.730817	Mppe1	868a94182121dd66fb13afc0135c58af	Bacteroidota	Bacteroidia	Bacteroidales	Muribaculaceae	Muribaculaceae
0.464443	0.109838	0.730817	Mapk6	1f613e961f8b2629d1c716c8f35e264f	Firmicutes	Clostridia	Oscillospirales	Ruminococcaceae	CAG-352
0.464443	0.109838	0.730817	Mapk6	ebfe143719714e096c609ddebd06c4e7	Firmicutes	Clostridia	Clostridia_UCG-014	Clostridia_UCG-014	Clostridia_UCG-014
0.464443	0.109838	0.730817	Mppe1	11ca7c5efc0c6ef1d41194d025155b70	Bacteroidota	Bacteroidia	Bacteroidales	Muribaculaceae	Muribaculaceae
-0.464443	0.109838	0.730817	Txn1	de664d19722256033a875dc33bae0f4f	Firmicutes	Clostridia	Lachnospirales	Lachnospiraceae	Lachnospiraceae_UCG-001
0.464418	0.109861	0.730817	Mppe1	5ac12fc11a079cc63bffa1949459d104	Bacteroidota	Bacteroidia	Bacteroidales	Muribaculaceae	Muribaculaceae
0.464095	0.11014	0.730817	Arhgap42	93993f21d206fc4bc4d1d943c418560f	Firmicutes	Bacilli	Lactobacillales	Lactobacillaceae	Lactobacillus
-0.46378	0.110414	0.730817	Kctd14	bb95cb70c48d759f71b3bc7598a74d14	Bacteroidota	Bacteroidia	Bacteroidales	Muribaculaceae	Muribaculaceae
-0.463762	0.11043	0.730817	Nup50	210f7da8e58b901818c3c26671d79d0c	Firmicutes	Clostridia	Lachnospirales	Lachnospiraceae	[Eubacterium]_xylanophilum_group
-0.463673	0.110508	0.730817	Hsph1	dd759fad8634f7efb57d04011a121ca2	Bacteroidota	Bacteroidia	Bacteroidales	Prevotellaceae	Prevotella
-0.4636	0.110571	0.730817	Mpp6	16677d63ec69cbb7988f2b7eca97d06e	Actinobacteriota	Coriobacteriia	Coriobacteriales	Eggerthellaceae	Enterorhabdus
0.463588	0.110582	0.730817	Prkg2	bf40afd1b6e4c4ce5e5230898a623f40	Firmicutes	Bacilli	Lactobacillales	Streptococcaceae	Streptococcus
-0.462992	0.111101	0.730817	Kctd14	40c1277064dd8904b73b57776ec9e3a3	Firmicutes	Clostridia	Clostridia_UCG-014	Clostridia_UCG-014	Clostridia_UCG-014
-0.462992	0.111101	0.730817	Kctd14	c7ab2e3ef1b97664955d44c8d23df93f	Firmicutes	Clostridia	Oscillospirales	[Eubacterium]_coprostanoligenes_group	[Eubacterium]_coprostanoligenes_group
0.462992	0.111101	0.730817	Prkg2	e671800bb3755002e7fbf84212399792	Firmicutes	Clostridia	Oscillospirales	Oscillospiraceae	NA
0.462992	0.111101	0.730817	Mpp6	e5abf00ec2672f0d850e3001dde78e40	Firmicutes	Bacilli	Lactobacillales	Lactobacillaceae	Lactobacillus
0.462992	0.111101	0.730817	Mpp6	8506e522aec14566b87243b1abecf35a	Euryarchaeota	Methanobacteria	Methanobacteriales	Methanobacteriaceae	Methanosphaera
0.462992	0.111101	0.730817	Mpp6	10bca56016bea78cb56c3648097aaa3e	Firmicutes	Clostridia	Oscillospirales	Oscillospirales	Oscillospirales
0.462992	0.111101	0.730817	Mpp6	d82d37b1ddedde64e9c8f44c9cadeca5	Firmicutes	Clostridia	Oscillospirales	Oscillospiraceae	uncultured
0.462992	0.111101	0.730817	Mpp6	4364c3d657969ec1af51633dae6f6d19	Firmicutes	Clostridia	Oscillospirales	Oscillospiraceae	Oscillibacter
0.462992	0.111101	0.730817	Mpp6	311cf53b0396d490850fb7ffdbba0b51	Firmicutes	Clostridia	Oscillospirales	Oscillospiraceae	NK4A214_group
0.462992	0.111101	0.730817	Mpp6	3f7d763bc602dc98bc0ff21ae9ffca75	Firmicutes	Clostridia	Lachnospirales	Lachnospiraceae	Lachnospiraceae_NK4A136_group
-0.462992	0.111101	0.730817	Mpp6	3dd1f4c70b4dc47d67327558f8eea751	Firmicutes	Clostridia	Lachnospirales	Lachnospiraceae	Lachnospiraceae_NK4A136_group
0.462992	0.111101	0.730817	Mpp6	3576b1167b164ec4e9d51f1c7b0ae921	Firmicutes	Clostridia	Oscillospirales	Ruminococcaceae	Incertae_Sedis
0.462992	0.111101	0.730817	Mpp6	e87127ef30bcba7868e590e92fdf3159	Bacteroidota	Bacteroidia	Bacteroidales	Prevotellaceae	Prevotellaceae_UCG-001
0.462992	0.111101	0.730817	Igf2bp2	e671800bb3755002e7fbf84212399792	Firmicutes	Clostridia	Oscillospirales	Oscillospiraceae	NA
0.462992	0.111101	0.730817	Nit2	02d440f6c0205a80373839d1eba59663	Firmicutes	Negativicutes	Acidaminococcales	Acidaminococcaceae	Phascolarctobacterium
0.462992	0.111101	0.730817	Nit2	de0496623032472dbaee12b4113f8f12	Firmicutes	Clostridia	Lachnospirales	Lachnospiraceae	A2
0.462992	0.111101	0.730817	Nup50	02d440f6c0205a80373839d1eba59663	Firmicutes	Negativicutes	Acidaminococcales	Acidaminococcaceae	Phascolarctobacterium
0.462992	0.111101	0.730817	Nup50	de0496623032472dbaee12b4113f8f12	Firmicutes	Clostridia	Lachnospirales	Lachnospiraceae	A2
0.462992	0.111101	0.730817	Tatdn2	da3fba085dae5ed91ae6b54cc1055181	Firmicutes	Clostridia	Clostridia_UCG-014	Clostridia_UCG-014	Clostridia_UCG-014
0.462992	0.111101	0.730817	Ldhd	426caa61c235634692a9a1763db7fe06	Firmicutes	Bacilli	Acholeplasmatales	Acholeplasmataceae	Anaeroplasma
0.462992	0.111101	0.730817	Ldhd	6c68737282272a7c87a156e6a5648bce	Firmicutes	Clostridia	Lachnospirales	Lachnospiraceae	A2
0.462992	0.111101	0.730817	Pla2g16	745aa8138e3a13b2df9d896dbba6e96a	Firmicutes	Clostridia	Lachnospirales	Lachnospiraceae	[Eubacterium]_xylanophilum_group
-0.462992	0.111101	0.730817	S100a4	fcf2bd49ffcc8fe312b8c5b7e8f1b279	Firmicutes	Clostridia	Oscillospirales	Oscillospiraceae	NA
-0.462992	0.111101	0.730817	S100a4	a82e65f0bdb2adb0542a1d35b03ebabc	Firmicutes	Clostridia	Lachnospirales	Lachnospiraceae	Blautia
-0.462992	0.111101	0.730817	S100a4	28e862a79deca9e98086827b44771ceb	Firmicutes	Clostridia	Oscillospirales	Oscillospiraceae	Colidextribacter
-0.462992	0.111101	0.730817	S100a4	0ab7f05c0484341e92403a5ee4deaa67	Firmicutes	Clostridia	Peptococcales	Peptococcaceae	Peptococcus
0.462992	0.111101	0.730817	Hsph1	bfb2d86dee0eae05d74bedecebc4eeb0	Firmicutes	Clostridia	Lachnospirales	Lachnospiraceae	NA
0.46291	0.111173	0.730817	Enpp7	b904ec5c9a10b1058075c665833579fc	Firmicutes	Clostridia	Oscillospirales	Oscillospiraceae	Colidextribacter
0.46291	0.111173	0.730817	Enpp7	fa05ee3504f5168faa29b847196368eb	Firmicutes	Clostridia	Lachnospirales	Lachnospiraceae	Lachnospiraceae_NK4A136_group
0.46291	0.111173	0.730817	Enpp7	fc1903bede21c3cce47f5d8911faa4ff	Bacteroidota	Bacteroidia	Bacteroidales	Bacteroidaceae	Bacteroides
0.46291	0.111173	0.730817	Enpp7	01550ef0e3b002bea2309e2ae22cfdb9	Firmicutes	Clostridia	Oscillospirales	Oscillospiraceae	Colidextribacter
0.46291	0.111173	0.730817	Enpp7	2c098a359dc0ec540fa5fcb9b5c2fb27	Firmicutes	Clostridia	Lachnospirales	Lachnospiraceae	Lachnospiraceae_NK4A136_group
0.46291	0.111173	0.730817	Enpp7	a06dc3e733e0f49ba3362ec71f3addba	Bacteroidota	Bacteroidia	Bacteroidales	Muribaculaceae	Muribaculum
0.46291	0.111173	0.730817	Enpp7	54e3d5b4c708de597ea66f7b18bad15a	Firmicutes	Clostridia	Lachnospirales	Lachnospiraceae	Lachnospiraceae_NK4A136_group
0.46291	0.111173	0.730817	Enpp7	c36fa4e1afcfb5d727c432b0e733d929	Bacteroidota	Bacteroidia	Bacteroidales	Muribaculaceae	NA
0.46291	0.111173	0.730817	Enpp7	fc23448aba78778e5606c81ff2c05581	Firmicutes	Clostridia	Lachnospirales	Lachnospiraceae	Lachnospiraceae_NK4A136_group
0.46291	0.111173	0.730817	Enpp7	4b86aab5c15b8930937c923fd4b73dfd	Proteobacteria	Gammaproteobacteria	Pseudomonadales	Moraxellaceae	Acinetobacter
0.46291	0.111173	0.730817	Enpp7	73cfafb95483c2784918518a8f5862b2	Firmicutes	Bacilli	Lactobacillales	Lactobacillaceae	Lactobacillus
0.46291	0.111173	0.730817	Enpp7	d932deb65d7ccd9c327acb6a1130c1c9	Firmicutes	Clostridia	Clostridia_UCG-014	Clostridia_UCG-014	Clostridia_UCG-014
0.46291	0.111173	0.730817	Enpp7	11b9c120bf23e17f7f4f8de1c72df7d8	Firmicutes	Clostridia	Oscillospirales	Ruminococcaceae	NA
0.46291	0.111173	0.730817	Enpp7	1e233d2d8037644a7e99baad2d6d2b21	Firmicutes	Clostridia	Oscillospirales	Oscillospiraceae	Colidextribacter
0.46291	0.111173	0.730817	Enpp7	2148c384ef96b010383022719f0c1f08	Desulfobacterota	Desulfovibrionia	Desulfovibrionales	Desulfovibrionaceae	uncultured
0.46291	0.111173	0.730817	Enpp7	2546da7ec08efa013d95ca41ab981b72	Bacteroidota	Bacteroidia	Bacteroidales	Muribaculaceae	Muribaculum
0.46291	0.111173	0.730817	Enpp7	5b98b9eab49bb2b02eda3062a14bbd1c	Bacteroidota	Bacteroidia	Bacteroidales	Rikenellaceae	Alistipes
0.46291	0.111173	0.730817	Enpp7	613e372c0a92a6184f805c3e55ccdb2a	Bacteroidota	Bacteroidia	Bacteroidales	Muribaculaceae	Muribaculum
0.46291	0.111173	0.730817	Enpp7	618027d49ef00c3af70c8e7595305657	Firmicutes	Clostridia	Lachnospirales	Lachnospiraceae	Lachnospiraceae_NK4A136_group
0.46291	0.111173	0.730817	Enpp7	6fe4de206fddf85e11577a7397f40c0c	Firmicutes	Clostridia	Oscillospirales	UCG-010	UCG-010
0.46291	0.111173	0.730817	Enpp7	7baf5ca366d8656d10a89c222b7260cc	Bacteroidota	Bacteroidia	Bacteroidales	Muribaculaceae	Muribaculum
0.46291	0.111173	0.730817	Enpp7	8c7b9dcca08836134651f385a4bcc8a6	Firmicutes	Bacilli	RF39	RF39	RF39
0.46291	0.111173	0.730817	Enpp7	9917ab7adf986576d28dddb2f5471596	Bacteroidota	Bacteroidia	Bacteroidales	Muribaculaceae	Muribaculaceae
0.46291	0.111173	0.730817	Enpp7	b39e213aaec5fbbf4e61ca0971a018a4	Elusimicrobiota	Elusimicrobia	Elusimicrobiales	Elusimicrobiaceae	Elusimicrobium
0.46291	0.111173	0.730817	Enpp7	bf815f1228713f80015e9b5d0a6219de	Firmicutes	Clostridia	Oscillospirales	Oscillospiraceae	Oscillibacter
0.46291	0.111173	0.730817	Enpp7	c9d930ae6fd1b4a1cbe94d08dd37d0f4	Firmicutes	Clostridia	Peptostreptococcales-Tissierellales	Anaerovoracaceae	NA
0.46291	0.111173	0.730817	Enpp7	cb57a7c0e4392ac46ad46cd6cf40eb9b	Firmicutes	Clostridia	Lachnospirales	Lachnospiraceae	[Eubacterium]_xylanophilum_group
0.46291	0.111173	0.730817	Enpp7	cbba5efe4cd4d219fbad26c48cdf37bb	Bacteroidota	Bacteroidia	Bacteroidales	Muribaculaceae	NA
0.46291	0.111173	0.730817	Enpp7	d2b486c183c7fe05294cfb9de604b770	Bacteroidota	Bacteroidia	Bacteroidales	Tannerellaceae	Parabacteroides
0.46291	0.111173	0.730817	Enpp7	efb5e52dbe682220bdcb0f7e79f4a360	Bacteroidota	Bacteroidia	Bacteroidales	Muribaculaceae	NA
0.46291	0.111173	0.730817	Slc7a15	e8da7f8ec2bf6823c3ba7354e15b5e76	Firmicutes	Bacilli	Lactobacillales	Lactobacillaceae	Lactobacillus
0.46291	0.111173	0.730817	Slc7a15	7e3f60edee38333561c613b6b4562fd7	Actinobacteriota	Coriobacteriia	Coriobacteriales	Coriobacteriales_Incertae_Sedis	uncultured
0.46291	0.111173	0.730817	Slc7a15	4ffcce27f138f496c69fe5403829d875	Proteobacteria	Gammaproteobacteria	Pseudomonadales	Moraxellaceae	Acinetobacter
0.46291	0.111173	0.730817	Slc7a15	6798fd1f5ee7675f4d372d832f0aeee8	Firmicutes	Clostridia	Lachnospirales	Lachnospiraceae	Lachnospiraceae_NK4A136_group
0.46291	0.111173	0.730817	Slc7a15	69909fa61d7cc0b0bb1f56654db5732c	Firmicutes	Clostridia	Lachnospirales	Lachnospiraceae	GCA-900066575
0.46291	0.111173	0.730817	Kctd14	d96ed58ac33e052a91733197a96b2187	Firmicutes	Bacilli	Lactobacillales	Lactobacillaceae	Lactobacillus
-0.46291	0.111173	0.730817	Kctd14	55cb63bdd0144dd4e23f0e69288637a7	Actinobacteriota	Coriobacteriia	Coriobacteriales	Eggerthellaceae	Enterorhabdus
0.46291	0.111173	0.730817	Kctd14	4c7d51e89d2e8585ccbb2e16d74fa3dd	Firmicutes	Clostridia	Clostridia_UCG-014	Clostridia_UCG-014	Clostridia_UCG-014
-0.46291	0.111173	0.730817	Kctd14	cdf0398658f12b02fe381d2427a44c59	Firmicutes	Clostridia	Lachnospirales	Lachnospiraceae	Lachnospiraceae_UCG-001
0.46291	0.111173	0.730817	Kctd14	0cefda4e9fa82671a0c2527d38bac81d	Firmicutes	Clostridia	Lachnospirales	Lachnospiraceae	Lachnospiraceae_UCG-006
-0.46291	0.111173	0.730817	Kctd14	23d646b4fadeff7f021196573f992f21	Firmicutes	Clostridia	Clostridia_UCG-014	Clostridia_UCG-014	Clostridia_UCG-014
0.46291	0.111173	0.730817	Kctd14	7c44e0de69b15235b764b1e5bba0e065	Actinobacteriota	Actinobacteria	Corynebacteriales	Corynebacteriaceae	Corynebacterium
0.46291	0.111173	0.730817	Kctd14	9d4aa39d3b465670991e72d30ca66004	Firmicutes	Clostridia	Clostridia_UCG-014	Clostridia_UCG-014	Clostridia_UCG-014
-0.46291	0.111173	0.730817	Kctd14	e716bcf545ca21d5ea6c0c9925538135	Firmicutes	Clostridia	Lachnospirales	Lachnospiraceae	NA
0.46291	0.111173	0.730817	Kctd14	0c845f4f86e8fb774a1d980079ef9e9c	Firmicutes	Clostridia	Lachnospirales	Lachnospiraceae	uncultured
0.46291	0.111173	0.730817	Kctd14	0fd89e2bf6ea164c2462c79a7764a713	Bacteroidota	Bacteroidia	Bacteroidales	Tannerellaceae	Parabacteroides
0.46291	0.111173	0.730817	Kctd14	2b520c4c9d103d3f781c34a5fdc19726	Firmicutes	Clostridia	Clostridia_UCG-014	Clostridia_UCG-014	Clostridia_UCG-014
0.46291	0.111173	0.730817	Kctd14	415493238a806ccd27a4ecd836f78e46	Actinobacteriota	Coriobacteriia	Coriobacteriales	Eggerthellaceae	Enterorhabdus
-0.46291	0.111173	0.730817	Kctd14	522f5f49aa5ba361f0df039f5d041d84	Firmicutes	Clostridia	Lachnospirales	Lachnospiraceae	Lachnospiraceae_NK4A136_group
-0.46291	0.111173	0.730817	Kctd14	59765eece99fe48c09c637f3034a4c15	Firmicutes	Clostridia	Lachnospirales	Lachnospiraceae	Lachnospiraceae_UCG-001
-0.46291	0.111173	0.730817	Kctd14	7af104d73fc8d5184af7c20f43a20c78	Firmicutes	Clostridia	Lachnospirales	Lachnospiraceae	NA
0.46291	0.111173	0.730817	Kctd14	7dda15c8644bccd9be3bf9ee0a8a4473	Actinobacteriota	Coriobacteriia	Coriobacteriales	Eggerthellaceae	DNF00809
0.46291	0.111173	0.730817	Kctd14	8034b4b397811921955777b4c3168be1	Firmicutes	Clostridia	Clostridia_UCG-014	Clostridia_UCG-014	Clostridia_UCG-014
0.46291	0.111173	0.730817	Kctd14	8e4fa9b04516923ecee35261035fef3e	Firmicutes	Bacilli	Lactobacillales	Lactobacillaceae	Lactobacillus
0.46291	0.111173	0.730817	Kctd14	979ee87c7b738f9fe12a9c957733b6f0	Bacteroidota	Bacteroidia	Bacteroidales	Bacteroidaceae	Bacteroides
0.46291	0.111173	0.730817	Prkg2	b904ec5c9a10b1058075c665833579fc	Firmicutes	Clostridia	Oscillospirales	Oscillospiraceae	Colidextribacter
0.46291	0.111173	0.730817	Prkg2	fa05ee3504f5168faa29b847196368eb	Firmicutes	Clostridia	Lachnospirales	Lachnospiraceae	Lachnospiraceae_NK4A136_group
0.46291	0.111173	0.730817	Prkg2	fc1903bede21c3cce47f5d8911faa4ff	Bacteroidota	Bacteroidia	Bacteroidales	Bacteroidaceae	Bacteroides
0.46291	0.111173	0.730817	Prkg2	01550ef0e3b002bea2309e2ae22cfdb9	Firmicutes	Clostridia	Oscillospirales	Oscillospiraceae	Colidextribacter
0.46291	0.111173	0.730817	Prkg2	2c098a359dc0ec540fa5fcb9b5c2fb27	Firmicutes	Clostridia	Lachnospirales	Lachnospiraceae	Lachnospiraceae_NK4A136_group
0.46291	0.111173	0.730817	Prkg2	a06dc3e733e0f49ba3362ec71f3addba	Bacteroidota	Bacteroidia	Bacteroidales	Muribaculaceae	Muribaculum
0.46291	0.111173	0.730817	Prkg2	54e3d5b4c708de597ea66f7b18bad15a	Firmicutes	Clostridia	Lachnospirales	Lachnospiraceae	Lachnospiraceae_NK4A136_group
0.46291	0.111173	0.730817	Prkg2	c36fa4e1afcfb5d727c432b0e733d929	Bacteroidota	Bacteroidia	Bacteroidales	Muribaculaceae	NA
0.46291	0.111173	0.730817	Prkg2	fc23448aba78778e5606c81ff2c05581	Firmicutes	Clostridia	Lachnospirales	Lachnospiraceae	Lachnospiraceae_NK4A136_group
0.46291	0.111173	0.730817	Prkg2	4b86aab5c15b8930937c923fd4b73dfd	Proteobacteria	Gammaproteobacteria	Pseudomonadales	Moraxellaceae	Acinetobacter
0.46291	0.111173	0.730817	Prkg2	73cfafb95483c2784918518a8f5862b2	Firmicutes	Bacilli	Lactobacillales	Lactobacillaceae	Lactobacillus
0.46291	0.111173	0.730817	Prkg2	d932deb65d7ccd9c327acb6a1130c1c9	Firmicutes	Clostridia	Clostridia_UCG-014	Clostridia_UCG-014	Clostridia_UCG-014
0.46291	0.111173	0.730817	Prkg2	11b9c120bf23e17f7f4f8de1c72df7d8	Firmicutes	Clostridia	Oscillospirales	Ruminococcaceae	NA
0.46291	0.111173	0.730817	Prkg2	1e233d2d8037644a7e99baad2d6d2b21	Firmicutes	Clostridia	Oscillospirales	Oscillospiraceae	Colidextribacter
0.46291	0.111173	0.730817	Prkg2	2148c384ef96b010383022719f0c1f08	Desulfobacterota	Desulfovibrionia	Desulfovibrionales	Desulfovibrionaceae	uncultured
0.46291	0.111173	0.730817	Prkg2	2546da7ec08efa013d95ca41ab981b72	Bacteroidota	Bacteroidia	Bacteroidales	Muribaculaceae	Muribaculum
0.46291	0.111173	0.730817	Prkg2	5b98b9eab49bb2b02eda3062a14bbd1c	Bacteroidota	Bacteroidia	Bacteroidales	Rikenellaceae	Alistipes
0.46291	0.111173	0.730817	Prkg2	613e372c0a92a6184f805c3e55ccdb2a	Bacteroidota	Bacteroidia	Bacteroidales	Muribaculaceae	Muribaculum
0.46291	0.111173	0.730817	Prkg2	618027d49ef00c3af70c8e7595305657	Firmicutes	Clostridia	Lachnospirales	Lachnospiraceae	Lachnospiraceae_NK4A136_group
0.46291	0.111173	0.730817	Prkg2	6fe4de206fddf85e11577a7397f40c0c	Firmicutes	Clostridia	Oscillospirales	UCG-010	UCG-010
0.46291	0.111173	0.730817	Prkg2	7baf5ca366d8656d10a89c222b7260cc	Bacteroidota	Bacteroidia	Bacteroidales	Muribaculaceae	Muribaculum
0.46291	0.111173	0.730817	Prkg2	8c7b9dcca08836134651f385a4bcc8a6	Firmicutes	Bacilli	RF39	RF39	RF39
0.46291	0.111173	0.730817	Prkg2	9917ab7adf986576d28dddb2f5471596	Bacteroidota	Bacteroidia	Bacteroidales	Muribaculaceae	Muribaculaceae
0.46291	0.111173	0.730817	Prkg2	b39e213aaec5fbbf4e61ca0971a018a4	Elusimicrobiota	Elusimicrobia	Elusimicrobiales	Elusimicrobiaceae	Elusimicrobium
0.46291	0.111173	0.730817	Prkg2	bf815f1228713f80015e9b5d0a6219de	Firmicutes	Clostridia	Oscillospirales	Oscillospiraceae	Oscillibacter
0.46291	0.111173	0.730817	Prkg2	c9d930ae6fd1b4a1cbe94d08dd37d0f4	Firmicutes	Clostridia	Peptostreptococcales-Tissierellales	Anaerovoracaceae	NA
0.46291	0.111173	0.730817	Prkg2	cb57a7c0e4392ac46ad46cd6cf40eb9b	Firmicutes	Clostridia	Lachnospirales	Lachnospiraceae	[Eubacterium]_xylanophilum_group
0.46291	0.111173	0.730817	Prkg2	cbba5efe4cd4d219fbad26c48cdf37bb	Bacteroidota	Bacteroidia	Bacteroidales	Muribaculaceae	NA
0.46291	0.111173	0.730817	Prkg2	d2b486c183c7fe05294cfb9de604b770	Bacteroidota	Bacteroidia	Bacteroidales	Tannerellaceae	Parabacteroides
0.46291	0.111173	0.730817	Prkg2	efb5e52dbe682220bdcb0f7e79f4a360	Bacteroidota	Bacteroidia	Bacteroidales	Muribaculaceae	NA
-0.46291	0.111173	0.730817	Prkg2	f0d93deb2cee3b6fee452a352a46173d	Firmicutes	Clostridia	Lachnospirales	Lachnospiraceae	NA
-0.46291	0.111173	0.730817	Slc26a11	d96ed58ac33e052a91733197a96b2187	Firmicutes	Bacilli	Lactobacillales	Lactobacillaceae	Lactobacillus
0.46291	0.111173	0.730817	Slc26a11	b904ec5c9a10b1058075c665833579fc	Firmicutes	Clostridia	Oscillospirales	Oscillospiraceae	Colidextribacter
0.46291	0.111173	0.730817	Slc26a11	fa05ee3504f5168faa29b847196368eb	Firmicutes	Clostridia	Lachnospirales	Lachnospiraceae	Lachnospiraceae_NK4A136_group
0.46291	0.111173	0.730817	Slc26a11	fc1903bede21c3cce47f5d8911faa4ff	Bacteroidota	Bacteroidia	Bacteroidales	Bacteroidaceae	Bacteroides
0.46291	0.111173	0.730817	Slc26a11	01550ef0e3b002bea2309e2ae22cfdb9	Firmicutes	Clostridia	Oscillospirales	Oscillospiraceae	Colidextribacter
0.46291	0.111173	0.730817	Slc26a11	2c098a359dc0ec540fa5fcb9b5c2fb27	Firmicutes	Clostridia	Lachnospirales	Lachnospiraceae	Lachnospiraceae_NK4A136_group
0.46291	0.111173	0.730817	Slc26a11	a06dc3e733e0f49ba3362ec71f3addba	Bacteroidota	Bacteroidia	Bacteroidales	Muribaculaceae	Muribaculum
-0.46291	0.111173	0.730817	Slc26a11	4c7d51e89d2e8585ccbb2e16d74fa3dd	Firmicutes	Clostridia	Clostridia_UCG-014	Clostridia_UCG-014	Clostridia_UCG-014
0.46291	0.111173	0.730817	Slc26a11	54e3d5b4c708de597ea66f7b18bad15a	Firmicutes	Clostridia	Lachnospirales	Lachnospiraceae	Lachnospiraceae_NK4A136_group
0.46291	0.111173	0.730817	Slc26a11	c36fa4e1afcfb5d727c432b0e733d929	Bacteroidota	Bacteroidia	Bacteroidales	Muribaculaceae	NA
0.46291	0.111173	0.730817	Slc26a11	fc23448aba78778e5606c81ff2c05581	Firmicutes	Clostridia	Lachnospirales	Lachnospiraceae	Lachnospiraceae_NK4A136_group
-0.46291	0.111173	0.730817	Slc26a11	0cefda4e9fa82671a0c2527d38bac81d	Firmicutes	Clostridia	Lachnospirales	Lachnospiraceae	Lachnospiraceae_UCG-006
0.46291	0.111173	0.730817	Slc26a11	4b86aab5c15b8930937c923fd4b73dfd	Proteobacteria	Gammaproteobacteria	Pseudomonadales	Moraxellaceae	Acinetobacter
0.46291	0.111173	0.730817	Slc26a11	73cfafb95483c2784918518a8f5862b2	Firmicutes	Bacilli	Lactobacillales	Lactobacillaceae	Lactobacillus
-0.46291	0.111173	0.730817	Slc26a11	7c44e0de69b15235b764b1e5bba0e065	Actinobacteriota	Actinobacteria	Corynebacteriales	Corynebacteriaceae	Corynebacterium
-0.46291	0.111173	0.730817	Slc26a11	9d4aa39d3b465670991e72d30ca66004	Firmicutes	Clostridia	Clostridia_UCG-014	Clostridia_UCG-014	Clostridia_UCG-014
0.46291	0.111173	0.730817	Slc26a11	d932deb65d7ccd9c327acb6a1130c1c9	Firmicutes	Clostridia	Clostridia_UCG-014	Clostridia_UCG-014	Clostridia_UCG-014
-0.46291	0.111173	0.730817	Slc26a11	0c845f4f86e8fb774a1d980079ef9e9c	Firmicutes	Clostridia	Lachnospirales	Lachnospiraceae	uncultured
-0.46291	0.111173	0.730817	Slc26a11	0fd89e2bf6ea164c2462c79a7764a713	Bacteroidota	Bacteroidia	Bacteroidales	Tannerellaceae	Parabacteroides
0.46291	0.111173	0.730817	Slc26a11	11b9c120bf23e17f7f4f8de1c72df7d8	Firmicutes	Clostridia	Oscillospirales	Ruminococcaceae	NA
0.46291	0.111173	0.730817	Slc26a11	1e233d2d8037644a7e99baad2d6d2b21	Firmicutes	Clostridia	Oscillospirales	Oscillospiraceae	Colidextribacter
0.46291	0.111173	0.730817	Slc26a11	2148c384ef96b010383022719f0c1f08	Desulfobacterota	Desulfovibrionia	Desulfovibrionales	Desulfovibrionaceae	uncultured
0.46291	0.111173	0.730817	Slc26a11	2546da7ec08efa013d95ca41ab981b72	Bacteroidota	Bacteroidia	Bacteroidales	Muribaculaceae	Muribaculum
-0.46291	0.111173	0.730817	Slc26a11	2b520c4c9d103d3f781c34a5fdc19726	Firmicutes	Clostridia	Clostridia_UCG-014	Clostridia_UCG-014	Clostridia_UCG-014
-0.46291	0.111173	0.730817	Slc26a11	415493238a806ccd27a4ecd836f78e46	Actinobacteriota	Coriobacteriia	Coriobacteriales	Eggerthellaceae	Enterorhabdus
0.46291	0.111173	0.730817	Slc26a11	5b98b9eab49bb2b02eda3062a14bbd1c	Bacteroidota	Bacteroidia	Bacteroidales	Rikenellaceae	Alistipes
0.46291	0.111173	0.730817	Slc26a11	613e372c0a92a6184f805c3e55ccdb2a	Bacteroidota	Bacteroidia	Bacteroidales	Muribaculaceae	Muribaculum
0.46291	0.111173	0.730817	Slc26a11	618027d49ef00c3af70c8e7595305657	Firmicutes	Clostridia	Lachnospirales	Lachnospiraceae	Lachnospiraceae_NK4A136_group
0.46291	0.111173	0.730817	Slc26a11	6fe4de206fddf85e11577a7397f40c0c	Firmicutes	Clostridia	Oscillospirales	UCG-010	UCG-010
0.46291	0.111173	0.730817	Slc26a11	7baf5ca366d8656d10a89c222b7260cc	Bacteroidota	Bacteroidia	Bacteroidales	Muribaculaceae	Muribaculum
-0.46291	0.111173	0.730817	Slc26a11	7dda15c8644bccd9be3bf9ee0a8a4473	Actinobacteriota	Coriobacteriia	Coriobacteriales	Eggerthellaceae	DNF00809
-0.46291	0.111173	0.730817	Slc26a11	8034b4b397811921955777b4c3168be1	Firmicutes	Clostridia	Clostridia_UCG-014	Clostridia_UCG-014	Clostridia_UCG-014
0.46291	0.111173	0.730817	Slc26a11	8c7b9dcca08836134651f385a4bcc8a6	Firmicutes	Bacilli	RF39	RF39	RF39
-0.46291	0.111173	0.730817	Slc26a11	8e4fa9b04516923ecee35261035fef3e	Firmicutes	Bacilli	Lactobacillales	Lactobacillaceae	Lactobacillus
-0.46291	0.111173	0.730817	Slc26a11	979ee87c7b738f9fe12a9c957733b6f0	Bacteroidota	Bacteroidia	Bacteroidales	Bacteroidaceae	Bacteroides
0.46291	0.111173	0.730817	Slc26a11	9917ab7adf986576d28dddb2f5471596	Bacteroidota	Bacteroidia	Bacteroidales	Muribaculaceae	Muribaculaceae
0.46291	0.111173	0.730817	Slc26a11	b39e213aaec5fbbf4e61ca0971a018a4	Elusimicrobiota	Elusimicrobia	Elusimicrobiales	Elusimicrobiaceae	Elusimicrobium
0.46291	0.111173	0.730817	Slc26a11	bf815f1228713f80015e9b5d0a6219de	Firmicutes	Clostridia	Oscillospirales	Oscillospiraceae	Oscillibacter
0.46291	0.111173	0.730817	Slc26a11	c9d930ae6fd1b4a1cbe94d08dd37d0f4	Firmicutes	Clostridia	Peptostreptococcales-Tissierellales	Anaerovoracaceae	NA
0.46291	0.111173	0.730817	Slc26a11	cb57a7c0e4392ac46ad46cd6cf40eb9b	Firmicutes	Clostridia	Lachnospirales	Lachnospiraceae	[Eubacterium]_xylanophilum_group
0.46291	0.111173	0.730817	Slc26a11	cbba5efe4cd4d219fbad26c48cdf37bb	Bacteroidota	Bacteroidia	Bacteroidales	Muribaculaceae	NA
0.46291	0.111173	0.730817	Slc26a11	d2b486c183c7fe05294cfb9de604b770	Bacteroidota	Bacteroidia	Bacteroidales	Tannerellaceae	Parabacteroides
0.46291	0.111173	0.730817	Slc26a11	efb5e52dbe682220bdcb0f7e79f4a360	Bacteroidota	Bacteroidia	Bacteroidales	Muribaculaceae	NA
0.46291	0.111173	0.730817	Arhgap42	b904ec5c9a10b1058075c665833579fc	Firmicutes	Clostridia	Oscillospirales	Oscillospiraceae	Colidextribacter
0.46291	0.111173	0.730817	Arhgap42	fa05ee3504f5168faa29b847196368eb	Firmicutes	Clostridia	Lachnospirales	Lachnospiraceae	Lachnospiraceae_NK4A136_group
0.46291	0.111173	0.730817	Arhgap42	fc1903bede21c3cce47f5d8911faa4ff	Bacteroidota	Bacteroidia	Bacteroidales	Bacteroidaceae	Bacteroides
0.46291	0.111173	0.730817	Arhgap42	01550ef0e3b002bea2309e2ae22cfdb9	Firmicutes	Clostridia	Oscillospirales	Oscillospiraceae	Colidextribacter
0.46291	0.111173	0.730817	Arhgap42	2c098a359dc0ec540fa5fcb9b5c2fb27	Firmicutes	Clostridia	Lachnospirales	Lachnospiraceae	Lachnospiraceae_NK4A136_group
0.46291	0.111173	0.730817	Arhgap42	a06dc3e733e0f49ba3362ec71f3addba	Bacteroidota	Bacteroidia	Bacteroidales	Muribaculaceae	Muribaculum
0.46291	0.111173	0.730817	Arhgap42	54e3d5b4c708de597ea66f7b18bad15a	Firmicutes	Clostridia	Lachnospirales	Lachnospiraceae	Lachnospiraceae_NK4A136_group
0.46291	0.111173	0.730817	Arhgap42	c36fa4e1afcfb5d727c432b0e733d929	Bacteroidota	Bacteroidia	Bacteroidales	Muribaculaceae	NA
0.46291	0.111173	0.730817	Arhgap42	fc23448aba78778e5606c81ff2c05581	Firmicutes	Clostridia	Lachnospirales	Lachnospiraceae	Lachnospiraceae_NK4A136_group
0.46291	0.111173	0.730817	Arhgap42	4b86aab5c15b8930937c923fd4b73dfd	Proteobacteria	Gammaproteobacteria	Pseudomonadales	Moraxellaceae	Acinetobacter
0.46291	0.111173	0.730817	Arhgap42	73cfafb95483c2784918518a8f5862b2	Firmicutes	Bacilli	Lactobacillales	Lactobacillaceae	Lactobacillus
0.46291	0.111173	0.730817	Arhgap42	d932deb65d7ccd9c327acb6a1130c1c9	Firmicutes	Clostridia	Clostridia_UCG-014	Clostridia_UCG-014	Clostridia_UCG-014
0.46291	0.111173	0.730817	Arhgap42	11b9c120bf23e17f7f4f8de1c72df7d8	Firmicutes	Clostridia	Oscillospirales	Ruminococcaceae	NA
0.46291	0.111173	0.730817	Arhgap42	1e233d2d8037644a7e99baad2d6d2b21	Firmicutes	Clostridia	Oscillospirales	Oscillospiraceae	Colidextribacter
0.46291	0.111173	0.730817	Arhgap42	2148c384ef96b010383022719f0c1f08	Desulfobacterota	Desulfovibrionia	Desulfovibrionales	Desulfovibrionaceae	uncultured
0.46291	0.111173	0.730817	Arhgap42	2546da7ec08efa013d95ca41ab981b72	Bacteroidota	Bacteroidia	Bacteroidales	Muribaculaceae	Muribaculum
0.46291	0.111173	0.730817	Arhgap42	5b98b9eab49bb2b02eda3062a14bbd1c	Bacteroidota	Bacteroidia	Bacteroidales	Rikenellaceae	Alistipes
0.46291	0.111173	0.730817	Arhgap42	613e372c0a92a6184f805c3e55ccdb2a	Bacteroidota	Bacteroidia	Bacteroidales	Muribaculaceae	Muribaculum
0.46291	0.111173	0.730817	Arhgap42	618027d49ef00c3af70c8e7595305657	Firmicutes	Clostridia	Lachnospirales	Lachnospiraceae	Lachnospiraceae_NK4A136_group
0.46291	0.111173	0.730817	Arhgap42	6fe4de206fddf85e11577a7397f40c0c	Firmicutes	Clostridia	Oscillospirales	UCG-010	UCG-010
0.46291	0.111173	0.730817	Arhgap42	7baf5ca366d8656d10a89c222b7260cc	Bacteroidota	Bacteroidia	Bacteroidales	Muribaculaceae	Muribaculum
0.46291	0.111173	0.730817	Arhgap42	8c7b9dcca08836134651f385a4bcc8a6	Firmicutes	Bacilli	RF39	RF39	RF39
0.46291	0.111173	0.730817	Arhgap42	9917ab7adf986576d28dddb2f5471596	Bacteroidota	Bacteroidia	Bacteroidales	Muribaculaceae	Muribaculaceae
0.46291	0.111173	0.730817	Arhgap42	b39e213aaec5fbbf4e61ca0971a018a4	Elusimicrobiota	Elusimicrobia	Elusimicrobiales	Elusimicrobiaceae	Elusimicrobium
-0.46291	0.111173	0.730817	Arhgap42	b3dfbf029afd0ec5623ece0f5df4e520	Firmicutes	Clostridia	Lachnospirales	Lachnospiraceae	NA
0.46291	0.111173	0.730817	Arhgap42	bf815f1228713f80015e9b5d0a6219de	Firmicutes	Clostridia	Oscillospirales	Oscillospiraceae	Oscillibacter
-0.46291	0.111173	0.730817	Arhgap42	c7b2c52d5bb90fc43f4558e1bb2d6718	Firmicutes	Clostridia	Lachnospirales	Lachnospiraceae	Roseburia
0.46291	0.111173	0.730817	Arhgap42	c9d930ae6fd1b4a1cbe94d08dd37d0f4	Firmicutes	Clostridia	Peptostreptococcales-Tissierellales	Anaerovoracaceae	NA
0.46291	0.111173	0.730817	Arhgap42	cb57a7c0e4392ac46ad46cd6cf40eb9b	Firmicutes	Clostridia	Lachnospirales	Lachnospiraceae	[Eubacterium]_xylanophilum_group
0.46291	0.111173	0.730817	Arhgap42	cbba5efe4cd4d219fbad26c48cdf37bb	Bacteroidota	Bacteroidia	Bacteroidales	Muribaculaceae	NA
0.46291	0.111173	0.730817	Arhgap42	d2b486c183c7fe05294cfb9de604b770	Bacteroidota	Bacteroidia	Bacteroidales	Tannerellaceae	Parabacteroides
0.46291	0.111173	0.730817	Arhgap42	efb5e52dbe682220bdcb0f7e79f4a360	Bacteroidota	Bacteroidia	Bacteroidales	Muribaculaceae	NA
0.46291	0.111173	0.730817	Tinag	b904ec5c9a10b1058075c665833579fc	Firmicutes	Clostridia	Oscillospirales	Oscillospiraceae	Colidextribacter
0.46291	0.111173	0.730817	Tinag	fa05ee3504f5168faa29b847196368eb	Firmicutes	Clostridia	Lachnospirales	Lachnospiraceae	Lachnospiraceae_NK4A136_group
0.46291	0.111173	0.730817	Tinag	fc1903bede21c3cce47f5d8911faa4ff	Bacteroidota	Bacteroidia	Bacteroidales	Bacteroidaceae	Bacteroides
0.46291	0.111173	0.730817	Tinag	01550ef0e3b002bea2309e2ae22cfdb9	Firmicutes	Clostridia	Oscillospirales	Oscillospiraceae	Colidextribacter
0.46291	0.111173	0.730817	Tinag	2c098a359dc0ec540fa5fcb9b5c2fb27	Firmicutes	Clostridia	Lachnospirales	Lachnospiraceae	Lachnospiraceae_NK4A136_group
0.46291	0.111173	0.730817	Tinag	a06dc3e733e0f49ba3362ec71f3addba	Bacteroidota	Bacteroidia	Bacteroidales	Muribaculaceae	Muribaculum
0.46291	0.111173	0.730817	Tinag	54e3d5b4c708de597ea66f7b18bad15a	Firmicutes	Clostridia	Lachnospirales	Lachnospiraceae	Lachnospiraceae_NK4A136_group
0.46291	0.111173	0.730817	Tinag	c36fa4e1afcfb5d727c432b0e733d929	Bacteroidota	Bacteroidia	Bacteroidales	Muribaculaceae	NA
0.46291	0.111173	0.730817	Tinag	fc23448aba78778e5606c81ff2c05581	Firmicutes	Clostridia	Lachnospirales	Lachnospiraceae	Lachnospiraceae_NK4A136_group
0.46291	0.111173	0.730817	Tinag	4b86aab5c15b8930937c923fd4b73dfd	Proteobacteria	Gammaproteobacteria	Pseudomonadales	Moraxellaceae	Acinetobacter
0.46291	0.111173	0.730817	Tinag	73cfafb95483c2784918518a8f5862b2	Firmicutes	Bacilli	Lactobacillales	Lactobacillaceae	Lactobacillus
0.46291	0.111173	0.730817	Tinag	d932deb65d7ccd9c327acb6a1130c1c9	Firmicutes	Clostridia	Clostridia_UCG-014	Clostridia_UCG-014	Clostridia_UCG-014
0.46291	0.111173	0.730817	Tinag	11b9c120bf23e17f7f4f8de1c72df7d8	Firmicutes	Clostridia	Oscillospirales	Ruminococcaceae	NA
0.46291	0.111173	0.730817	Tinag	1e233d2d8037644a7e99baad2d6d2b21	Firmicutes	Clostridia	Oscillospirales	Oscillospiraceae	Colidextribacter
0.46291	0.111173	0.730817	Tinag	2148c384ef96b010383022719f0c1f08	Desulfobacterota	Desulfovibrionia	Desulfovibrionales	Desulfovibrionaceae	uncultured
0.46291	0.111173	0.730817	Tinag	2546da7ec08efa013d95ca41ab981b72	Bacteroidota	Bacteroidia	Bacteroidales	Muribaculaceae	Muribaculum
0.46291	0.111173	0.730817	Tinag	5b98b9eab49bb2b02eda3062a14bbd1c	Bacteroidota	Bacteroidia	Bacteroidales	Rikenellaceae	Alistipes
0.46291	0.111173	0.730817	Tinag	613e372c0a92a6184f805c3e55ccdb2a	Bacteroidota	Bacteroidia	Bacteroidales	Muribaculaceae	Muribaculum
0.46291	0.111173	0.730817	Tinag	618027d49ef00c3af70c8e7595305657	Firmicutes	Clostridia	Lachnospirales	Lachnospiraceae	Lachnospiraceae_NK4A136_group
0.46291	0.111173	0.730817	Tinag	6fe4de206fddf85e11577a7397f40c0c	Firmicutes	Clostridia	Oscillospirales	UCG-010	UCG-010
0.46291	0.111173	0.730817	Tinag	7baf5ca366d8656d10a89c222b7260cc	Bacteroidota	Bacteroidia	Bacteroidales	Muribaculaceae	Muribaculum
0.46291	0.111173	0.730817	Tinag	8c7b9dcca08836134651f385a4bcc8a6	Firmicutes	Bacilli	RF39	RF39	RF39
0.46291	0.111173	0.730817	Tinag	9917ab7adf986576d28dddb2f5471596	Bacteroidota	Bacteroidia	Bacteroidales	Muribaculaceae	Muribaculaceae
0.46291	0.111173	0.730817	Tinag	b39e213aaec5fbbf4e61ca0971a018a4	Elusimicrobiota	Elusimicrobia	Elusimicrobiales	Elusimicrobiaceae	Elusimicrobium
-0.46291	0.111173	0.730817	Tinag	b3dfbf029afd0ec5623ece0f5df4e520	Firmicutes	Clostridia	Lachnospirales	Lachnospiraceae	NA
0.46291	0.111173	0.730817	Tinag	bf815f1228713f80015e9b5d0a6219de	Firmicutes	Clostridia	Oscillospirales	Oscillospiraceae	Oscillibacter
-0.46291	0.111173	0.730817	Tinag	c7b2c52d5bb90fc43f4558e1bb2d6718	Firmicutes	Clostridia	Lachnospirales	Lachnospiraceae	Roseburia
0.46291	0.111173	0.730817	Tinag	c9d930ae6fd1b4a1cbe94d08dd37d0f4	Firmicutes	Clostridia	Peptostreptococcales-Tissierellales	Anaerovoracaceae	NA
0.46291	0.111173	0.730817	Tinag	cb57a7c0e4392ac46ad46cd6cf40eb9b	Firmicutes	Clostridia	Lachnospirales	Lachnospiraceae	[Eubacterium]_xylanophilum_group
0.46291	0.111173	0.730817	Tinag	cbba5efe4cd4d219fbad26c48cdf37bb	Bacteroidota	Bacteroidia	Bacteroidales	Muribaculaceae	NA
0.46291	0.111173	0.730817	Tinag	d2b486c183c7fe05294cfb9de604b770	Bacteroidota	Bacteroidia	Bacteroidales	Tannerellaceae	Parabacteroides
0.46291	0.111173	0.730817	Tinag	efb5e52dbe682220bdcb0f7e79f4a360	Bacteroidota	Bacteroidia	Bacteroidales	Muribaculaceae	NA
0.46291	0.111173	0.730817	Arl4d	e8da7f8ec2bf6823c3ba7354e15b5e76	Firmicutes	Bacilli	Lactobacillales	Lactobacillaceae	Lactobacillus
0.46291	0.111173	0.730817	Arl4d	7e3f60edee38333561c613b6b4562fd7	Actinobacteriota	Coriobacteriia	Coriobacteriales	Coriobacteriales_Incertae_Sedis	uncultured
0.46291	0.111173	0.730817	Arl4d	4ffcce27f138f496c69fe5403829d875	Proteobacteria	Gammaproteobacteria	Pseudomonadales	Moraxellaceae	Acinetobacter
0.46291	0.111173	0.730817	Arl4d	6798fd1f5ee7675f4d372d832f0aeee8	Firmicutes	Clostridia	Lachnospirales	Lachnospiraceae	Lachnospiraceae_NK4A136_group
0.46291	0.111173	0.730817	Arl4d	69909fa61d7cc0b0bb1f56654db5732c	Firmicutes	Clostridia	Lachnospirales	Lachnospiraceae	GCA-900066575
-0.46291	0.111173	0.730817	Arl4d	b3dfbf029afd0ec5623ece0f5df4e520	Firmicutes	Clostridia	Lachnospirales	Lachnospiraceae	NA
-0.46291	0.111173	0.730817	Arl4d	c7b2c52d5bb90fc43f4558e1bb2d6718	Firmicutes	Clostridia	Lachnospirales	Lachnospiraceae	Roseburia
0.46291	0.111173	0.730817	Mapk6	b904ec5c9a10b1058075c665833579fc	Firmicutes	Clostridia	Oscillospirales	Oscillospiraceae	Colidextribacter
0.46291	0.111173	0.730817	Mapk6	fa05ee3504f5168faa29b847196368eb	Firmicutes	Clostridia	Lachnospirales	Lachnospiraceae	Lachnospiraceae_NK4A136_group
0.46291	0.111173	0.730817	Mapk6	fc1903bede21c3cce47f5d8911faa4ff	Bacteroidota	Bacteroidia	Bacteroidales	Bacteroidaceae	Bacteroides
0.46291	0.111173	0.730817	Mapk6	01550ef0e3b002bea2309e2ae22cfdb9	Firmicutes	Clostridia	Oscillospirales	Oscillospiraceae	Colidextribacter
0.46291	0.111173	0.730817	Mapk6	2c098a359dc0ec540fa5fcb9b5c2fb27	Firmicutes	Clostridia	Lachnospirales	Lachnospiraceae	Lachnospiraceae_NK4A136_group
0.46291	0.111173	0.730817	Mapk6	a06dc3e733e0f49ba3362ec71f3addba	Bacteroidota	Bacteroidia	Bacteroidales	Muribaculaceae	Muribaculum
0.46291	0.111173	0.730817	Mapk6	54e3d5b4c708de597ea66f7b18bad15a	Firmicutes	Clostridia	Lachnospirales	Lachnospiraceae	Lachnospiraceae_NK4A136_group
0.46291	0.111173	0.730817	Mapk6	c36fa4e1afcfb5d727c432b0e733d929	Bacteroidota	Bacteroidia	Bacteroidales	Muribaculaceae	NA
0.46291	0.111173	0.730817	Mapk6	fc23448aba78778e5606c81ff2c05581	Firmicutes	Clostridia	Lachnospirales	Lachnospiraceae	Lachnospiraceae_NK4A136_group
0.46291	0.111173	0.730817	Mapk6	4b86aab5c15b8930937c923fd4b73dfd	Proteobacteria	Gammaproteobacteria	Pseudomonadales	Moraxellaceae	Acinetobacter
0.46291	0.111173	0.730817	Mapk6	73cfafb95483c2784918518a8f5862b2	Firmicutes	Bacilli	Lactobacillales	Lactobacillaceae	Lactobacillus
0.46291	0.111173	0.730817	Mapk6	d932deb65d7ccd9c327acb6a1130c1c9	Firmicutes	Clostridia	Clostridia_UCG-014	Clostridia_UCG-014	Clostridia_UCG-014
0.46291	0.111173	0.730817	Mapk6	11b9c120bf23e17f7f4f8de1c72df7d8	Firmicutes	Clostridia	Oscillospirales	Ruminococcaceae	NA
0.46291	0.111173	0.730817	Mapk6	1e233d2d8037644a7e99baad2d6d2b21	Firmicutes	Clostridia	Oscillospirales	Oscillospiraceae	Colidextribacter
0.46291	0.111173	0.730817	Mapk6	2148c384ef96b010383022719f0c1f08	Desulfobacterota	Desulfovibrionia	Desulfovibrionales	Desulfovibrionaceae	uncultured
0.46291	0.111173	0.730817	Mapk6	2546da7ec08efa013d95ca41ab981b72	Bacteroidota	Bacteroidia	Bacteroidales	Muribaculaceae	Muribaculum
0.46291	0.111173	0.730817	Mapk6	5b98b9eab49bb2b02eda3062a14bbd1c	Bacteroidota	Bacteroidia	Bacteroidales	Rikenellaceae	Alistipes
0.46291	0.111173	0.730817	Mapk6	613e372c0a92a6184f805c3e55ccdb2a	Bacteroidota	Bacteroidia	Bacteroidales	Muribaculaceae	Muribaculum
0.46291	0.111173	0.730817	Mapk6	618027d49ef00c3af70c8e7595305657	Firmicutes	Clostridia	Lachnospirales	Lachnospiraceae	Lachnospiraceae_NK4A136_group
0.46291	0.111173	0.730817	Mapk6	6fe4de206fddf85e11577a7397f40c0c	Firmicutes	Clostridia	Oscillospirales	UCG-010	UCG-010
0.46291	0.111173	0.730817	Mapk6	7baf5ca366d8656d10a89c222b7260cc	Bacteroidota	Bacteroidia	Bacteroidales	Muribaculaceae	Muribaculum
0.46291	0.111173	0.730817	Mapk6	8c7b9dcca08836134651f385a4bcc8a6	Firmicutes	Bacilli	RF39	RF39	RF39
0.46291	0.111173	0.730817	Mapk6	9917ab7adf986576d28dddb2f5471596	Bacteroidota	Bacteroidia	Bacteroidales	Muribaculaceae	Muribaculaceae
0.46291	0.111173	0.730817	Mapk6	b39e213aaec5fbbf4e61ca0971a018a4	Elusimicrobiota	Elusimicrobia	Elusimicrobiales	Elusimicrobiaceae	Elusimicrobium
-0.46291	0.111173	0.730817	Mapk6	b3dfbf029afd0ec5623ece0f5df4e520	Firmicutes	Clostridia	Lachnospirales	Lachnospiraceae	NA
0.46291	0.111173	0.730817	Mapk6	bf815f1228713f80015e9b5d0a6219de	Firmicutes	Clostridia	Oscillospirales	Oscillospiraceae	Oscillibacter
-0.46291	0.111173	0.730817	Mapk6	c7b2c52d5bb90fc43f4558e1bb2d6718	Firmicutes	Clostridia	Lachnospirales	Lachnospiraceae	Roseburia
0.46291	0.111173	0.730817	Mapk6	c9d930ae6fd1b4a1cbe94d08dd37d0f4	Firmicutes	Clostridia	Peptostreptococcales-Tissierellales	Anaerovoracaceae	NA
0.46291	0.111173	0.730817	Mapk6	cb57a7c0e4392ac46ad46cd6cf40eb9b	Firmicutes	Clostridia	Lachnospirales	Lachnospiraceae	[Eubacterium]_xylanophilum_group
0.46291	0.111173	0.730817	Mapk6	cbba5efe4cd4d219fbad26c48cdf37bb	Bacteroidota	Bacteroidia	Bacteroidales	Muribaculaceae	NA
0.46291	0.111173	0.730817	Mapk6	d2b486c183c7fe05294cfb9de604b770	Bacteroidota	Bacteroidia	Bacteroidales	Tannerellaceae	Parabacteroides
0.46291	0.111173	0.730817	Mapk6	efb5e52dbe682220bdcb0f7e79f4a360	Bacteroidota	Bacteroidia	Bacteroidales	Muribaculaceae	NA
0.46291	0.111173	0.730817	Ticam2	e8da7f8ec2bf6823c3ba7354e15b5e76	Firmicutes	Bacilli	Lactobacillales	Lactobacillaceae	Lactobacillus
0.46291	0.111173	0.730817	Ticam2	7e3f60edee38333561c613b6b4562fd7	Actinobacteriota	Coriobacteriia	Coriobacteriales	Coriobacteriales_Incertae_Sedis	uncultured
0.46291	0.111173	0.730817	Ticam2	4ffcce27f138f496c69fe5403829d875	Proteobacteria	Gammaproteobacteria	Pseudomonadales	Moraxellaceae	Acinetobacter
0.46291	0.111173	0.730817	Ticam2	6798fd1f5ee7675f4d372d832f0aeee8	Firmicutes	Clostridia	Lachnospirales	Lachnospiraceae	Lachnospiraceae_NK4A136_group
0.46291	0.111173	0.730817	Ticam2	69909fa61d7cc0b0bb1f56654db5732c	Firmicutes	Clostridia	Lachnospirales	Lachnospiraceae	GCA-900066575
-0.46291	0.111173	0.730817	Ticam2	b3dfbf029afd0ec5623ece0f5df4e520	Firmicutes	Clostridia	Lachnospirales	Lachnospiraceae	NA
-0.46291	0.111173	0.730817	Ticam2	c7b2c52d5bb90fc43f4558e1bb2d6718	Firmicutes	Clostridia	Lachnospirales	Lachnospiraceae	Roseburia
0.46291	0.111173	0.730817	Mpp6	e8da7f8ec2bf6823c3ba7354e15b5e76	Firmicutes	Bacilli	Lactobacillales	Lactobacillaceae	Lactobacillus
-0.46291	0.111173	0.730817	Mpp6	55cb63bdd0144dd4e23f0e69288637a7	Actinobacteriota	Coriobacteriia	Coriobacteriales	Eggerthellaceae	Enterorhabdus
0.46291	0.111173	0.730817	Mpp6	7e3f60edee38333561c613b6b4562fd7	Actinobacteriota	Coriobacteriia	Coriobacteriales	Coriobacteriales_Incertae_Sedis	uncultured
-0.46291	0.111173	0.730817	Mpp6	cdf0398658f12b02fe381d2427a44c59	Firmicutes	Clostridia	Lachnospirales	Lachnospiraceae	Lachnospiraceae_UCG-001
-0.46291	0.111173	0.730817	Mpp6	23d646b4fadeff7f021196573f992f21	Firmicutes	Clostridia	Clostridia_UCG-014	Clostridia_UCG-014	Clostridia_UCG-014
0.46291	0.111173	0.730817	Mpp6	4ffcce27f138f496c69fe5403829d875	Proteobacteria	Gammaproteobacteria	Pseudomonadales	Moraxellaceae	Acinetobacter
-0.46291	0.111173	0.730817	Mpp6	e716bcf545ca21d5ea6c0c9925538135	Firmicutes	Clostridia	Lachnospirales	Lachnospiraceae	NA
-0.46291	0.111173	0.730817	Mpp6	522f5f49aa5ba361f0df039f5d041d84	Firmicutes	Clostridia	Lachnospirales	Lachnospiraceae	Lachnospiraceae_NK4A136_group
-0.46291	0.111173	0.730817	Mpp6	59765eece99fe48c09c637f3034a4c15	Firmicutes	Clostridia	Lachnospirales	Lachnospiraceae	Lachnospiraceae_UCG-001
0.46291	0.111173	0.730817	Mpp6	6798fd1f5ee7675f4d372d832f0aeee8	Firmicutes	Clostridia	Lachnospirales	Lachnospiraceae	Lachnospiraceae_NK4A136_group
0.46291	0.111173	0.730817	Mpp6	69909fa61d7cc0b0bb1f56654db5732c	Firmicutes	Clostridia	Lachnospirales	Lachnospiraceae	GCA-900066575
-0.46291	0.111173	0.730817	Mpp6	7af104d73fc8d5184af7c20f43a20c78	Firmicutes	Clostridia	Lachnospirales	Lachnospiraceae	NA
-0.46291	0.111173	0.730817	Herpud1	f80c28cebb8f22a9e8bbc964d0600021	Firmicutes	Clostridia	Clostridiales	Clostridiaceae	Clostridium_sensu_stricto_1
-0.46291	0.111173	0.730817	Herpud1	f4de6bd29f0bf056a899a10391af0112	Firmicutes	Bacilli	Erysipelotrichales	Erysipelotrichaceae	uncultured
-0.46291	0.111173	0.730817	Herpud1	e0f116eb0a2b522db502961cc9f40161	Firmicutes	Clostridia	Clostridiales	Clostridiaceae	Clostridium_sensu_stricto_1
0.46291	0.111173	0.730817	Herpud1	b904ec5c9a10b1058075c665833579fc	Firmicutes	Clostridia	Oscillospirales	Oscillospiraceae	Colidextribacter
0.46291	0.111173	0.730817	Herpud1	fa05ee3504f5168faa29b847196368eb	Firmicutes	Clostridia	Lachnospirales	Lachnospiraceae	Lachnospiraceae_NK4A136_group
0.46291	0.111173	0.730817	Herpud1	fc1903bede21c3cce47f5d8911faa4ff	Bacteroidota	Bacteroidia	Bacteroidales	Bacteroidaceae	Bacteroides
0.46291	0.111173	0.730817	Herpud1	01550ef0e3b002bea2309e2ae22cfdb9	Firmicutes	Clostridia	Oscillospirales	Oscillospiraceae	Colidextribacter
0.46291	0.111173	0.730817	Herpud1	2c098a359dc0ec540fa5fcb9b5c2fb27	Firmicutes	Clostridia	Lachnospirales	Lachnospiraceae	Lachnospiraceae_NK4A136_group
0.46291	0.111173	0.730817	Herpud1	a06dc3e733e0f49ba3362ec71f3addba	Bacteroidota	Bacteroidia	Bacteroidales	Muribaculaceae	Muribaculum
0.46291	0.111173	0.730817	Herpud1	54e3d5b4c708de597ea66f7b18bad15a	Firmicutes	Clostridia	Lachnospirales	Lachnospiraceae	Lachnospiraceae_NK4A136_group
0.46291	0.111173	0.730817	Herpud1	c36fa4e1afcfb5d727c432b0e733d929	Bacteroidota	Bacteroidia	Bacteroidales	Muribaculaceae	NA
0.46291	0.111173	0.730817	Herpud1	fc23448aba78778e5606c81ff2c05581	Firmicutes	Clostridia	Lachnospirales	Lachnospiraceae	Lachnospiraceae_NK4A136_group
0.46291	0.111173	0.730817	Herpud1	4b86aab5c15b8930937c923fd4b73dfd	Proteobacteria	Gammaproteobacteria	Pseudomonadales	Moraxellaceae	Acinetobacter
0.46291	0.111173	0.730817	Herpud1	73cfafb95483c2784918518a8f5862b2	Firmicutes	Bacilli	Lactobacillales	Lactobacillaceae	Lactobacillus
-0.46291	0.111173	0.730817	Herpud1	aec36b4ed8514b5c2609affb33cfb3d3	Firmicutes	Clostridia	Lachnospirales	Lachnospiraceae	Lachnospiraceae_NK4A136_group
0.46291	0.111173	0.730817	Herpud1	d932deb65d7ccd9c327acb6a1130c1c9	Firmicutes	Clostridia	Clostridia_UCG-014	Clostridia_UCG-014	Clostridia_UCG-014
0.46291	0.111173	0.730817	Herpud1	11b9c120bf23e17f7f4f8de1c72df7d8	Firmicutes	Clostridia	Oscillospirales	Ruminococcaceae	NA
0.46291	0.111173	0.730817	Herpud1	1e233d2d8037644a7e99baad2d6d2b21	Firmicutes	Clostridia	Oscillospirales	Oscillospiraceae	Colidextribacter
0.46291	0.111173	0.730817	Herpud1	2148c384ef96b010383022719f0c1f08	Desulfobacterota	Desulfovibrionia	Desulfovibrionales	Desulfovibrionaceae	uncultured
0.46291	0.111173	0.730817	Herpud1	2546da7ec08efa013d95ca41ab981b72	Bacteroidota	Bacteroidia	Bacteroidales	Muribaculaceae	Muribaculum
-0.46291	0.111173	0.730817	Herpud1	36bdfe78da58bbf7fc93c48428ca4a40	Firmicutes	Clostridia	Lachnospirales	Lachnospiraceae	NA
0.46291	0.111173	0.730817	Herpud1	5b98b9eab49bb2b02eda3062a14bbd1c	Bacteroidota	Bacteroidia	Bacteroidales	Rikenellaceae	Alistipes
-0.46291	0.111173	0.730817	Herpud1	5d6e98be86849e4a9e09f60e9e22be08	Firmicutes	Clostridia	Lachnospirales	Lachnospiraceae	A2
0.46291	0.111173	0.730817	Herpud1	613e372c0a92a6184f805c3e55ccdb2a	Bacteroidota	Bacteroidia	Bacteroidales	Muribaculaceae	Muribaculum
0.46291	0.111173	0.730817	Herpud1	618027d49ef00c3af70c8e7595305657	Firmicutes	Clostridia	Lachnospirales	Lachnospiraceae	Lachnospiraceae_NK4A136_group
-0.46291	0.111173	0.730817	Herpud1	67abcaeb80ec30dc2a3022c56a58001a	Firmicutes	Clostridia	Oscillospirales	Oscillospiraceae	NK4A214_group
0.46291	0.111173	0.730817	Herpud1	6fe4de206fddf85e11577a7397f40c0c	Firmicutes	Clostridia	Oscillospirales	UCG-010	UCG-010
0.46291	0.111173	0.730817	Herpud1	7baf5ca366d8656d10a89c222b7260cc	Bacteroidota	Bacteroidia	Bacteroidales	Muribaculaceae	Muribaculum
0.46291	0.111173	0.730817	Herpud1	8c7b9dcca08836134651f385a4bcc8a6	Firmicutes	Bacilli	RF39	RF39	RF39
0.46291	0.111173	0.730817	Herpud1	9917ab7adf986576d28dddb2f5471596	Bacteroidota	Bacteroidia	Bacteroidales	Muribaculaceae	Muribaculaceae
-0.46291	0.111173	0.730817	Herpud1	a3908656a6f02185bc86f087e7170fe7	Firmicutes	Clostridia	Lachnospirales	Lachnospiraceae	Lachnospiraceae_UCG-001
0.46291	0.111173	0.730817	Herpud1	b39e213aaec5fbbf4e61ca0971a018a4	Elusimicrobiota	Elusimicrobia	Elusimicrobiales	Elusimicrobiaceae	Elusimicrobium
0.46291	0.111173	0.730817	Herpud1	bf815f1228713f80015e9b5d0a6219de	Firmicutes	Clostridia	Oscillospirales	Oscillospiraceae	Oscillibacter
0.46291	0.111173	0.730817	Herpud1	c9d930ae6fd1b4a1cbe94d08dd37d0f4	Firmicutes	Clostridia	Peptostreptococcales-Tissierellales	Anaerovoracaceae	NA
0.46291	0.111173	0.730817	Herpud1	cb57a7c0e4392ac46ad46cd6cf40eb9b	Firmicutes	Clostridia	Lachnospirales	Lachnospiraceae	[Eubacterium]_xylanophilum_group
0.46291	0.111173	0.730817	Herpud1	cbba5efe4cd4d219fbad26c48cdf37bb	Bacteroidota	Bacteroidia	Bacteroidales	Muribaculaceae	NA
0.46291	0.111173	0.730817	Herpud1	d2b486c183c7fe05294cfb9de604b770	Bacteroidota	Bacteroidia	Bacteroidales	Tannerellaceae	Parabacteroides
0.46291	0.111173	0.730817	Herpud1	efb5e52dbe682220bdcb0f7e79f4a360	Bacteroidota	Bacteroidia	Bacteroidales	Muribaculaceae	NA
0.46291	0.111173	0.730817	Igf2bp2	4a3f5357249f00ebeb8ffcadc588cdc5	Firmicutes	Clostridia	Monoglobales	Monoglobaceae	Monoglobus
0.46291	0.111173	0.730817	Igf2bp2	5233f831ef873fc9fd7c6e3d11f976ee	Firmicutes	Bacilli	RF39	RF39	RF39
0.46291	0.111173	0.730817	Igf2bp2	2424e626f8f3bb8c5da1edc11472b301	Bacteroidota	Bacteroidia	Bacteroidales	Rikenellaceae	Alistipes
0.46291	0.111173	0.730817	Igf2bp2	2eaac5a1005ab6747d073d482d776ec2	Bacteroidota	Bacteroidia	Bacteroidales	Muribaculaceae	Muribaculaceae
0.46291	0.111173	0.730817	Igf2bp2	410df0e13ab10f2acf39998af19b8db9	Firmicutes	Clostridia	Lachnospirales	Lachnospiraceae	A2
0.46291	0.111173	0.730817	Igf2bp2	64a69c1d25c998b54d5b6d5c028d32c7	Bacteroidota	Bacteroidia	Bacteroidales	Muribaculaceae	Muribaculaceae
0.46291	0.111173	0.730817	Igf2bp2	9ad2275102df3690574fb29ff5354ead	Bacteroidota	Bacteroidia	Bacteroidales	Tannerellaceae	Parabacteroides
0.46291	0.111173	0.730817	Igf2bp2	bf39268aca6614031330c0165528595d	Firmicutes	Clostridia	Lachnospirales	Lachnospiraceae	Roseburia
0.46291	0.111173	0.730817	Igf2bp2	d540ec8014d7676d3179da843c1d111b	Firmicutes	Clostridia	Lachnospirales	Lachnospiraceae	Roseburia
0.46291	0.111173	0.730817	Nit2	d96ed58ac33e052a91733197a96b2187	Firmicutes	Bacilli	Lactobacillales	Lactobacillaceae	Lactobacillus
0.46291	0.111173	0.730817	Nit2	4c7d51e89d2e8585ccbb2e16d74fa3dd	Firmicutes	Clostridia	Clostridia_UCG-014	Clostridia_UCG-014	Clostridia_UCG-014
0.46291	0.111173	0.730817	Nit2	0cefda4e9fa82671a0c2527d38bac81d	Firmicutes	Clostridia	Lachnospirales	Lachnospiraceae	Lachnospiraceae_UCG-006
0.46291	0.111173	0.730817	Nit2	7c44e0de69b15235b764b1e5bba0e065	Actinobacteriota	Actinobacteria	Corynebacteriales	Corynebacteriaceae	Corynebacterium
0.46291	0.111173	0.730817	Nit2	9d4aa39d3b465670991e72d30ca66004	Firmicutes	Clostridia	Clostridia_UCG-014	Clostridia_UCG-014	Clostridia_UCG-014
0.46291	0.111173	0.730817	Nit2	0c845f4f86e8fb774a1d980079ef9e9c	Firmicutes	Clostridia	Lachnospirales	Lachnospiraceae	uncultured
0.46291	0.111173	0.730817	Nit2	0fd89e2bf6ea164c2462c79a7764a713	Bacteroidota	Bacteroidia	Bacteroidales	Tannerellaceae	Parabacteroides
0.46291	0.111173	0.730817	Nit2	2b520c4c9d103d3f781c34a5fdc19726	Firmicutes	Clostridia	Clostridia_UCG-014	Clostridia_UCG-014	Clostridia_UCG-014
0.46291	0.111173	0.730817	Nit2	415493238a806ccd27a4ecd836f78e46	Actinobacteriota	Coriobacteriia	Coriobacteriales	Eggerthellaceae	Enterorhabdus
0.46291	0.111173	0.730817	Nit2	7dda15c8644bccd9be3bf9ee0a8a4473	Actinobacteriota	Coriobacteriia	Coriobacteriales	Eggerthellaceae	DNF00809
0.46291	0.111173	0.730817	Nit2	8034b4b397811921955777b4c3168be1	Firmicutes	Clostridia	Clostridia_UCG-014	Clostridia_UCG-014	Clostridia_UCG-014
0.46291	0.111173	0.730817	Nit2	8e4fa9b04516923ecee35261035fef3e	Firmicutes	Bacilli	Lactobacillales	Lactobacillaceae	Lactobacillus
0.46291	0.111173	0.730817	Nit2	979ee87c7b738f9fe12a9c957733b6f0	Bacteroidota	Bacteroidia	Bacteroidales	Bacteroidaceae	Bacteroides
-0.46291	0.111173	0.730817	Nit2	b3dfbf029afd0ec5623ece0f5df4e520	Firmicutes	Clostridia	Lachnospirales	Lachnospiraceae	NA
-0.46291	0.111173	0.730817	Nit2	c7b2c52d5bb90fc43f4558e1bb2d6718	Firmicutes	Clostridia	Lachnospirales	Lachnospiraceae	Roseburia
-0.46291	0.111173	0.730817	Ankrd12	f80c28cebb8f22a9e8bbc964d0600021	Firmicutes	Clostridia	Clostridiales	Clostridiaceae	Clostridium_sensu_stricto_1
-0.46291	0.111173	0.730817	Ankrd12	f4de6bd29f0bf056a899a10391af0112	Firmicutes	Bacilli	Erysipelotrichales	Erysipelotrichaceae	uncultured
-0.46291	0.111173	0.730817	Ankrd12	e0f116eb0a2b522db502961cc9f40161	Firmicutes	Clostridia	Clostridiales	Clostridiaceae	Clostridium_sensu_stricto_1
0.46291	0.111173	0.730817	Ankrd12	b904ec5c9a10b1058075c665833579fc	Firmicutes	Clostridia	Oscillospirales	Oscillospiraceae	Colidextribacter
0.46291	0.111173	0.730817	Ankrd12	fa05ee3504f5168faa29b847196368eb	Firmicutes	Clostridia	Lachnospirales	Lachnospiraceae	Lachnospiraceae_NK4A136_group
0.46291	0.111173	0.730817	Ankrd12	fc1903bede21c3cce47f5d8911faa4ff	Bacteroidota	Bacteroidia	Bacteroidales	Bacteroidaceae	Bacteroides
0.46291	0.111173	0.730817	Ankrd12	01550ef0e3b002bea2309e2ae22cfdb9	Firmicutes	Clostridia	Oscillospirales	Oscillospiraceae	Colidextribacter
0.46291	0.111173	0.730817	Ankrd12	2c098a359dc0ec540fa5fcb9b5c2fb27	Firmicutes	Clostridia	Lachnospirales	Lachnospiraceae	Lachnospiraceae_NK4A136_group
0.46291	0.111173	0.730817	Ankrd12	a06dc3e733e0f49ba3362ec71f3addba	Bacteroidota	Bacteroidia	Bacteroidales	Muribaculaceae	Muribaculum
0.46291	0.111173	0.730817	Ankrd12	54e3d5b4c708de597ea66f7b18bad15a	Firmicutes	Clostridia	Lachnospirales	Lachnospiraceae	Lachnospiraceae_NK4A136_group
0.46291	0.111173	0.730817	Ankrd12	c36fa4e1afcfb5d727c432b0e733d929	Bacteroidota	Bacteroidia	Bacteroidales	Muribaculaceae	NA
0.46291	0.111173	0.730817	Ankrd12	fc23448aba78778e5606c81ff2c05581	Firmicutes	Clostridia	Lachnospirales	Lachnospiraceae	Lachnospiraceae_NK4A136_group
0.46291	0.111173	0.730817	Ankrd12	4b86aab5c15b8930937c923fd4b73dfd	Proteobacteria	Gammaproteobacteria	Pseudomonadales	Moraxellaceae	Acinetobacter
0.46291	0.111173	0.730817	Ankrd12	73cfafb95483c2784918518a8f5862b2	Firmicutes	Bacilli	Lactobacillales	Lactobacillaceae	Lactobacillus
-0.46291	0.111173	0.730817	Ankrd12	aec36b4ed8514b5c2609affb33cfb3d3	Firmicutes	Clostridia	Lachnospirales	Lachnospiraceae	Lachnospiraceae_NK4A136_group
0.46291	0.111173	0.730817	Ankrd12	d932deb65d7ccd9c327acb6a1130c1c9	Firmicutes	Clostridia	Clostridia_UCG-014	Clostridia_UCG-014	Clostridia_UCG-014
0.46291	0.111173	0.730817	Ankrd12	11b9c120bf23e17f7f4f8de1c72df7d8	Firmicutes	Clostridia	Oscillospirales	Ruminococcaceae	NA
0.46291	0.111173	0.730817	Ankrd12	1e233d2d8037644a7e99baad2d6d2b21	Firmicutes	Clostridia	Oscillospirales	Oscillospiraceae	Colidextribacter
0.46291	0.111173	0.730817	Ankrd12	2148c384ef96b010383022719f0c1f08	Desulfobacterota	Desulfovibrionia	Desulfovibrionales	Desulfovibrionaceae	uncultured
0.46291	0.111173	0.730817	Ankrd12	2546da7ec08efa013d95ca41ab981b72	Bacteroidota	Bacteroidia	Bacteroidales	Muribaculaceae	Muribaculum
-0.46291	0.111173	0.730817	Ankrd12	36bdfe78da58bbf7fc93c48428ca4a40	Firmicutes	Clostridia	Lachnospirales	Lachnospiraceae	NA
0.46291	0.111173	0.730817	Ankrd12	5b98b9eab49bb2b02eda3062a14bbd1c	Bacteroidota	Bacteroidia	Bacteroidales	Rikenellaceae	Alistipes
-0.46291	0.111173	0.730817	Ankrd12	5d6e98be86849e4a9e09f60e9e22be08	Firmicutes	Clostridia	Lachnospirales	Lachnospiraceae	A2
0.46291	0.111173	0.730817	Ankrd12	613e372c0a92a6184f805c3e55ccdb2a	Bacteroidota	Bacteroidia	Bacteroidales	Muribaculaceae	Muribaculum
0.46291	0.111173	0.730817	Ankrd12	618027d49ef00c3af70c8e7595305657	Firmicutes	Clostridia	Lachnospirales	Lachnospiraceae	Lachnospiraceae_NK4A136_group
-0.46291	0.111173	0.730817	Ankrd12	67abcaeb80ec30dc2a3022c56a58001a	Firmicutes	Clostridia	Oscillospirales	Oscillospiraceae	NK4A214_group
0.46291	0.111173	0.730817	Ankrd12	6fe4de206fddf85e11577a7397f40c0c	Firmicutes	Clostridia	Oscillospirales	UCG-010	UCG-010
0.46291	0.111173	0.730817	Ankrd12	7baf5ca366d8656d10a89c222b7260cc	Bacteroidota	Bacteroidia	Bacteroidales	Muribaculaceae	Muribaculum
0.46291	0.111173	0.730817	Ankrd12	8c7b9dcca08836134651f385a4bcc8a6	Firmicutes	Bacilli	RF39	RF39	RF39
0.46291	0.111173	0.730817	Ankrd12	9917ab7adf986576d28dddb2f5471596	Bacteroidota	Bacteroidia	Bacteroidales	Muribaculaceae	Muribaculaceae
-0.46291	0.111173	0.730817	Ankrd12	a3908656a6f02185bc86f087e7170fe7	Firmicutes	Clostridia	Lachnospirales	Lachnospiraceae	Lachnospiraceae_UCG-001
0.46291	0.111173	0.730817	Ankrd12	b39e213aaec5fbbf4e61ca0971a018a4	Elusimicrobiota	Elusimicrobia	Elusimicrobiales	Elusimicrobiaceae	Elusimicrobium
0.46291	0.111173	0.730817	Ankrd12	bf815f1228713f80015e9b5d0a6219de	Firmicutes	Clostridia	Oscillospirales	Oscillospiraceae	Oscillibacter
0.46291	0.111173	0.730817	Ankrd12	c9d930ae6fd1b4a1cbe94d08dd37d0f4	Firmicutes	Clostridia	Peptostreptococcales-Tissierellales	Anaerovoracaceae	NA
0.46291	0.111173	0.730817	Ankrd12	cb57a7c0e4392ac46ad46cd6cf40eb9b	Firmicutes	Clostridia	Lachnospirales	Lachnospiraceae	[Eubacterium]_xylanophilum_group
0.46291	0.111173	0.730817	Ankrd12	cbba5efe4cd4d219fbad26c48cdf37bb	Bacteroidota	Bacteroidia	Bacteroidales	Muribaculaceae	NA
0.46291	0.111173	0.730817	Ankrd12	d2b486c183c7fe05294cfb9de604b770	Bacteroidota	Bacteroidia	Bacteroidales	Tannerellaceae	Parabacteroides
0.46291	0.111173	0.730817	Ankrd12	efb5e52dbe682220bdcb0f7e79f4a360	Bacteroidota	Bacteroidia	Bacteroidales	Muribaculaceae	NA
-0.46291	0.111173	0.730817	Mknk2	55cb63bdd0144dd4e23f0e69288637a7	Actinobacteriota	Coriobacteriia	Coriobacteriales	Eggerthellaceae	Enterorhabdus
0.46291	0.111173	0.730817	Mknk2	b904ec5c9a10b1058075c665833579fc	Firmicutes	Clostridia	Oscillospirales	Oscillospiraceae	Colidextribacter
0.46291	0.111173	0.730817	Mknk2	fa05ee3504f5168faa29b847196368eb	Firmicutes	Clostridia	Lachnospirales	Lachnospiraceae	Lachnospiraceae_NK4A136_group
0.46291	0.111173	0.730817	Mknk2	fc1903bede21c3cce47f5d8911faa4ff	Bacteroidota	Bacteroidia	Bacteroidales	Bacteroidaceae	Bacteroides
0.46291	0.111173	0.730817	Mknk2	01550ef0e3b002bea2309e2ae22cfdb9	Firmicutes	Clostridia	Oscillospirales	Oscillospiraceae	Colidextribacter
0.46291	0.111173	0.730817	Mknk2	2c098a359dc0ec540fa5fcb9b5c2fb27	Firmicutes	Clostridia	Lachnospirales	Lachnospiraceae	Lachnospiraceae_NK4A136_group
0.46291	0.111173	0.730817	Mknk2	a06dc3e733e0f49ba3362ec71f3addba	Bacteroidota	Bacteroidia	Bacteroidales	Muribaculaceae	Muribaculum
0.46291	0.111173	0.730817	Mknk2	54e3d5b4c708de597ea66f7b18bad15a	Firmicutes	Clostridia	Lachnospirales	Lachnospiraceae	Lachnospiraceae_NK4A136_group
0.46291	0.111173	0.730817	Mknk2	c36fa4e1afcfb5d727c432b0e733d929	Bacteroidota	Bacteroidia	Bacteroidales	Muribaculaceae	NA
-0.46291	0.111173	0.730817	Mknk2	cdf0398658f12b02fe381d2427a44c59	Firmicutes	Clostridia	Lachnospirales	Lachnospiraceae	Lachnospiraceae_UCG-001
0.46291	0.111173	0.730817	Mknk2	fc23448aba78778e5606c81ff2c05581	Firmicutes	Clostridia	Lachnospirales	Lachnospiraceae	Lachnospiraceae_NK4A136_group
-0.46291	0.111173	0.730817	Mknk2	23d646b4fadeff7f021196573f992f21	Firmicutes	Clostridia	Clostridia_UCG-014	Clostridia_UCG-014	Clostridia_UCG-014
0.46291	0.111173	0.730817	Mknk2	4b86aab5c15b8930937c923fd4b73dfd	Proteobacteria	Gammaproteobacteria	Pseudomonadales	Moraxellaceae	Acinetobacter
0.46291	0.111173	0.730817	Mknk2	73cfafb95483c2784918518a8f5862b2	Firmicutes	Bacilli	Lactobacillales	Lactobacillaceae	Lactobacillus
0.46291	0.111173	0.730817	Mknk2	d932deb65d7ccd9c327acb6a1130c1c9	Firmicutes	Clostridia	Clostridia_UCG-014	Clostridia_UCG-014	Clostridia_UCG-014
-0.46291	0.111173	0.730817	Mknk2	e716bcf545ca21d5ea6c0c9925538135	Firmicutes	Clostridia	Lachnospirales	Lachnospiraceae	NA
0.46291	0.111173	0.730817	Mknk2	11b9c120bf23e17f7f4f8de1c72df7d8	Firmicutes	Clostridia	Oscillospirales	Ruminococcaceae	NA
0.46291	0.111173	0.730817	Mknk2	1e233d2d8037644a7e99baad2d6d2b21	Firmicutes	Clostridia	Oscillospirales	Oscillospiraceae	Colidextribacter
0.46291	0.111173	0.730817	Mknk2	2148c384ef96b010383022719f0c1f08	Desulfobacterota	Desulfovibrionia	Desulfovibrionales	Desulfovibrionaceae	uncultured
0.46291	0.111173	0.730817	Mknk2	2546da7ec08efa013d95ca41ab981b72	Bacteroidota	Bacteroidia	Bacteroidales	Muribaculaceae	Muribaculum
-0.46291	0.111173	0.730817	Mknk2	522f5f49aa5ba361f0df039f5d041d84	Firmicutes	Clostridia	Lachnospirales	Lachnospiraceae	Lachnospiraceae_NK4A136_group
-0.46291	0.111173	0.730817	Mknk2	59765eece99fe48c09c637f3034a4c15	Firmicutes	Clostridia	Lachnospirales	Lachnospiraceae	Lachnospiraceae_UCG-001
0.46291	0.111173	0.730817	Mknk2	5b98b9eab49bb2b02eda3062a14bbd1c	Bacteroidota	Bacteroidia	Bacteroidales	Rikenellaceae	Alistipes
0.46291	0.111173	0.730817	Mknk2	613e372c0a92a6184f805c3e55ccdb2a	Bacteroidota	Bacteroidia	Bacteroidales	Muribaculaceae	Muribaculum
0.46291	0.111173	0.730817	Mknk2	618027d49ef00c3af70c8e7595305657	Firmicutes	Clostridia	Lachnospirales	Lachnospiraceae	Lachnospiraceae_NK4A136_group
0.46291	0.111173	0.730817	Mknk2	6fe4de206fddf85e11577a7397f40c0c	Firmicutes	Clostridia	Oscillospirales	UCG-010	UCG-010
-0.46291	0.111173	0.730817	Mknk2	7af104d73fc8d5184af7c20f43a20c78	Firmicutes	Clostridia	Lachnospirales	Lachnospiraceae	NA
0.46291	0.111173	0.730817	Mknk2	7baf5ca366d8656d10a89c222b7260cc	Bacteroidota	Bacteroidia	Bacteroidales	Muribaculaceae	Muribaculum
0.46291	0.111173	0.730817	Mknk2	8c7b9dcca08836134651f385a4bcc8a6	Firmicutes	Bacilli	RF39	RF39	RF39
0.46291	0.111173	0.730817	Mknk2	9917ab7adf986576d28dddb2f5471596	Bacteroidota	Bacteroidia	Bacteroidales	Muribaculaceae	Muribaculaceae
0.46291	0.111173	0.730817	Mknk2	b39e213aaec5fbbf4e61ca0971a018a4	Elusimicrobiota	Elusimicrobia	Elusimicrobiales	Elusimicrobiaceae	Elusimicrobium
0.46291	0.111173	0.730817	Mknk2	bf815f1228713f80015e9b5d0a6219de	Firmicutes	Clostridia	Oscillospirales	Oscillospiraceae	Oscillibacter
0.46291	0.111173	0.730817	Mknk2	c9d930ae6fd1b4a1cbe94d08dd37d0f4	Firmicutes	Clostridia	Peptostreptococcales-Tissierellales	Anaerovoracaceae	NA
0.46291	0.111173	0.730817	Mknk2	cb57a7c0e4392ac46ad46cd6cf40eb9b	Firmicutes	Clostridia	Lachnospirales	Lachnospiraceae	[Eubacterium]_xylanophilum_group
0.46291	0.111173	0.730817	Mknk2	cbba5efe4cd4d219fbad26c48cdf37bb	Bacteroidota	Bacteroidia	Bacteroidales	Muribaculaceae	NA
0.46291	0.111173	0.730817	Mknk2	d2b486c183c7fe05294cfb9de604b770	Bacteroidota	Bacteroidia	Bacteroidales	Tannerellaceae	Parabacteroides
0.46291	0.111173	0.730817	Mknk2	efb5e52dbe682220bdcb0f7e79f4a360	Bacteroidota	Bacteroidia	Bacteroidales	Muribaculaceae	NA
-0.46291	0.111173	0.730817	Igsf9	f80c28cebb8f22a9e8bbc964d0600021	Firmicutes	Clostridia	Clostridiales	Clostridiaceae	Clostridium_sensu_stricto_1
-0.46291	0.111173	0.730817	Igsf9	f4de6bd29f0bf056a899a10391af0112	Firmicutes	Bacilli	Erysipelotrichales	Erysipelotrichaceae	uncultured
-0.46291	0.111173	0.730817	Igsf9	e0f116eb0a2b522db502961cc9f40161	Firmicutes	Clostridia	Clostridiales	Clostridiaceae	Clostridium_sensu_stricto_1
0.46291	0.111173	0.730817	Igsf9	b904ec5c9a10b1058075c665833579fc	Firmicutes	Clostridia	Oscillospirales	Oscillospiraceae	Colidextribacter
0.46291	0.111173	0.730817	Igsf9	fa05ee3504f5168faa29b847196368eb	Firmicutes	Clostridia	Lachnospirales	Lachnospiraceae	Lachnospiraceae_NK4A136_group
0.46291	0.111173	0.730817	Igsf9	fc1903bede21c3cce47f5d8911faa4ff	Bacteroidota	Bacteroidia	Bacteroidales	Bacteroidaceae	Bacteroides
0.46291	0.111173	0.730817	Igsf9	01550ef0e3b002bea2309e2ae22cfdb9	Firmicutes	Clostridia	Oscillospirales	Oscillospiraceae	Colidextribacter
0.46291	0.111173	0.730817	Igsf9	2c098a359dc0ec540fa5fcb9b5c2fb27	Firmicutes	Clostridia	Lachnospirales	Lachnospiraceae	Lachnospiraceae_NK4A136_group
0.46291	0.111173	0.730817	Igsf9	a06dc3e733e0f49ba3362ec71f3addba	Bacteroidota	Bacteroidia	Bacteroidales	Muribaculaceae	Muribaculum
0.46291	0.111173	0.730817	Igsf9	54e3d5b4c708de597ea66f7b18bad15a	Firmicutes	Clostridia	Lachnospirales	Lachnospiraceae	Lachnospiraceae_NK4A136_group
0.46291	0.111173	0.730817	Igsf9	c36fa4e1afcfb5d727c432b0e733d929	Bacteroidota	Bacteroidia	Bacteroidales	Muribaculaceae	NA
0.46291	0.111173	0.730817	Igsf9	fc23448aba78778e5606c81ff2c05581	Firmicutes	Clostridia	Lachnospirales	Lachnospiraceae	Lachnospiraceae_NK4A136_group
0.46291	0.111173	0.730817	Igsf9	4b86aab5c15b8930937c923fd4b73dfd	Proteobacteria	Gammaproteobacteria	Pseudomonadales	Moraxellaceae	Acinetobacter
0.46291	0.111173	0.730817	Igsf9	73cfafb95483c2784918518a8f5862b2	Firmicutes	Bacilli	Lactobacillales	Lactobacillaceae	Lactobacillus
-0.46291	0.111173	0.730817	Igsf9	aec36b4ed8514b5c2609affb33cfb3d3	Firmicutes	Clostridia	Lachnospirales	Lachnospiraceae	Lachnospiraceae_NK4A136_group
0.46291	0.111173	0.730817	Igsf9	d932deb65d7ccd9c327acb6a1130c1c9	Firmicutes	Clostridia	Clostridia_UCG-014	Clostridia_UCG-014	Clostridia_UCG-014
0.46291	0.111173	0.730817	Igsf9	11b9c120bf23e17f7f4f8de1c72df7d8	Firmicutes	Clostridia	Oscillospirales	Ruminococcaceae	NA
0.46291	0.111173	0.730817	Igsf9	1e233d2d8037644a7e99baad2d6d2b21	Firmicutes	Clostridia	Oscillospirales	Oscillospiraceae	Colidextribacter
0.46291	0.111173	0.730817	Igsf9	2148c384ef96b010383022719f0c1f08	Desulfobacterota	Desulfovibrionia	Desulfovibrionales	Desulfovibrionaceae	uncultured
0.46291	0.111173	0.730817	Igsf9	2546da7ec08efa013d95ca41ab981b72	Bacteroidota	Bacteroidia	Bacteroidales	Muribaculaceae	Muribaculum
-0.46291	0.111173	0.730817	Igsf9	36bdfe78da58bbf7fc93c48428ca4a40	Firmicutes	Clostridia	Lachnospirales	Lachnospiraceae	NA
0.46291	0.111173	0.730817	Igsf9	5b98b9eab49bb2b02eda3062a14bbd1c	Bacteroidota	Bacteroidia	Bacteroidales	Rikenellaceae	Alistipes
-0.46291	0.111173	0.730817	Igsf9	5d6e98be86849e4a9e09f60e9e22be08	Firmicutes	Clostridia	Lachnospirales	Lachnospiraceae	A2
0.46291	0.111173	0.730817	Igsf9	613e372c0a92a6184f805c3e55ccdb2a	Bacteroidota	Bacteroidia	Bacteroidales	Muribaculaceae	Muribaculum
0.46291	0.111173	0.730817	Igsf9	618027d49ef00c3af70c8e7595305657	Firmicutes	Clostridia	Lachnospirales	Lachnospiraceae	Lachnospiraceae_NK4A136_group
-0.46291	0.111173	0.730817	Igsf9	67abcaeb80ec30dc2a3022c56a58001a	Firmicutes	Clostridia	Oscillospirales	Oscillospiraceae	NK4A214_group
0.46291	0.111173	0.730817	Igsf9	6fe4de206fddf85e11577a7397f40c0c	Firmicutes	Clostridia	Oscillospirales	UCG-010	UCG-010
0.46291	0.111173	0.730817	Igsf9	7baf5ca366d8656d10a89c222b7260cc	Bacteroidota	Bacteroidia	Bacteroidales	Muribaculaceae	Muribaculum
0.46291	0.111173	0.730817	Igsf9	8c7b9dcca08836134651f385a4bcc8a6	Firmicutes	Bacilli	RF39	RF39	RF39
0.46291	0.111173	0.730817	Igsf9	9917ab7adf986576d28dddb2f5471596	Bacteroidota	Bacteroidia	Bacteroidales	Muribaculaceae	Muribaculaceae
-0.46291	0.111173	0.730817	Igsf9	a3908656a6f02185bc86f087e7170fe7	Firmicutes	Clostridia	Lachnospirales	Lachnospiraceae	Lachnospiraceae_UCG-001
0.46291	0.111173	0.730817	Igsf9	b39e213aaec5fbbf4e61ca0971a018a4	Elusimicrobiota	Elusimicrobia	Elusimicrobiales	Elusimicrobiaceae	Elusimicrobium
0.46291	0.111173	0.730817	Igsf9	bf815f1228713f80015e9b5d0a6219de	Firmicutes	Clostridia	Oscillospirales	Oscillospiraceae	Oscillibacter
0.46291	0.111173	0.730817	Igsf9	c9d930ae6fd1b4a1cbe94d08dd37d0f4	Firmicutes	Clostridia	Peptostreptococcales-Tissierellales	Anaerovoracaceae	NA
0.46291	0.111173	0.730817	Igsf9	cb57a7c0e4392ac46ad46cd6cf40eb9b	Firmicutes	Clostridia	Lachnospirales	Lachnospiraceae	[Eubacterium]_xylanophilum_group
0.46291	0.111173	0.730817	Igsf9	cbba5efe4cd4d219fbad26c48cdf37bb	Bacteroidota	Bacteroidia	Bacteroidales	Muribaculaceae	NA
0.46291	0.111173	0.730817	Igsf9	d2b486c183c7fe05294cfb9de604b770	Bacteroidota	Bacteroidia	Bacteroidales	Tannerellaceae	Parabacteroides
0.46291	0.111173	0.730817	Igsf9	efb5e52dbe682220bdcb0f7e79f4a360	Bacteroidota	Bacteroidia	Bacteroidales	Muribaculaceae	NA
0.46291	0.111173	0.730817	Inpp5k	b904ec5c9a10b1058075c665833579fc	Firmicutes	Clostridia	Oscillospirales	Oscillospiraceae	Colidextribacter
0.46291	0.111173	0.730817	Inpp5k	fa05ee3504f5168faa29b847196368eb	Firmicutes	Clostridia	Lachnospirales	Lachnospiraceae	Lachnospiraceae_NK4A136_group
0.46291	0.111173	0.730817	Inpp5k	fc1903bede21c3cce47f5d8911faa4ff	Bacteroidota	Bacteroidia	Bacteroidales	Bacteroidaceae	Bacteroides
0.46291	0.111173	0.730817	Inpp5k	01550ef0e3b002bea2309e2ae22cfdb9	Firmicutes	Clostridia	Oscillospirales	Oscillospiraceae	Colidextribacter
0.46291	0.111173	0.730817	Inpp5k	2c098a359dc0ec540fa5fcb9b5c2fb27	Firmicutes	Clostridia	Lachnospirales	Lachnospiraceae	Lachnospiraceae_NK4A136_group
0.46291	0.111173	0.730817	Inpp5k	a06dc3e733e0f49ba3362ec71f3addba	Bacteroidota	Bacteroidia	Bacteroidales	Muribaculaceae	Muribaculum
0.46291	0.111173	0.730817	Inpp5k	54e3d5b4c708de597ea66f7b18bad15a	Firmicutes	Clostridia	Lachnospirales	Lachnospiraceae	Lachnospiraceae_NK4A136_group
0.46291	0.111173	0.730817	Inpp5k	c36fa4e1afcfb5d727c432b0e733d929	Bacteroidota	Bacteroidia	Bacteroidales	Muribaculaceae	NA
0.46291	0.111173	0.730817	Inpp5k	fc23448aba78778e5606c81ff2c05581	Firmicutes	Clostridia	Lachnospirales	Lachnospiraceae	Lachnospiraceae_NK4A136_group
0.46291	0.111173	0.730817	Inpp5k	4b86aab5c15b8930937c923fd4b73dfd	Proteobacteria	Gammaproteobacteria	Pseudomonadales	Moraxellaceae	Acinetobacter
0.46291	0.111173	0.730817	Inpp5k	73cfafb95483c2784918518a8f5862b2	Firmicutes	Bacilli	Lactobacillales	Lactobacillaceae	Lactobacillus
0.46291	0.111173	0.730817	Inpp5k	d932deb65d7ccd9c327acb6a1130c1c9	Firmicutes	Clostridia	Clostridia_UCG-014	Clostridia_UCG-014	Clostridia_UCG-014
0.46291	0.111173	0.730817	Inpp5k	11b9c120bf23e17f7f4f8de1c72df7d8	Firmicutes	Clostridia	Oscillospirales	Ruminococcaceae	NA
0.46291	0.111173	0.730817	Inpp5k	1e233d2d8037644a7e99baad2d6d2b21	Firmicutes	Clostridia	Oscillospirales	Oscillospiraceae	Colidextribacter
0.46291	0.111173	0.730817	Inpp5k	2148c384ef96b010383022719f0c1f08	Desulfobacterota	Desulfovibrionia	Desulfovibrionales	Desulfovibrionaceae	uncultured
0.46291	0.111173	0.730817	Inpp5k	2546da7ec08efa013d95ca41ab981b72	Bacteroidota	Bacteroidia	Bacteroidales	Muribaculaceae	Muribaculum
0.46291	0.111173	0.730817	Inpp5k	5b98b9eab49bb2b02eda3062a14bbd1c	Bacteroidota	Bacteroidia	Bacteroidales	Rikenellaceae	Alistipes
0.46291	0.111173	0.730817	Inpp5k	613e372c0a92a6184f805c3e55ccdb2a	Bacteroidota	Bacteroidia	Bacteroidales	Muribaculaceae	Muribaculum
0.46291	0.111173	0.730817	Inpp5k	618027d49ef00c3af70c8e7595305657	Firmicutes	Clostridia	Lachnospirales	Lachnospiraceae	Lachnospiraceae_NK4A136_group
0.46291	0.111173	0.730817	Inpp5k	6fe4de206fddf85e11577a7397f40c0c	Firmicutes	Clostridia	Oscillospirales	UCG-010	UCG-010
0.46291	0.111173	0.730817	Inpp5k	7baf5ca366d8656d10a89c222b7260cc	Bacteroidota	Bacteroidia	Bacteroidales	Muribaculaceae	Muribaculum
0.46291	0.111173	0.730817	Inpp5k	8c7b9dcca08836134651f385a4bcc8a6	Firmicutes	Bacilli	RF39	RF39	RF39
0.46291	0.111173	0.730817	Inpp5k	9917ab7adf986576d28dddb2f5471596	Bacteroidota	Bacteroidia	Bacteroidales	Muribaculaceae	Muribaculaceae
0.46291	0.111173	0.730817	Inpp5k	b39e213aaec5fbbf4e61ca0971a018a4	Elusimicrobiota	Elusimicrobia	Elusimicrobiales	Elusimicrobiaceae	Elusimicrobium
0.46291	0.111173	0.730817	Inpp5k	bf815f1228713f80015e9b5d0a6219de	Firmicutes	Clostridia	Oscillospirales	Oscillospiraceae	Oscillibacter
0.46291	0.111173	0.730817	Inpp5k	c9d930ae6fd1b4a1cbe94d08dd37d0f4	Firmicutes	Clostridia	Peptostreptococcales-Tissierellales	Anaerovoracaceae	NA
0.46291	0.111173	0.730817	Inpp5k	cb57a7c0e4392ac46ad46cd6cf40eb9b	Firmicutes	Clostridia	Lachnospirales	Lachnospiraceae	[Eubacterium]_xylanophilum_group
0.46291	0.111173	0.730817	Inpp5k	cbba5efe4cd4d219fbad26c48cdf37bb	Bacteroidota	Bacteroidia	Bacteroidales	Muribaculaceae	NA
0.46291	0.111173	0.730817	Inpp5k	d2b486c183c7fe05294cfb9de604b770	Bacteroidota	Bacteroidia	Bacteroidales	Tannerellaceae	Parabacteroides
0.46291	0.111173	0.730817	Inpp5k	efb5e52dbe682220bdcb0f7e79f4a360	Bacteroidota	Bacteroidia	Bacteroidales	Muribaculaceae	NA
0.46291	0.111173	0.730817	Prpf3	e8da7f8ec2bf6823c3ba7354e15b5e76	Firmicutes	Bacilli	Lactobacillales	Lactobacillaceae	Lactobacillus
-0.46291	0.111173	0.730817	Prpf3	55cb63bdd0144dd4e23f0e69288637a7	Actinobacteriota	Coriobacteriia	Coriobacteriales	Eggerthellaceae	Enterorhabdus
0.46291	0.111173	0.730817	Prpf3	7e3f60edee38333561c613b6b4562fd7	Actinobacteriota	Coriobacteriia	Coriobacteriales	Coriobacteriales_Incertae_Sedis	uncultured
-0.46291	0.111173	0.730817	Prpf3	cdf0398658f12b02fe381d2427a44c59	Firmicutes	Clostridia	Lachnospirales	Lachnospiraceae	Lachnospiraceae_UCG-001
-0.46291	0.111173	0.730817	Prpf3	23d646b4fadeff7f021196573f992f21	Firmicutes	Clostridia	Clostridia_UCG-014	Clostridia_UCG-014	Clostridia_UCG-014
0.46291	0.111173	0.730817	Prpf3	4ffcce27f138f496c69fe5403829d875	Proteobacteria	Gammaproteobacteria	Pseudomonadales	Moraxellaceae	Acinetobacter
-0.46291	0.111173	0.730817	Prpf3	e716bcf545ca21d5ea6c0c9925538135	Firmicutes	Clostridia	Lachnospirales	Lachnospiraceae	NA
-0.46291	0.111173	0.730817	Prpf3	522f5f49aa5ba361f0df039f5d041d84	Firmicutes	Clostridia	Lachnospirales	Lachnospiraceae	Lachnospiraceae_NK4A136_group
-0.46291	0.111173	0.730817	Prpf3	59765eece99fe48c09c637f3034a4c15	Firmicutes	Clostridia	Lachnospirales	Lachnospiraceae	Lachnospiraceae_UCG-001
0.46291	0.111173	0.730817	Prpf3	6798fd1f5ee7675f4d372d832f0aeee8	Firmicutes	Clostridia	Lachnospirales	Lachnospiraceae	Lachnospiraceae_NK4A136_group
0.46291	0.111173	0.730817	Prpf3	69909fa61d7cc0b0bb1f56654db5732c	Firmicutes	Clostridia	Lachnospirales	Lachnospiraceae	GCA-900066575
-0.46291	0.111173	0.730817	Prpf3	7af104d73fc8d5184af7c20f43a20c78	Firmicutes	Clostridia	Lachnospirales	Lachnospiraceae	NA
0.46291	0.111173	0.730817	Hexb	b904ec5c9a10b1058075c665833579fc	Firmicutes	Clostridia	Oscillospirales	Oscillospiraceae	Colidextribacter
0.46291	0.111173	0.730817	Hexb	fa05ee3504f5168faa29b847196368eb	Firmicutes	Clostridia	Lachnospirales	Lachnospiraceae	Lachnospiraceae_NK4A136_group
0.46291	0.111173	0.730817	Hexb	fc1903bede21c3cce47f5d8911faa4ff	Bacteroidota	Bacteroidia	Bacteroidales	Bacteroidaceae	Bacteroides
0.46291	0.111173	0.730817	Hexb	01550ef0e3b002bea2309e2ae22cfdb9	Firmicutes	Clostridia	Oscillospirales	Oscillospiraceae	Colidextribacter
0.46291	0.111173	0.730817	Hexb	2c098a359dc0ec540fa5fcb9b5c2fb27	Firmicutes	Clostridia	Lachnospirales	Lachnospiraceae	Lachnospiraceae_NK4A136_group
0.46291	0.111173	0.730817	Hexb	a06dc3e733e0f49ba3362ec71f3addba	Bacteroidota	Bacteroidia	Bacteroidales	Muribaculaceae	Muribaculum
-0.46291	0.111173	0.730817	Hexb	0928c6e99af8451ba0e66e12e946b131	Bacteroidota	Bacteroidia	Bacteroidales	Muribaculaceae	Muribaculaceae
-0.46291	0.111173	0.730817	Hexb	0ccd303a69ac6d93e15d04f1cde7f09a	Firmicutes	Bacilli	Erysipelotrichales	Erysipelotrichaceae	uncultured
0.46291	0.111173	0.730817	Hexb	54e3d5b4c708de597ea66f7b18bad15a	Firmicutes	Clostridia	Lachnospirales	Lachnospiraceae	Lachnospiraceae_NK4A136_group
0.46291	0.111173	0.730817	Hexb	c36fa4e1afcfb5d727c432b0e733d929	Bacteroidota	Bacteroidia	Bacteroidales	Muribaculaceae	NA
-0.46291	0.111173	0.730817	Hexb	d7b89c2b5ff3a549b6714380659081bd	Firmicutes	Clostridia	Lachnospirales	Lachnospiraceae	NA
0.46291	0.111173	0.730817	Hexb	fc23448aba78778e5606c81ff2c05581	Firmicutes	Clostridia	Lachnospirales	Lachnospiraceae	Lachnospiraceae_NK4A136_group
-0.46291	0.111173	0.730817	Hexb	1d70e1511c2e85ead52c044d5e12b04a	Actinobacteriota	Coriobacteriia	Coriobacteriales	Eggerthellaceae	Enterorhabdus
-0.46291	0.111173	0.730817	Hexb	352316467e2a0ad1cbc512473fac0b8f	Firmicutes	Bacilli	Erysipelotrichales	Erysipelotrichaceae	uncultured
-0.46291	0.111173	0.730817	Hexb	37daa65b8540eb4874e859605d9a1bff	Patescibacteria	Saccharimonadia	Saccharimonadales	Saccharimonadaceae	Candidatus_Saccharimonas
-0.46291	0.111173	0.730817	Hexb	40e41ff77aac3815cf4c7be5a5141bc5	Actinobacteriota	Coriobacteriia	Coriobacteriales	Eggerthellaceae	Enterorhabdus
0.46291	0.111173	0.730817	Hexb	4b86aab5c15b8930937c923fd4b73dfd	Proteobacteria	Gammaproteobacteria	Pseudomonadales	Moraxellaceae	Acinetobacter
0.46291	0.111173	0.730817	Hexb	73cfafb95483c2784918518a8f5862b2	Firmicutes	Bacilli	Lactobacillales	Lactobacillaceae	Lactobacillus
0.46291	0.111173	0.730817	Hexb	d932deb65d7ccd9c327acb6a1130c1c9	Firmicutes	Clostridia	Clostridia_UCG-014	Clostridia_UCG-014	Clostridia_UCG-014
-0.46291	0.111173	0.730817	Hexb	e618ca8ea9993de56791b18d4f6fecdf	Desulfobacterota	Desulfovibrionia	Desulfovibrionales	Desulfovibrionaceae	uncultured
-0.46291	0.111173	0.730817	Hexb	0756135113f1e7021a2019f4fc2dc5f7	Actinobacteriota	Coriobacteriia	Coriobacteriales	Eggerthellaceae	Enterorhabdus
0.46291	0.111173	0.730817	Hexb	11b9c120bf23e17f7f4f8de1c72df7d8	Firmicutes	Clostridia	Oscillospirales	Ruminococcaceae	NA
0.46291	0.111173	0.730817	Hexb	1e233d2d8037644a7e99baad2d6d2b21	Firmicutes	Clostridia	Oscillospirales	Oscillospiraceae	Colidextribacter
-0.46291	0.111173	0.730817	Hexb	1fd314fc37f075c41e69fec33562eec8	Actinobacteriota	Coriobacteriia	Coriobacteriales	Eggerthellaceae	Enterorhabdus
0.46291	0.111173	0.730817	Hexb	2148c384ef96b010383022719f0c1f08	Desulfobacterota	Desulfovibrionia	Desulfovibrionales	Desulfovibrionaceae	uncultured
0.46291	0.111173	0.730817	Hexb	2546da7ec08efa013d95ca41ab981b72	Bacteroidota	Bacteroidia	Bacteroidales	Muribaculaceae	Muribaculum
-0.46291	0.111173	0.730817	Hexb	36e366b6a5b404a7b68845773083bc15	Firmicutes	Clostridia	Lachnospirales	Lachnospiraceae	NA
0.46291	0.111173	0.730817	Hexb	5b98b9eab49bb2b02eda3062a14bbd1c	Bacteroidota	Bacteroidia	Bacteroidales	Rikenellaceae	Alistipes
0.46291	0.111173	0.730817	Hexb	613e372c0a92a6184f805c3e55ccdb2a	Bacteroidota	Bacteroidia	Bacteroidales	Muribaculaceae	Muribaculum
0.46291	0.111173	0.730817	Hexb	618027d49ef00c3af70c8e7595305657	Firmicutes	Clostridia	Lachnospirales	Lachnospiraceae	Lachnospiraceae_NK4A136_group
-0.46291	0.111173	0.730817	Hexb	63a55725f47e26fdd484077843187874	Actinobacteriota	Coriobacteriia	Coriobacteriales	Eggerthellaceae	Enterorhabdus
0.46291	0.111173	0.730817	Hexb	6fe4de206fddf85e11577a7397f40c0c	Firmicutes	Clostridia	Oscillospirales	UCG-010	UCG-010
0.46291	0.111173	0.730817	Hexb	7baf5ca366d8656d10a89c222b7260cc	Bacteroidota	Bacteroidia	Bacteroidales	Muribaculaceae	Muribaculum
-0.46291	0.111173	0.730817	Hexb	817ea500e0da305873235833d0f814ea	Firmicutes	Clostridia	Clostridia_vadinBB60_group	Clostridia_vadinBB60_group	Clostridia_vadinBB60_group
0.46291	0.111173	0.730817	Hexb	8c7b9dcca08836134651f385a4bcc8a6	Firmicutes	Bacilli	RF39	RF39	RF39
0.46291	0.111173	0.730817	Hexb	9917ab7adf986576d28dddb2f5471596	Bacteroidota	Bacteroidia	Bacteroidales	Muribaculaceae	Muribaculaceae
0.46291	0.111173	0.730817	Hexb	b39e213aaec5fbbf4e61ca0971a018a4	Elusimicrobiota	Elusimicrobia	Elusimicrobiales	Elusimicrobiaceae	Elusimicrobium
0.46291	0.111173	0.730817	Hexb	bf815f1228713f80015e9b5d0a6219de	Firmicutes	Clostridia	Oscillospirales	Oscillospiraceae	Oscillibacter
0.46291	0.111173	0.730817	Hexb	c9d930ae6fd1b4a1cbe94d08dd37d0f4	Firmicutes	Clostridia	Peptostreptococcales-Tissierellales	Anaerovoracaceae	NA
0.46291	0.111173	0.730817	Hexb	cb57a7c0e4392ac46ad46cd6cf40eb9b	Firmicutes	Clostridia	Lachnospirales	Lachnospiraceae	[Eubacterium]_xylanophilum_group
0.46291	0.111173	0.730817	Hexb	cbba5efe4cd4d219fbad26c48cdf37bb	Bacteroidota	Bacteroidia	Bacteroidales	Muribaculaceae	NA
0.46291	0.111173	0.730817	Hexb	d2b486c183c7fe05294cfb9de604b770	Bacteroidota	Bacteroidia	Bacteroidales	Tannerellaceae	Parabacteroides
0.46291	0.111173	0.730817	Hexb	efb5e52dbe682220bdcb0f7e79f4a360	Bacteroidota	Bacteroidia	Bacteroidales	Muribaculaceae	NA
0.46291	0.111173	0.730817	Apba3	e8da7f8ec2bf6823c3ba7354e15b5e76	Firmicutes	Bacilli	Lactobacillales	Lactobacillaceae	Lactobacillus
-0.46291	0.111173	0.730817	Apba3	55cb63bdd0144dd4e23f0e69288637a7	Actinobacteriota	Coriobacteriia	Coriobacteriales	Eggerthellaceae	Enterorhabdus
0.46291	0.111173	0.730817	Apba3	7e3f60edee38333561c613b6b4562fd7	Actinobacteriota	Coriobacteriia	Coriobacteriales	Coriobacteriales_Incertae_Sedis	uncultured
-0.46291	0.111173	0.730817	Apba3	cdf0398658f12b02fe381d2427a44c59	Firmicutes	Clostridia	Lachnospirales	Lachnospiraceae	Lachnospiraceae_UCG-001
-0.46291	0.111173	0.730817	Apba3	23d646b4fadeff7f021196573f992f21	Firmicutes	Clostridia	Clostridia_UCG-014	Clostridia_UCG-014	Clostridia_UCG-014
0.46291	0.111173	0.730817	Apba3	4ffcce27f138f496c69fe5403829d875	Proteobacteria	Gammaproteobacteria	Pseudomonadales	Moraxellaceae	Acinetobacter
-0.46291	0.111173	0.730817	Apba3	e716bcf545ca21d5ea6c0c9925538135	Firmicutes	Clostridia	Lachnospirales	Lachnospiraceae	NA
-0.46291	0.111173	0.730817	Apba3	522f5f49aa5ba361f0df039f5d041d84	Firmicutes	Clostridia	Lachnospirales	Lachnospiraceae	Lachnospiraceae_NK4A136_group
-0.46291	0.111173	0.730817	Apba3	59765eece99fe48c09c637f3034a4c15	Firmicutes	Clostridia	Lachnospirales	Lachnospiraceae	Lachnospiraceae_UCG-001
0.46291	0.111173	0.730817	Apba3	6798fd1f5ee7675f4d372d832f0aeee8	Firmicutes	Clostridia	Lachnospirales	Lachnospiraceae	Lachnospiraceae_NK4A136_group
0.46291	0.111173	0.730817	Apba3	69909fa61d7cc0b0bb1f56654db5732c	Firmicutes	Clostridia	Lachnospirales	Lachnospiraceae	GCA-900066575
-0.46291	0.111173	0.730817	Apba3	7af104d73fc8d5184af7c20f43a20c78	Firmicutes	Clostridia	Lachnospirales	Lachnospiraceae	NA
0.46291	0.111173	0.730817	Abcc6	b904ec5c9a10b1058075c665833579fc	Firmicutes	Clostridia	Oscillospirales	Oscillospiraceae	Colidextribacter
0.46291	0.111173	0.730817	Abcc6	fa05ee3504f5168faa29b847196368eb	Firmicutes	Clostridia	Lachnospirales	Lachnospiraceae	Lachnospiraceae_NK4A136_group
0.46291	0.111173	0.730817	Abcc6	fc1903bede21c3cce47f5d8911faa4ff	Bacteroidota	Bacteroidia	Bacteroidales	Bacteroidaceae	Bacteroides
0.46291	0.111173	0.730817	Abcc6	01550ef0e3b002bea2309e2ae22cfdb9	Firmicutes	Clostridia	Oscillospirales	Oscillospiraceae	Colidextribacter
0.46291	0.111173	0.730817	Abcc6	2c098a359dc0ec540fa5fcb9b5c2fb27	Firmicutes	Clostridia	Lachnospirales	Lachnospiraceae	Lachnospiraceae_NK4A136_group
0.46291	0.111173	0.730817	Abcc6	a06dc3e733e0f49ba3362ec71f3addba	Bacteroidota	Bacteroidia	Bacteroidales	Muribaculaceae	Muribaculum
0.46291	0.111173	0.730817	Abcc6	54e3d5b4c708de597ea66f7b18bad15a	Firmicutes	Clostridia	Lachnospirales	Lachnospiraceae	Lachnospiraceae_NK4A136_group
0.46291	0.111173	0.730817	Abcc6	c36fa4e1afcfb5d727c432b0e733d929	Bacteroidota	Bacteroidia	Bacteroidales	Muribaculaceae	NA
0.46291	0.111173	0.730817	Abcc6	fc23448aba78778e5606c81ff2c05581	Firmicutes	Clostridia	Lachnospirales	Lachnospiraceae	Lachnospiraceae_NK4A136_group
0.46291	0.111173	0.730817	Abcc6	4b86aab5c15b8930937c923fd4b73dfd	Proteobacteria	Gammaproteobacteria	Pseudomonadales	Moraxellaceae	Acinetobacter
0.46291	0.111173	0.730817	Abcc6	73cfafb95483c2784918518a8f5862b2	Firmicutes	Bacilli	Lactobacillales	Lactobacillaceae	Lactobacillus
0.46291	0.111173	0.730817	Abcc6	d932deb65d7ccd9c327acb6a1130c1c9	Firmicutes	Clostridia	Clostridia_UCG-014	Clostridia_UCG-014	Clostridia_UCG-014
0.46291	0.111173	0.730817	Abcc6	11b9c120bf23e17f7f4f8de1c72df7d8	Firmicutes	Clostridia	Oscillospirales	Ruminococcaceae	NA
0.46291	0.111173	0.730817	Abcc6	1e233d2d8037644a7e99baad2d6d2b21	Firmicutes	Clostridia	Oscillospirales	Oscillospiraceae	Colidextribacter
0.46291	0.111173	0.730817	Abcc6	2148c384ef96b010383022719f0c1f08	Desulfobacterota	Desulfovibrionia	Desulfovibrionales	Desulfovibrionaceae	uncultured
0.46291	0.111173	0.730817	Abcc6	2546da7ec08efa013d95ca41ab981b72	Bacteroidota	Bacteroidia	Bacteroidales	Muribaculaceae	Muribaculum
0.46291	0.111173	0.730817	Abcc6	5b98b9eab49bb2b02eda3062a14bbd1c	Bacteroidota	Bacteroidia	Bacteroidales	Rikenellaceae	Alistipes
0.46291	0.111173	0.730817	Abcc6	613e372c0a92a6184f805c3e55ccdb2a	Bacteroidota	Bacteroidia	Bacteroidales	Muribaculaceae	Muribaculum
0.46291	0.111173	0.730817	Abcc6	618027d49ef00c3af70c8e7595305657	Firmicutes	Clostridia	Lachnospirales	Lachnospiraceae	Lachnospiraceae_NK4A136_group
0.46291	0.111173	0.730817	Abcc6	6fe4de206fddf85e11577a7397f40c0c	Firmicutes	Clostridia	Oscillospirales	UCG-010	UCG-010
0.46291	0.111173	0.730817	Abcc6	7baf5ca366d8656d10a89c222b7260cc	Bacteroidota	Bacteroidia	Bacteroidales	Muribaculaceae	Muribaculum
0.46291	0.111173	0.730817	Abcc6	8c7b9dcca08836134651f385a4bcc8a6	Firmicutes	Bacilli	RF39	RF39	RF39
0.46291	0.111173	0.730817	Abcc6	9917ab7adf986576d28dddb2f5471596	Bacteroidota	Bacteroidia	Bacteroidales	Muribaculaceae	Muribaculaceae
0.46291	0.111173	0.730817	Abcc6	b39e213aaec5fbbf4e61ca0971a018a4	Elusimicrobiota	Elusimicrobia	Elusimicrobiales	Elusimicrobiaceae	Elusimicrobium
0.46291	0.111173	0.730817	Abcc6	bf815f1228713f80015e9b5d0a6219de	Firmicutes	Clostridia	Oscillospirales	Oscillospiraceae	Oscillibacter
0.46291	0.111173	0.730817	Abcc6	c9d930ae6fd1b4a1cbe94d08dd37d0f4	Firmicutes	Clostridia	Peptostreptococcales-Tissierellales	Anaerovoracaceae	NA
0.46291	0.111173	0.730817	Abcc6	cb57a7c0e4392ac46ad46cd6cf40eb9b	Firmicutes	Clostridia	Lachnospirales	Lachnospiraceae	[Eubacterium]_xylanophilum_group
0.46291	0.111173	0.730817	Abcc6	cbba5efe4cd4d219fbad26c48cdf37bb	Bacteroidota	Bacteroidia	Bacteroidales	Muribaculaceae	NA
0.46291	0.111173	0.730817	Abcc6	d2b486c183c7fe05294cfb9de604b770	Bacteroidota	Bacteroidia	Bacteroidales	Tannerellaceae	Parabacteroides
0.46291	0.111173	0.730817	Abcc6	efb5e52dbe682220bdcb0f7e79f4a360	Bacteroidota	Bacteroidia	Bacteroidales	Muribaculaceae	NA
0.46291	0.111173	0.730817	Nup50	e8da7f8ec2bf6823c3ba7354e15b5e76	Firmicutes	Bacilli	Lactobacillales	Lactobacillaceae	Lactobacillus
0.46291	0.111173	0.730817	Nup50	7e3f60edee38333561c613b6b4562fd7	Actinobacteriota	Coriobacteriia	Coriobacteriales	Coriobacteriales_Incertae_Sedis	uncultured
0.46291	0.111173	0.730817	Nup50	4ffcce27f138f496c69fe5403829d875	Proteobacteria	Gammaproteobacteria	Pseudomonadales	Moraxellaceae	Acinetobacter
0.46291	0.111173	0.730817	Nup50	6798fd1f5ee7675f4d372d832f0aeee8	Firmicutes	Clostridia	Lachnospirales	Lachnospiraceae	Lachnospiraceae_NK4A136_group
0.46291	0.111173	0.730817	Nup50	69909fa61d7cc0b0bb1f56654db5732c	Firmicutes	Clostridia	Lachnospirales	Lachnospiraceae	GCA-900066575
-0.46291	0.111173	0.730817	Nup50	b3dfbf029afd0ec5623ece0f5df4e520	Firmicutes	Clostridia	Lachnospirales	Lachnospiraceae	NA
-0.46291	0.111173	0.730817	Nup50	c7b2c52d5bb90fc43f4558e1bb2d6718	Firmicutes	Clostridia	Lachnospirales	Lachnospiraceae	Roseburia
-0.46291	0.111173	0.730817	Mppe1	f80c28cebb8f22a9e8bbc964d0600021	Firmicutes	Clostridia	Clostridiales	Clostridiaceae	Clostridium_sensu_stricto_1
-0.46291	0.111173	0.730817	Mppe1	f4de6bd29f0bf056a899a10391af0112	Firmicutes	Bacilli	Erysipelotrichales	Erysipelotrichaceae	uncultured
-0.46291	0.111173	0.730817	Mppe1	e0f116eb0a2b522db502961cc9f40161	Firmicutes	Clostridia	Clostridiales	Clostridiaceae	Clostridium_sensu_stricto_1
0.46291	0.111173	0.730817	Mppe1	e8da7f8ec2bf6823c3ba7354e15b5e76	Firmicutes	Bacilli	Lactobacillales	Lactobacillaceae	Lactobacillus
0.46291	0.111173	0.730817	Mppe1	7e3f60edee38333561c613b6b4562fd7	Actinobacteriota	Coriobacteriia	Coriobacteriales	Coriobacteriales_Incertae_Sedis	uncultured
0.46291	0.111173	0.730817	Mppe1	4ffcce27f138f496c69fe5403829d875	Proteobacteria	Gammaproteobacteria	Pseudomonadales	Moraxellaceae	Acinetobacter
-0.46291	0.111173	0.730817	Mppe1	aec36b4ed8514b5c2609affb33cfb3d3	Firmicutes	Clostridia	Lachnospirales	Lachnospiraceae	Lachnospiraceae_NK4A136_group
-0.46291	0.111173	0.730817	Mppe1	36bdfe78da58bbf7fc93c48428ca4a40	Firmicutes	Clostridia	Lachnospirales	Lachnospiraceae	NA
-0.46291	0.111173	0.730817	Mppe1	5d6e98be86849e4a9e09f60e9e22be08	Firmicutes	Clostridia	Lachnospirales	Lachnospiraceae	A2
0.46291	0.111173	0.730817	Mppe1	6798fd1f5ee7675f4d372d832f0aeee8	Firmicutes	Clostridia	Lachnospirales	Lachnospiraceae	Lachnospiraceae_NK4A136_group
-0.46291	0.111173	0.730817	Mppe1	67abcaeb80ec30dc2a3022c56a58001a	Firmicutes	Clostridia	Oscillospirales	Oscillospiraceae	NK4A214_group
0.46291	0.111173	0.730817	Mppe1	69909fa61d7cc0b0bb1f56654db5732c	Firmicutes	Clostridia	Lachnospirales	Lachnospiraceae	GCA-900066575
-0.46291	0.111173	0.730817	Mppe1	a3908656a6f02185bc86f087e7170fe7	Firmicutes	Clostridia	Lachnospirales	Lachnospiraceae	Lachnospiraceae_UCG-001
0.46291	0.111173	0.730817	Vamp2	e8da7f8ec2bf6823c3ba7354e15b5e76	Firmicutes	Bacilli	Lactobacillales	Lactobacillaceae	Lactobacillus
0.46291	0.111173	0.730817	Vamp2	7e3f60edee38333561c613b6b4562fd7	Actinobacteriota	Coriobacteriia	Coriobacteriales	Coriobacteriales_Incertae_Sedis	uncultured
0.46291	0.111173	0.730817	Vamp2	4ffcce27f138f496c69fe5403829d875	Proteobacteria	Gammaproteobacteria	Pseudomonadales	Moraxellaceae	Acinetobacter
0.46291	0.111173	0.730817	Vamp2	6798fd1f5ee7675f4d372d832f0aeee8	Firmicutes	Clostridia	Lachnospirales	Lachnospiraceae	Lachnospiraceae_NK4A136_group
0.46291	0.111173	0.730817	Vamp2	69909fa61d7cc0b0bb1f56654db5732c	Firmicutes	Clostridia	Lachnospirales	Lachnospiraceae	GCA-900066575
-0.46291	0.111173	0.730817	Vamp2	b3dfbf029afd0ec5623ece0f5df4e520	Firmicutes	Clostridia	Lachnospirales	Lachnospiraceae	NA
-0.46291	0.111173	0.730817	Vamp2	c7b2c52d5bb90fc43f4558e1bb2d6718	Firmicutes	Clostridia	Lachnospirales	Lachnospiraceae	Roseburia
-0.46291	0.111173	0.730817	Tatdn2	55cb63bdd0144dd4e23f0e69288637a7	Actinobacteriota	Coriobacteriia	Coriobacteriales	Eggerthellaceae	Enterorhabdus
0.46291	0.111173	0.730817	Tatdn2	b904ec5c9a10b1058075c665833579fc	Firmicutes	Clostridia	Oscillospirales	Oscillospiraceae	Colidextribacter
0.46291	0.111173	0.730817	Tatdn2	fa05ee3504f5168faa29b847196368eb	Firmicutes	Clostridia	Lachnospirales	Lachnospiraceae	Lachnospiraceae_NK4A136_group
0.46291	0.111173	0.730817	Tatdn2	fc1903bede21c3cce47f5d8911faa4ff	Bacteroidota	Bacteroidia	Bacteroidales	Bacteroidaceae	Bacteroides
0.46291	0.111173	0.730817	Tatdn2	01550ef0e3b002bea2309e2ae22cfdb9	Firmicutes	Clostridia	Oscillospirales	Oscillospiraceae	Colidextribacter
0.46291	0.111173	0.730817	Tatdn2	2c098a359dc0ec540fa5fcb9b5c2fb27	Firmicutes	Clostridia	Lachnospirales	Lachnospiraceae	Lachnospiraceae_NK4A136_group
0.46291	0.111173	0.730817	Tatdn2	a06dc3e733e0f49ba3362ec71f3addba	Bacteroidota	Bacteroidia	Bacteroidales	Muribaculaceae	Muribaculum
0.46291	0.111173	0.730817	Tatdn2	54e3d5b4c708de597ea66f7b18bad15a	Firmicutes	Clostridia	Lachnospirales	Lachnospiraceae	Lachnospiraceae_NK4A136_group
0.46291	0.111173	0.730817	Tatdn2	c36fa4e1afcfb5d727c432b0e733d929	Bacteroidota	Bacteroidia	Bacteroidales	Muribaculaceae	NA
-0.46291	0.111173	0.730817	Tatdn2	cdf0398658f12b02fe381d2427a44c59	Firmicutes	Clostridia	Lachnospirales	Lachnospiraceae	Lachnospiraceae_UCG-001
0.46291	0.111173	0.730817	Tatdn2	fc23448aba78778e5606c81ff2c05581	Firmicutes	Clostridia	Lachnospirales	Lachnospiraceae	Lachnospiraceae_NK4A136_group
-0.46291	0.111173	0.730817	Tatdn2	23d646b4fadeff7f021196573f992f21	Firmicutes	Clostridia	Clostridia_UCG-014	Clostridia_UCG-014	Clostridia_UCG-014
0.46291	0.111173	0.730817	Tatdn2	4b86aab5c15b8930937c923fd4b73dfd	Proteobacteria	Gammaproteobacteria	Pseudomonadales	Moraxellaceae	Acinetobacter
0.46291	0.111173	0.730817	Tatdn2	73cfafb95483c2784918518a8f5862b2	Firmicutes	Bacilli	Lactobacillales	Lactobacillaceae	Lactobacillus
0.46291	0.111173	0.730817	Tatdn2	d932deb65d7ccd9c327acb6a1130c1c9	Firmicutes	Clostridia	Clostridia_UCG-014	Clostridia_UCG-014	Clostridia_UCG-014
-0.46291	0.111173	0.730817	Tatdn2	e716bcf545ca21d5ea6c0c9925538135	Firmicutes	Clostridia	Lachnospirales	Lachnospiraceae	NA
0.46291	0.111173	0.730817	Tatdn2	11b9c120bf23e17f7f4f8de1c72df7d8	Firmicutes	Clostridia	Oscillospirales	Ruminococcaceae	NA
0.46291	0.111173	0.730817	Tatdn2	1e233d2d8037644a7e99baad2d6d2b21	Firmicutes	Clostridia	Oscillospirales	Oscillospiraceae	Colidextribacter
0.46291	0.111173	0.730817	Tatdn2	2148c384ef96b010383022719f0c1f08	Desulfobacterota	Desulfovibrionia	Desulfovibrionales	Desulfovibrionaceae	uncultured
0.46291	0.111173	0.730817	Tatdn2	2546da7ec08efa013d95ca41ab981b72	Bacteroidota	Bacteroidia	Bacteroidales	Muribaculaceae	Muribaculum
-0.46291	0.111173	0.730817	Tatdn2	522f5f49aa5ba361f0df039f5d041d84	Firmicutes	Clostridia	Lachnospirales	Lachnospiraceae	Lachnospiraceae_NK4A136_group
-0.46291	0.111173	0.730817	Tatdn2	59765eece99fe48c09c637f3034a4c15	Firmicutes	Clostridia	Lachnospirales	Lachnospiraceae	Lachnospiraceae_UCG-001
0.46291	0.111173	0.730817	Tatdn2	5b98b9eab49bb2b02eda3062a14bbd1c	Bacteroidota	Bacteroidia	Bacteroidales	Rikenellaceae	Alistipes
0.46291	0.111173	0.730817	Tatdn2	613e372c0a92a6184f805c3e55ccdb2a	Bacteroidota	Bacteroidia	Bacteroidales	Muribaculaceae	Muribaculum
0.46291	0.111173	0.730817	Tatdn2	618027d49ef00c3af70c8e7595305657	Firmicutes	Clostridia	Lachnospirales	Lachnospiraceae	Lachnospiraceae_NK4A136_group
0.46291	0.111173	0.730817	Tatdn2	6fe4de206fddf85e11577a7397f40c0c	Firmicutes	Clostridia	Oscillospirales	UCG-010	UCG-010
-0.46291	0.111173	0.730817	Tatdn2	7af104d73fc8d5184af7c20f43a20c78	Firmicutes	Clostridia	Lachnospirales	Lachnospiraceae	NA
0.46291	0.111173	0.730817	Tatdn2	7baf5ca366d8656d10a89c222b7260cc	Bacteroidota	Bacteroidia	Bacteroidales	Muribaculaceae	Muribaculum
0.46291	0.111173	0.730817	Tatdn2	8c7b9dcca08836134651f385a4bcc8a6	Firmicutes	Bacilli	RF39	RF39	RF39
0.46291	0.111173	0.730817	Tatdn2	9917ab7adf986576d28dddb2f5471596	Bacteroidota	Bacteroidia	Bacteroidales	Muribaculaceae	Muribaculaceae
0.46291	0.111173	0.730817	Tatdn2	b39e213aaec5fbbf4e61ca0971a018a4	Elusimicrobiota	Elusimicrobia	Elusimicrobiales	Elusimicrobiaceae	Elusimicrobium
0.46291	0.111173	0.730817	Tatdn2	bf815f1228713f80015e9b5d0a6219de	Firmicutes	Clostridia	Oscillospirales	Oscillospiraceae	Oscillibacter
0.46291	0.111173	0.730817	Tatdn2	c9d930ae6fd1b4a1cbe94d08dd37d0f4	Firmicutes	Clostridia	Peptostreptococcales-Tissierellales	Anaerovoracaceae	NA
0.46291	0.111173	0.730817	Tatdn2	cb57a7c0e4392ac46ad46cd6cf40eb9b	Firmicutes	Clostridia	Lachnospirales	Lachnospiraceae	[Eubacterium]_xylanophilum_group
0.46291	0.111173	0.730817	Tatdn2	cbba5efe4cd4d219fbad26c48cdf37bb	Bacteroidota	Bacteroidia	Bacteroidales	Muribaculaceae	NA
0.46291	0.111173	0.730817	Tatdn2	d2b486c183c7fe05294cfb9de604b770	Bacteroidota	Bacteroidia	Bacteroidales	Tannerellaceae	Parabacteroides
0.46291	0.111173	0.730817	Tatdn2	efb5e52dbe682220bdcb0f7e79f4a360	Bacteroidota	Bacteroidia	Bacteroidales	Muribaculaceae	NA
-0.46291	0.111173	0.730817	Myadm	e8da7f8ec2bf6823c3ba7354e15b5e76	Firmicutes	Bacilli	Lactobacillales	Lactobacillaceae	Lactobacillus
0.46291	0.111173	0.730817	Myadm	24edc56f1667ce3c94b90050eb3c7592	Firmicutes	Clostridia	Clostridia_UCG-014	Clostridia_UCG-014	Clostridia_UCG-014
0.46291	0.111173	0.730817	Myadm	fc67726084dcb60095c5965099f4f985	Bacteroidota	Bacteroidia	Bacteroidales	Muribaculaceae	Muribaculaceae
0.46291	0.111173	0.730817	Myadm	bee2fed45778a7ede4b7f0aeea9d8413	Firmicutes	Bacilli	RF39	RF39	RF39
0.46291	0.111173	0.730817	Myadm	37b83559b331c5efafc2b4348c8f4e6a	Firmicutes	Clostridia	Clostridia_UCG-014	Clostridia_UCG-014	Clostridia_UCG-014
0.46291	0.111173	0.730817	Myadm	65779b49da53028c5813d85bba6c5ac6	Firmicutes	Clostridia	Lachnospirales	Lachnospiraceae	NA
0.46291	0.111173	0.730817	Myadm	e6a1b67d702cb38296a4905c4eff20fc	Firmicutes	Clostridia	Lachnospirales	Lachnospiraceae	[Eubacterium]_ventriosum_group
0.46291	0.111173	0.730817	Myadm	9d36d8b2058d2ccd34775a4b1b295caf	Firmicutes	Clostridia	Oscillospirales	Ruminococcaceae	uncultured
0.46291	0.111173	0.730817	Myadm	c1b04a035fd8ffc9a21708a1e4fc3c25	Firmicutes	Bacilli	RF39	RF39	RF39
0.46291	0.111173	0.730817	Myadm	aa2046e1237047dbbb18a795f9d36017	Firmicutes	Clostridia	Lachnospirales	Lachnospiraceae	Lachnospiraceae_NK4A136_group
0.46291	0.111173	0.730817	Myadm	eab2ba2187070d1f09eda4d2299cd831	Firmicutes	Clostridia	Lachnospirales	Lachnospiraceae	uncultured
0.46291	0.111173	0.730817	Myadm	eee7fefe2054b8405f1890e32a360ed5	Firmicutes	Clostridia	Lachnospirales	Lachnospiraceae	Lachnospiraceae_NK4A136_group
0.46291	0.111173	0.730817	Myadm	c3604ac08fe19d676c0e5aa6573d27bf	Firmicutes	Clostridia	Lachnospirales	Lachnospiraceae	Lachnospiraceae_NK4A136_group
-0.46291	0.111173	0.730817	Myadm	7e3f60edee38333561c613b6b4562fd7	Actinobacteriota	Coriobacteriia	Coriobacteriales	Coriobacteriales_Incertae_Sedis	uncultured
0.46291	0.111173	0.730817	Myadm	fa1b92bc351450bbbf20291f5b86a0a7	Firmicutes	Clostridia	Oscillospirales	Ruminococcaceae	Incertae_Sedis
0.46291	0.111173	0.730817	Myadm	5cea5d9f953417330e0f62f32d0625dd	Firmicutes	Clostridia	Oscillospirales	Oscillospiraceae	Colidextribacter
0.46291	0.111173	0.730817	Myadm	6ac37a6411ea682673a6138b7e127da1	Bacteroidota	Bacteroidia	Bacteroidales	Rikenellaceae	Alistipes
0.46291	0.111173	0.730817	Myadm	eacbf6135a329af6d7ce040c16a474ce	Firmicutes	Clostridia	Oscillospirales	[Eubacterium]_coprostanoligenes_group	[Eubacterium]_coprostanoligenes_group
0.46291	0.111173	0.730817	Myadm	f02f96395bf4a1f74e22ca2dcd24f9e9	Firmicutes	Clostridia	Lachnospirales	Lachnospiraceae	NA
0.46291	0.111173	0.730817	Myadm	1e3a141ce59a56a7c8e7f4559eb9ce99	Firmicutes	Clostridia	Lachnospirales	Lachnospiraceae	NA
0.46291	0.111173	0.730817	Myadm	369657d241dafb1c1f483bd5099ed2c8	Firmicutes	Bacilli	RF39	RF39	RF39
0.46291	0.111173	0.730817	Myadm	91af41c19e12f686fd180b6752fcec7c	Firmicutes	Clostridia	Clostridia_vadinBB60_group	Clostridia_vadinBB60_group	Clostridia_vadinBB60_group
0.46291	0.111173	0.730817	Myadm	ad678ab6c07b7a751c897ef8464966d2	Firmicutes	Clostridia	Oscillospirales	Oscillospiraceae	UCG-005
0.46291	0.111173	0.730817	Myadm	2a1cbf4060a2714a801d3e3ab268c6ae	Firmicutes	Clostridia	Oscillospirales	Oscillospiraceae	NA
0.46291	0.111173	0.730817	Myadm	2e5f4e7ba0174d3c8c8fa0eadbf2f997	Firmicutes	Clostridia	Clostridia_UCG-014	Clostridia_UCG-014	Clostridia_UCG-014
0.46291	0.111173	0.730817	Myadm	51d87b0da6e40ffc280bc66c86674200	Firmicutes	Clostridia	Oscillospirales	Oscillospiraceae	uncultured
0.46291	0.111173	0.730817	Myadm	8030195326ddacebccfbdd7415603d54	Firmicutes	Clostridia	Clostridia_vadinBB60_group	Clostridia_vadinBB60_group	Clostridia_vadinBB60_group
0.46291	0.111173	0.730817	Myadm	a7864023fb9fea7e71b13dc912753451	Firmicutes	Clostridia	Clostridia_UCG-014	Clostridia_UCG-014	Clostridia_UCG-014
0.46291	0.111173	0.730817	Myadm	ae1d3fa644a476c7c54633fe35fe3f4c	Firmicutes	Clostridia	Lachnospirales	Lachnospiraceae	NA
0.46291	0.111173	0.730817	Myadm	c0baa95c1187d5eeb48f034c67b20f74	Firmicutes	Clostridia	Oscillospirales	Oscillospiraceae	uncultured
0.46291	0.111173	0.730817	Myadm	d02ecd0c929212f8c573d0a44b6d469a	Firmicutes	Clostridia	Lachnospirales	Lachnospiraceae	Acetatifactor
0.46291	0.111173	0.730817	Myadm	dec03eb4f674a49e1ae2cb4a9939dc16	Firmicutes	Clostridia	Clostridia_vadinBB60_group	Clostridia_vadinBB60_group	Clostridia_vadinBB60_group
0.46291	0.111173	0.730817	Myadm	e6916a3a5113051772ad033df382f89e	Firmicutes	Clostridia	Lachnospirales	Lachnospiraceae	Lachnospiraceae_NK4A136_group
0.46291	0.111173	0.730817	Myadm	eb59b9062db3399f2fe9e4c990d14d81	Firmicutes	Clostridia	Oscillospirales	Oscillospiraceae	Oscillibacter
0.46291	0.111173	0.730817	Myadm	22fe7fcb125d4bf338fdcc36682b8a23	Firmicutes	Clostridia	Lachnospirales	Lachnospiraceae	NA
0.46291	0.111173	0.730817	Myadm	2498e563104ff68e9ca5cd5d257c0f34	Firmicutes	Clostridia	Lachnospirales	Lachnospiraceae	Lachnospiraceae_NK4A136_group
0.46291	0.111173	0.730817	Myadm	2d319b078195a11f9cb51c104cfbe0d0	Firmicutes	Clostridia	Clostridia_vadinBB60_group	Clostridia_vadinBB60_group	Clostridia_vadinBB60_group
-0.46291	0.111173	0.730817	Myadm	4ffcce27f138f496c69fe5403829d875	Proteobacteria	Gammaproteobacteria	Pseudomonadales	Moraxellaceae	Acinetobacter
0.46291	0.111173	0.730817	Myadm	6260d69b18e0d50adc4164d1fd5660f0	Firmicutes	Clostridia	Oscillospirales	Ruminococcaceae	uncultured
0.46291	0.111173	0.730817	Myadm	68887d8135e5f65d9c3714226563eb70	Firmicutes	Clostridia	Lachnospirales	Lachnospiraceae	Lachnoclostridium
0.46291	0.111173	0.730817	Myadm	9dea79fb217690762e4719379024f58f	Firmicutes	Clostridia	Oscillospirales	Ruminococcaceae	uncultured
0.46291	0.111173	0.730817	Myadm	b8233b5988dfd430063751529ec898c7	Firmicutes	Clostridia	Clostridia_UCG-014	Clostridia_UCG-014	Clostridia_UCG-014
0.46291	0.111173	0.730817	Myadm	c9db00278caf2dbc15881be109fad55f	Firmicutes	Clostridia	Oscillospirales	Ruminococcaceae	Incertae_Sedis
0.46291	0.111173	0.730817	Myadm	020912b3bdaaa739d4474f251e0a5c2b	Firmicutes	Clostridia	Lachnospirales	Lachnospiraceae	NA
0.46291	0.111173	0.730817	Myadm	03204337d97971b6ea255411c85ee4c4	Firmicutes	Clostridia	Clostridia_UCG-014	Clostridia_UCG-014	Clostridia_UCG-014
0.46291	0.111173	0.730817	Myadm	0c93000c81b3c5928eafb35961b88d21	Firmicutes	Clostridia	Clostridia_vadinBB60_group	Clostridia_vadinBB60_group	Clostridia_vadinBB60_group
0.46291	0.111173	0.730817	Myadm	1abb6f6c715eea5893807774b444599e	Firmicutes	Clostridia	Lachnospirales	Lachnospiraceae	NA
0.46291	0.111173	0.730817	Myadm	32f0cefaabc0219511938dd00836a2ca	Firmicutes	Clostridia	Lachnospirales	Lachnospiraceae	NA
0.46291	0.111173	0.730817	Myadm	380c8c40428322ca1703794294be6bcb	Firmicutes	Bacilli	RF39	RF39	RF39
0.46291	0.111173	0.730817	Myadm	38399d3b80e8b74462ed814cdaa038c2	Firmicutes	Clostridia	Oscillospirales	Oscillospiraceae	NK4A214_group
0.46291	0.111173	0.730817	Myadm	3b7daaa3ab5631040d8e78d939487726	Firmicutes	Clostridia	Clostridia_vadinBB60_group	Clostridia_vadinBB60_group	Clostridia_vadinBB60_group
0.46291	0.111173	0.730817	Myadm	47ce4a66d4905d392d3611ce147b3b70	Firmicutes	Bacilli	RF39	RF39	RF39
0.46291	0.111173	0.730817	Myadm	49b5ec2942f05d2870ba1b0805a3a4f7	Firmicutes	Clostridia	Lachnospirales	Lachnospiraceae	uncultured
0.46291	0.111173	0.730817	Myadm	4f5011a52f2d19d840e204d0acd10aec	Firmicutes	Clostridia	Oscillospirales	Ruminococcaceae	Anaerotruncus
0.46291	0.111173	0.730817	Myadm	5787685a2f791cdb5f03cbbbd672be90	Firmicutes	Clostridia	Oscillospirales	Oscillospiraceae	Intestinimonas
-0.46291	0.111173	0.730817	Myadm	6798fd1f5ee7675f4d372d832f0aeee8	Firmicutes	Clostridia	Lachnospirales	Lachnospiraceae	Lachnospiraceae_NK4A136_group
-0.46291	0.111173	0.730817	Myadm	69909fa61d7cc0b0bb1f56654db5732c	Firmicutes	Clostridia	Lachnospirales	Lachnospiraceae	GCA-900066575
0.46291	0.111173	0.730817	Myadm	70d3da1d88c75a30a0a30cbcf88c858a	Firmicutes	Clostridia	Peptococcales	Peptococcaceae	uncultured
0.46291	0.111173	0.730817	Myadm	74861ac05ff64b06d83660df73616ef2	Firmicutes	Clostridia	Oscillospirales	Oscillospiraceae	Oscillospira
0.46291	0.111173	0.730817	Myadm	76b37e21d00e3a7fe96be478db34f3fd	Firmicutes	Clostridia	Oscillospirales	Oscillospiraceae	Intestinimonas
0.46291	0.111173	0.730817	Myadm	7d33d038a3bad6e3410c02c28c07d6e2	Firmicutes	Clostridia	Lachnospirales	Lachnospiraceae	Lachnospiraceae_NK4A136_group
0.46291	0.111173	0.730817	Myadm	80c45c61446b881eb8dbb8836b72cbda	Firmicutes	Clostridia	Lachnospirales	Lachnospiraceae	Lachnospiraceae_UCG-001
0.46291	0.111173	0.730817	Myadm	8f76033d6506297b61d8f6be535ec218	Firmicutes	Clostridia	Lachnospirales	Lachnospiraceae	NA
0.46291	0.111173	0.730817	Myadm	9921c5b2fbb8bd215797bc4660ff3262	Firmicutes	Clostridia	Lachnospirales	Lachnospiraceae	uncultured
0.46291	0.111173	0.730817	Myadm	9edce1a86acf0798ae06d1e94e7527bc	Firmicutes	Bacilli	RF39	RF39	RF39
0.46291	0.111173	0.730817	Myadm	b5c0d3c109c69dfdf7d611b240c971ca	Firmicutes	Clostridia	Lachnospirales	Lachnospiraceae	uncultured
0.46291	0.111173	0.730817	Myadm	e23731749920da564c293771738a2a8b	Firmicutes	Clostridia	Oscillospirales	Ruminococcaceae	uncultured
0.46291	0.111173	0.730817	Myadm	e376be9df392c3aee47b9472759f890d	Firmicutes	Clostridia	Oscillospirales	Ruminococcaceae	uncultured
0.46291	0.111173	0.730817	Myadm	e8b0cfdb13f69df704cd811b5a958355	Actinobacteriota	Coriobacteriia	Coriobacteriales	Eggerthellaceae	Enterorhabdus
0.46291	0.111173	0.730817	Nqo2	55cb63bdd0144dd4e23f0e69288637a7	Actinobacteriota	Coriobacteriia	Coriobacteriales	Eggerthellaceae	Enterorhabdus
-0.46291	0.111173	0.730817	Nqo2	b904ec5c9a10b1058075c665833579fc	Firmicutes	Clostridia	Oscillospirales	Oscillospiraceae	Colidextribacter
-0.46291	0.111173	0.730817	Nqo2	fa05ee3504f5168faa29b847196368eb	Firmicutes	Clostridia	Lachnospirales	Lachnospiraceae	Lachnospiraceae_NK4A136_group
-0.46291	0.111173	0.730817	Nqo2	fc1903bede21c3cce47f5d8911faa4ff	Bacteroidota	Bacteroidia	Bacteroidales	Bacteroidaceae	Bacteroides
-0.46291	0.111173	0.730817	Nqo2	01550ef0e3b002bea2309e2ae22cfdb9	Firmicutes	Clostridia	Oscillospirales	Oscillospiraceae	Colidextribacter
-0.46291	0.111173	0.730817	Nqo2	2c098a359dc0ec540fa5fcb9b5c2fb27	Firmicutes	Clostridia	Lachnospirales	Lachnospiraceae	Lachnospiraceae_NK4A136_group
-0.46291	0.111173	0.730817	Nqo2	a06dc3e733e0f49ba3362ec71f3addba	Bacteroidota	Bacteroidia	Bacteroidales	Muribaculaceae	Muribaculum
-0.46291	0.111173	0.730817	Nqo2	54e3d5b4c708de597ea66f7b18bad15a	Firmicutes	Clostridia	Lachnospirales	Lachnospiraceae	Lachnospiraceae_NK4A136_group
-0.46291	0.111173	0.730817	Nqo2	c36fa4e1afcfb5d727c432b0e733d929	Bacteroidota	Bacteroidia	Bacteroidales	Muribaculaceae	NA
0.46291	0.111173	0.730817	Nqo2	cdf0398658f12b02fe381d2427a44c59	Firmicutes	Clostridia	Lachnospirales	Lachnospiraceae	Lachnospiraceae_UCG-001
-0.46291	0.111173	0.730817	Nqo2	fc23448aba78778e5606c81ff2c05581	Firmicutes	Clostridia	Lachnospirales	Lachnospiraceae	Lachnospiraceae_NK4A136_group
0.46291	0.111173	0.730817	Nqo2	23d646b4fadeff7f021196573f992f21	Firmicutes	Clostridia	Clostridia_UCG-014	Clostridia_UCG-014	Clostridia_UCG-014
-0.46291	0.111173	0.730817	Nqo2	4b86aab5c15b8930937c923fd4b73dfd	Proteobacteria	Gammaproteobacteria	Pseudomonadales	Moraxellaceae	Acinetobacter
-0.46291	0.111173	0.730817	Nqo2	73cfafb95483c2784918518a8f5862b2	Firmicutes	Bacilli	Lactobacillales	Lactobacillaceae	Lactobacillus
-0.46291	0.111173	0.730817	Nqo2	d932deb65d7ccd9c327acb6a1130c1c9	Firmicutes	Clostridia	Clostridia_UCG-014	Clostridia_UCG-014	Clostridia_UCG-014
0.46291	0.111173	0.730817	Nqo2	e716bcf545ca21d5ea6c0c9925538135	Firmicutes	Clostridia	Lachnospirales	Lachnospiraceae	NA
-0.46291	0.111173	0.730817	Nqo2	11b9c120bf23e17f7f4f8de1c72df7d8	Firmicutes	Clostridia	Oscillospirales	Ruminococcaceae	NA
-0.46291	0.111173	0.730817	Nqo2	1e233d2d8037644a7e99baad2d6d2b21	Firmicutes	Clostridia	Oscillospirales	Oscillospiraceae	Colidextribacter
-0.46291	0.111173	0.730817	Nqo2	2148c384ef96b010383022719f0c1f08	Desulfobacterota	Desulfovibrionia	Desulfovibrionales	Desulfovibrionaceae	uncultured
-0.46291	0.111173	0.730817	Nqo2	2546da7ec08efa013d95ca41ab981b72	Bacteroidota	Bacteroidia	Bacteroidales	Muribaculaceae	Muribaculum
0.46291	0.111173	0.730817	Nqo2	522f5f49aa5ba361f0df039f5d041d84	Firmicutes	Clostridia	Lachnospirales	Lachnospiraceae	Lachnospiraceae_NK4A136_group
0.46291	0.111173	0.730817	Nqo2	59765eece99fe48c09c637f3034a4c15	Firmicutes	Clostridia	Lachnospirales	Lachnospiraceae	Lachnospiraceae_UCG-001
-0.46291	0.111173	0.730817	Nqo2	5b98b9eab49bb2b02eda3062a14bbd1c	Bacteroidota	Bacteroidia	Bacteroidales	Rikenellaceae	Alistipes
-0.46291	0.111173	0.730817	Nqo2	613e372c0a92a6184f805c3e55ccdb2a	Bacteroidota	Bacteroidia	Bacteroidales	Muribaculaceae	Muribaculum
-0.46291	0.111173	0.730817	Nqo2	618027d49ef00c3af70c8e7595305657	Firmicutes	Clostridia	Lachnospirales	Lachnospiraceae	Lachnospiraceae_NK4A136_group
-0.46291	0.111173	0.730817	Nqo2	6fe4de206fddf85e11577a7397f40c0c	Firmicutes	Clostridia	Oscillospirales	UCG-010	UCG-010
0.46291	0.111173	0.730817	Nqo2	7af104d73fc8d5184af7c20f43a20c78	Firmicutes	Clostridia	Lachnospirales	Lachnospiraceae	NA
-0.46291	0.111173	0.730817	Nqo2	7baf5ca366d8656d10a89c222b7260cc	Bacteroidota	Bacteroidia	Bacteroidales	Muribaculaceae	Muribaculum
-0.46291	0.111173	0.730817	Nqo2	8c7b9dcca08836134651f385a4bcc8a6	Firmicutes	Bacilli	RF39	RF39	RF39
-0.46291	0.111173	0.730817	Nqo2	9917ab7adf986576d28dddb2f5471596	Bacteroidota	Bacteroidia	Bacteroidales	Muribaculaceae	Muribaculaceae
-0.46291	0.111173	0.730817	Nqo2	b39e213aaec5fbbf4e61ca0971a018a4	Elusimicrobiota	Elusimicrobia	Elusimicrobiales	Elusimicrobiaceae	Elusimicrobium
-0.46291	0.111173	0.730817	Nqo2	bf815f1228713f80015e9b5d0a6219de	Firmicutes	Clostridia	Oscillospirales	Oscillospiraceae	Oscillibacter
-0.46291	0.111173	0.730817	Nqo2	c9d930ae6fd1b4a1cbe94d08dd37d0f4	Firmicutes	Clostridia	Peptostreptococcales-Tissierellales	Anaerovoracaceae	NA
-0.46291	0.111173	0.730817	Nqo2	cb57a7c0e4392ac46ad46cd6cf40eb9b	Firmicutes	Clostridia	Lachnospirales	Lachnospiraceae	[Eubacterium]_xylanophilum_group
-0.46291	0.111173	0.730817	Nqo2	cbba5efe4cd4d219fbad26c48cdf37bb	Bacteroidota	Bacteroidia	Bacteroidales	Muribaculaceae	NA
-0.46291	0.111173	0.730817	Nqo2	d2b486c183c7fe05294cfb9de604b770	Bacteroidota	Bacteroidia	Bacteroidales	Tannerellaceae	Parabacteroides
-0.46291	0.111173	0.730817	Nqo2	efb5e52dbe682220bdcb0f7e79f4a360	Bacteroidota	Bacteroidia	Bacteroidales	Muribaculaceae	NA
0.46291	0.111173	0.730817	Serhl2	55cb63bdd0144dd4e23f0e69288637a7	Actinobacteriota	Coriobacteriia	Coriobacteriales	Eggerthellaceae	Enterorhabdus
-0.46291	0.111173	0.730817	Serhl2	b904ec5c9a10b1058075c665833579fc	Firmicutes	Clostridia	Oscillospirales	Oscillospiraceae	Colidextribacter
-0.46291	0.111173	0.730817	Serhl2	fa05ee3504f5168faa29b847196368eb	Firmicutes	Clostridia	Lachnospirales	Lachnospiraceae	Lachnospiraceae_NK4A136_group
-0.46291	0.111173	0.730817	Serhl2	fc1903bede21c3cce47f5d8911faa4ff	Bacteroidota	Bacteroidia	Bacteroidales	Bacteroidaceae	Bacteroides
-0.46291	0.111173	0.730817	Serhl2	01550ef0e3b002bea2309e2ae22cfdb9	Firmicutes	Clostridia	Oscillospirales	Oscillospiraceae	Colidextribacter
-0.46291	0.111173	0.730817	Serhl2	2c098a359dc0ec540fa5fcb9b5c2fb27	Firmicutes	Clostridia	Lachnospirales	Lachnospiraceae	Lachnospiraceae_NK4A136_group
-0.46291	0.111173	0.730817	Serhl2	a06dc3e733e0f49ba3362ec71f3addba	Bacteroidota	Bacteroidia	Bacteroidales	Muribaculaceae	Muribaculum
-0.46291	0.111173	0.730817	Serhl2	54e3d5b4c708de597ea66f7b18bad15a	Firmicutes	Clostridia	Lachnospirales	Lachnospiraceae	Lachnospiraceae_NK4A136_group
-0.46291	0.111173	0.730817	Serhl2	c36fa4e1afcfb5d727c432b0e733d929	Bacteroidota	Bacteroidia	Bacteroidales	Muribaculaceae	NA
0.46291	0.111173	0.730817	Serhl2	cdf0398658f12b02fe381d2427a44c59	Firmicutes	Clostridia	Lachnospirales	Lachnospiraceae	Lachnospiraceae_UCG-001
-0.46291	0.111173	0.730817	Serhl2	fc23448aba78778e5606c81ff2c05581	Firmicutes	Clostridia	Lachnospirales	Lachnospiraceae	Lachnospiraceae_NK4A136_group
0.46291	0.111173	0.730817	Serhl2	23d646b4fadeff7f021196573f992f21	Firmicutes	Clostridia	Clostridia_UCG-014	Clostridia_UCG-014	Clostridia_UCG-014
-0.46291	0.111173	0.730817	Serhl2	4b86aab5c15b8930937c923fd4b73dfd	Proteobacteria	Gammaproteobacteria	Pseudomonadales	Moraxellaceae	Acinetobacter
-0.46291	0.111173	0.730817	Serhl2	73cfafb95483c2784918518a8f5862b2	Firmicutes	Bacilli	Lactobacillales	Lactobacillaceae	Lactobacillus
-0.46291	0.111173	0.730817	Serhl2	d932deb65d7ccd9c327acb6a1130c1c9	Firmicutes	Clostridia	Clostridia_UCG-014	Clostridia_UCG-014	Clostridia_UCG-014
0.46291	0.111173	0.730817	Serhl2	e716bcf545ca21d5ea6c0c9925538135	Firmicutes	Clostridia	Lachnospirales	Lachnospiraceae	NA
-0.46291	0.111173	0.730817	Serhl2	11b9c120bf23e17f7f4f8de1c72df7d8	Firmicutes	Clostridia	Oscillospirales	Ruminococcaceae	NA
-0.46291	0.111173	0.730817	Serhl2	1e233d2d8037644a7e99baad2d6d2b21	Firmicutes	Clostridia	Oscillospirales	Oscillospiraceae	Colidextribacter
-0.46291	0.111173	0.730817	Serhl2	2148c384ef96b010383022719f0c1f08	Desulfobacterota	Desulfovibrionia	Desulfovibrionales	Desulfovibrionaceae	uncultured
-0.46291	0.111173	0.730817	Serhl2	2546da7ec08efa013d95ca41ab981b72	Bacteroidota	Bacteroidia	Bacteroidales	Muribaculaceae	Muribaculum
0.46291	0.111173	0.730817	Serhl2	522f5f49aa5ba361f0df039f5d041d84	Firmicutes	Clostridia	Lachnospirales	Lachnospiraceae	Lachnospiraceae_NK4A136_group
0.46291	0.111173	0.730817	Serhl2	59765eece99fe48c09c637f3034a4c15	Firmicutes	Clostridia	Lachnospirales	Lachnospiraceae	Lachnospiraceae_UCG-001
-0.46291	0.111173	0.730817	Serhl2	5b98b9eab49bb2b02eda3062a14bbd1c	Bacteroidota	Bacteroidia	Bacteroidales	Rikenellaceae	Alistipes
-0.46291	0.111173	0.730817	Serhl2	613e372c0a92a6184f805c3e55ccdb2a	Bacteroidota	Bacteroidia	Bacteroidales	Muribaculaceae	Muribaculum
-0.46291	0.111173	0.730817	Serhl2	618027d49ef00c3af70c8e7595305657	Firmicutes	Clostridia	Lachnospirales	Lachnospiraceae	Lachnospiraceae_NK4A136_group
-0.46291	0.111173	0.730817	Serhl2	6fe4de206fddf85e11577a7397f40c0c	Firmicutes	Clostridia	Oscillospirales	UCG-010	UCG-010
0.46291	0.111173	0.730817	Serhl2	7af104d73fc8d5184af7c20f43a20c78	Firmicutes	Clostridia	Lachnospirales	Lachnospiraceae	NA
-0.46291	0.111173	0.730817	Serhl2	7baf5ca366d8656d10a89c222b7260cc	Bacteroidota	Bacteroidia	Bacteroidales	Muribaculaceae	Muribaculum
-0.46291	0.111173	0.730817	Serhl2	8c7b9dcca08836134651f385a4bcc8a6	Firmicutes	Bacilli	RF39	RF39	RF39
-0.46291	0.111173	0.730817	Serhl2	9917ab7adf986576d28dddb2f5471596	Bacteroidota	Bacteroidia	Bacteroidales	Muribaculaceae	Muribaculaceae
-0.46291	0.111173	0.730817	Serhl2	b39e213aaec5fbbf4e61ca0971a018a4	Elusimicrobiota	Elusimicrobia	Elusimicrobiales	Elusimicrobiaceae	Elusimicrobium
-0.46291	0.111173	0.730817	Serhl2	bf815f1228713f80015e9b5d0a6219de	Firmicutes	Clostridia	Oscillospirales	Oscillospiraceae	Oscillibacter
-0.46291	0.111173	0.730817	Serhl2	c9d930ae6fd1b4a1cbe94d08dd37d0f4	Firmicutes	Clostridia	Peptostreptococcales-Tissierellales	Anaerovoracaceae	NA
-0.46291	0.111173	0.730817	Serhl2	cb57a7c0e4392ac46ad46cd6cf40eb9b	Firmicutes	Clostridia	Lachnospirales	Lachnospiraceae	[Eubacterium]_xylanophilum_group
-0.46291	0.111173	0.730817	Serhl2	cbba5efe4cd4d219fbad26c48cdf37bb	Bacteroidota	Bacteroidia	Bacteroidales	Muribaculaceae	NA
-0.46291	0.111173	0.730817	Serhl2	d2b486c183c7fe05294cfb9de604b770	Bacteroidota	Bacteroidia	Bacteroidales	Tannerellaceae	Parabacteroides
-0.46291	0.111173	0.730817	Serhl2	efb5e52dbe682220bdcb0f7e79f4a360	Bacteroidota	Bacteroidia	Bacteroidales	Muribaculaceae	NA
-0.46291	0.111173	0.730817	Ldhd	b904ec5c9a10b1058075c665833579fc	Firmicutes	Clostridia	Oscillospirales	Oscillospiraceae	Colidextribacter
-0.46291	0.111173	0.730817	Ldhd	fa05ee3504f5168faa29b847196368eb	Firmicutes	Clostridia	Lachnospirales	Lachnospiraceae	Lachnospiraceae_NK4A136_group
-0.46291	0.111173	0.730817	Ldhd	fc1903bede21c3cce47f5d8911faa4ff	Bacteroidota	Bacteroidia	Bacteroidales	Bacteroidaceae	Bacteroides
-0.46291	0.111173	0.730817	Ldhd	01550ef0e3b002bea2309e2ae22cfdb9	Firmicutes	Clostridia	Oscillospirales	Oscillospiraceae	Colidextribacter
-0.46291	0.111173	0.730817	Ldhd	2c098a359dc0ec540fa5fcb9b5c2fb27	Firmicutes	Clostridia	Lachnospirales	Lachnospiraceae	Lachnospiraceae_NK4A136_group
-0.46291	0.111173	0.730817	Ldhd	a06dc3e733e0f49ba3362ec71f3addba	Bacteroidota	Bacteroidia	Bacteroidales	Muribaculaceae	Muribaculum
-0.46291	0.111173	0.730817	Ldhd	54e3d5b4c708de597ea66f7b18bad15a	Firmicutes	Clostridia	Lachnospirales	Lachnospiraceae	Lachnospiraceae_NK4A136_group
-0.46291	0.111173	0.730817	Ldhd	c36fa4e1afcfb5d727c432b0e733d929	Bacteroidota	Bacteroidia	Bacteroidales	Muribaculaceae	NA
-0.46291	0.111173	0.730817	Ldhd	fc23448aba78778e5606c81ff2c05581	Firmicutes	Clostridia	Lachnospirales	Lachnospiraceae	Lachnospiraceae_NK4A136_group
-0.46291	0.111173	0.730817	Ldhd	4b86aab5c15b8930937c923fd4b73dfd	Proteobacteria	Gammaproteobacteria	Pseudomonadales	Moraxellaceae	Acinetobacter
-0.46291	0.111173	0.730817	Ldhd	73cfafb95483c2784918518a8f5862b2	Firmicutes	Bacilli	Lactobacillales	Lactobacillaceae	Lactobacillus
-0.46291	0.111173	0.730817	Ldhd	d932deb65d7ccd9c327acb6a1130c1c9	Firmicutes	Clostridia	Clostridia_UCG-014	Clostridia_UCG-014	Clostridia_UCG-014
-0.46291	0.111173	0.730817	Ldhd	11b9c120bf23e17f7f4f8de1c72df7d8	Firmicutes	Clostridia	Oscillospirales	Ruminococcaceae	NA
-0.46291	0.111173	0.730817	Ldhd	1e233d2d8037644a7e99baad2d6d2b21	Firmicutes	Clostridia	Oscillospirales	Oscillospiraceae	Colidextribacter
-0.46291	0.111173	0.730817	Ldhd	2148c384ef96b010383022719f0c1f08	Desulfobacterota	Desulfovibrionia	Desulfovibrionales	Desulfovibrionaceae	uncultured
-0.46291	0.111173	0.730817	Ldhd	2546da7ec08efa013d95ca41ab981b72	Bacteroidota	Bacteroidia	Bacteroidales	Muribaculaceae	Muribaculum
-0.46291	0.111173	0.730817	Ldhd	5b98b9eab49bb2b02eda3062a14bbd1c	Bacteroidota	Bacteroidia	Bacteroidales	Rikenellaceae	Alistipes
-0.46291	0.111173	0.730817	Ldhd	613e372c0a92a6184f805c3e55ccdb2a	Bacteroidota	Bacteroidia	Bacteroidales	Muribaculaceae	Muribaculum
-0.46291	0.111173	0.730817	Ldhd	618027d49ef00c3af70c8e7595305657	Firmicutes	Clostridia	Lachnospirales	Lachnospiraceae	Lachnospiraceae_NK4A136_group
-0.46291	0.111173	0.730817	Ldhd	6fe4de206fddf85e11577a7397f40c0c	Firmicutes	Clostridia	Oscillospirales	UCG-010	UCG-010
-0.46291	0.111173	0.730817	Ldhd	7baf5ca366d8656d10a89c222b7260cc	Bacteroidota	Bacteroidia	Bacteroidales	Muribaculaceae	Muribaculum
-0.46291	0.111173	0.730817	Ldhd	8c7b9dcca08836134651f385a4bcc8a6	Firmicutes	Bacilli	RF39	RF39	RF39
-0.46291	0.111173	0.730817	Ldhd	9917ab7adf986576d28dddb2f5471596	Bacteroidota	Bacteroidia	Bacteroidales	Muribaculaceae	Muribaculaceae
-0.46291	0.111173	0.730817	Ldhd	b39e213aaec5fbbf4e61ca0971a018a4	Elusimicrobiota	Elusimicrobia	Elusimicrobiales	Elusimicrobiaceae	Elusimicrobium
-0.46291	0.111173	0.730817	Ldhd	bf815f1228713f80015e9b5d0a6219de	Firmicutes	Clostridia	Oscillospirales	Oscillospiraceae	Oscillibacter
-0.46291	0.111173	0.730817	Ldhd	c9d930ae6fd1b4a1cbe94d08dd37d0f4	Firmicutes	Clostridia	Peptostreptococcales-Tissierellales	Anaerovoracaceae	NA
-0.46291	0.111173	0.730817	Ldhd	cb57a7c0e4392ac46ad46cd6cf40eb9b	Firmicutes	Clostridia	Lachnospirales	Lachnospiraceae	[Eubacterium]_xylanophilum_group
-0.46291	0.111173	0.730817	Ldhd	cbba5efe4cd4d219fbad26c48cdf37bb	Bacteroidota	Bacteroidia	Bacteroidales	Muribaculaceae	NA
-0.46291	0.111173	0.730817	Ldhd	d2b486c183c7fe05294cfb9de604b770	Bacteroidota	Bacteroidia	Bacteroidales	Tannerellaceae	Parabacteroides
-0.46291	0.111173	0.730817	Ldhd	efb5e52dbe682220bdcb0f7e79f4a360	Bacteroidota	Bacteroidia	Bacteroidales	Muribaculaceae	NA
-0.46291	0.111173	0.730817	Txn1	b904ec5c9a10b1058075c665833579fc	Firmicutes	Clostridia	Oscillospirales	Oscillospiraceae	Colidextribacter
-0.46291	0.111173	0.730817	Txn1	fa05ee3504f5168faa29b847196368eb	Firmicutes	Clostridia	Lachnospirales	Lachnospiraceae	Lachnospiraceae_NK4A136_group
-0.46291	0.111173	0.730817	Txn1	fc1903bede21c3cce47f5d8911faa4ff	Bacteroidota	Bacteroidia	Bacteroidales	Bacteroidaceae	Bacteroides
-0.46291	0.111173	0.730817	Txn1	01550ef0e3b002bea2309e2ae22cfdb9	Firmicutes	Clostridia	Oscillospirales	Oscillospiraceae	Colidextribacter
-0.46291	0.111173	0.730817	Txn1	2c098a359dc0ec540fa5fcb9b5c2fb27	Firmicutes	Clostridia	Lachnospirales	Lachnospiraceae	Lachnospiraceae_NK4A136_group
-0.46291	0.111173	0.730817	Txn1	a06dc3e733e0f49ba3362ec71f3addba	Bacteroidota	Bacteroidia	Bacteroidales	Muribaculaceae	Muribaculum
-0.46291	0.111173	0.730817	Txn1	54e3d5b4c708de597ea66f7b18bad15a	Firmicutes	Clostridia	Lachnospirales	Lachnospiraceae	Lachnospiraceae_NK4A136_group
-0.46291	0.111173	0.730817	Txn1	c36fa4e1afcfb5d727c432b0e733d929	Bacteroidota	Bacteroidia	Bacteroidales	Muribaculaceae	NA
-0.46291	0.111173	0.730817	Txn1	fc23448aba78778e5606c81ff2c05581	Firmicutes	Clostridia	Lachnospirales	Lachnospiraceae	Lachnospiraceae_NK4A136_group
-0.46291	0.111173	0.730817	Txn1	4b86aab5c15b8930937c923fd4b73dfd	Proteobacteria	Gammaproteobacteria	Pseudomonadales	Moraxellaceae	Acinetobacter
-0.46291	0.111173	0.730817	Txn1	73cfafb95483c2784918518a8f5862b2	Firmicutes	Bacilli	Lactobacillales	Lactobacillaceae	Lactobacillus
-0.46291	0.111173	0.730817	Txn1	d932deb65d7ccd9c327acb6a1130c1c9	Firmicutes	Clostridia	Clostridia_UCG-014	Clostridia_UCG-014	Clostridia_UCG-014
-0.46291	0.111173	0.730817	Txn1	11b9c120bf23e17f7f4f8de1c72df7d8	Firmicutes	Clostridia	Oscillospirales	Ruminococcaceae	NA
-0.46291	0.111173	0.730817	Txn1	1e233d2d8037644a7e99baad2d6d2b21	Firmicutes	Clostridia	Oscillospirales	Oscillospiraceae	Colidextribacter
-0.46291	0.111173	0.730817	Txn1	2148c384ef96b010383022719f0c1f08	Desulfobacterota	Desulfovibrionia	Desulfovibrionales	Desulfovibrionaceae	uncultured
-0.46291	0.111173	0.730817	Txn1	2546da7ec08efa013d95ca41ab981b72	Bacteroidota	Bacteroidia	Bacteroidales	Muribaculaceae	Muribaculum
-0.46291	0.111173	0.730817	Txn1	5b98b9eab49bb2b02eda3062a14bbd1c	Bacteroidota	Bacteroidia	Bacteroidales	Rikenellaceae	Alistipes
-0.46291	0.111173	0.730817	Txn1	613e372c0a92a6184f805c3e55ccdb2a	Bacteroidota	Bacteroidia	Bacteroidales	Muribaculaceae	Muribaculum
-0.46291	0.111173	0.730817	Txn1	618027d49ef00c3af70c8e7595305657	Firmicutes	Clostridia	Lachnospirales	Lachnospiraceae	Lachnospiraceae_NK4A136_group
-0.46291	0.111173	0.730817	Txn1	6fe4de206fddf85e11577a7397f40c0c	Firmicutes	Clostridia	Oscillospirales	UCG-010	UCG-010
-0.46291	0.111173	0.730817	Txn1	7baf5ca366d8656d10a89c222b7260cc	Bacteroidota	Bacteroidia	Bacteroidales	Muribaculaceae	Muribaculum
-0.46291	0.111173	0.730817	Txn1	8c7b9dcca08836134651f385a4bcc8a6	Firmicutes	Bacilli	RF39	RF39	RF39
-0.46291	0.111173	0.730817	Txn1	9917ab7adf986576d28dddb2f5471596	Bacteroidota	Bacteroidia	Bacteroidales	Muribaculaceae	Muribaculaceae
-0.46291	0.111173	0.730817	Txn1	b39e213aaec5fbbf4e61ca0971a018a4	Elusimicrobiota	Elusimicrobia	Elusimicrobiales	Elusimicrobiaceae	Elusimicrobium
-0.46291	0.111173	0.730817	Txn1	bf815f1228713f80015e9b5d0a6219de	Firmicutes	Clostridia	Oscillospirales	Oscillospiraceae	Oscillibacter
-0.46291	0.111173	0.730817	Txn1	c9d930ae6fd1b4a1cbe94d08dd37d0f4	Firmicutes	Clostridia	Peptostreptococcales-Tissierellales	Anaerovoracaceae	NA
-0.46291	0.111173	0.730817	Txn1	cb57a7c0e4392ac46ad46cd6cf40eb9b	Firmicutes	Clostridia	Lachnospirales	Lachnospiraceae	[Eubacterium]_xylanophilum_group
-0.46291	0.111173	0.730817	Txn1	cbba5efe4cd4d219fbad26c48cdf37bb	Bacteroidota	Bacteroidia	Bacteroidales	Muribaculaceae	NA
-0.46291	0.111173	0.730817	Txn1	d2b486c183c7fe05294cfb9de604b770	Bacteroidota	Bacteroidia	Bacteroidales	Tannerellaceae	Parabacteroides
-0.46291	0.111173	0.730817	Txn1	efb5e52dbe682220bdcb0f7e79f4a360	Bacteroidota	Bacteroidia	Bacteroidales	Muribaculaceae	NA
-0.46291	0.111173	0.730817	Pla2g16	b904ec5c9a10b1058075c665833579fc	Firmicutes	Clostridia	Oscillospirales	Oscillospiraceae	Colidextribacter
-0.46291	0.111173	0.730817	Pla2g16	fa05ee3504f5168faa29b847196368eb	Firmicutes	Clostridia	Lachnospirales	Lachnospiraceae	Lachnospiraceae_NK4A136_group
-0.46291	0.111173	0.730817	Pla2g16	fc1903bede21c3cce47f5d8911faa4ff	Bacteroidota	Bacteroidia	Bacteroidales	Bacteroidaceae	Bacteroides
0.46291	0.111173	0.730817	Pla2g16	42cb15d3680ee1df013ac6e809c23295	Firmicutes	Bacilli	Staphylococcales	Staphylococcaceae	Jeotgalicoccus
-0.46291	0.111173	0.730817	Pla2g16	01550ef0e3b002bea2309e2ae22cfdb9	Firmicutes	Clostridia	Oscillospirales	Oscillospiraceae	Colidextribacter
-0.46291	0.111173	0.730817	Pla2g16	2c098a359dc0ec540fa5fcb9b5c2fb27	Firmicutes	Clostridia	Lachnospirales	Lachnospiraceae	Lachnospiraceae_NK4A136_group
0.46291	0.111173	0.730817	Pla2g16	8545220c2f50e681f250591a7f0d9613	Bacteroidota	Bacteroidia	Bacteroidales	Muribaculaceae	Muribaculaceae
-0.46291	0.111173	0.730817	Pla2g16	a06dc3e733e0f49ba3362ec71f3addba	Bacteroidota	Bacteroidia	Bacteroidales	Muribaculaceae	Muribaculum
-0.46291	0.111173	0.730817	Pla2g16	54e3d5b4c708de597ea66f7b18bad15a	Firmicutes	Clostridia	Lachnospirales	Lachnospiraceae	Lachnospiraceae_NK4A136_group
-0.46291	0.111173	0.730817	Pla2g16	c36fa4e1afcfb5d727c432b0e733d929	Bacteroidota	Bacteroidia	Bacteroidales	Muribaculaceae	NA
-0.46291	0.111173	0.730817	Pla2g16	fc23448aba78778e5606c81ff2c05581	Firmicutes	Clostridia	Lachnospirales	Lachnospiraceae	Lachnospiraceae_NK4A136_group
-0.46291	0.111173	0.730817	Pla2g16	4b86aab5c15b8930937c923fd4b73dfd	Proteobacteria	Gammaproteobacteria	Pseudomonadales	Moraxellaceae	Acinetobacter
0.46291	0.111173	0.730817	Pla2g16	5d0715f2019c67b8b212d5ea269ff452	Firmicutes	Bacilli	Lactobacillales	Streptococcaceae	Streptococcus
-0.46291	0.111173	0.730817	Pla2g16	73cfafb95483c2784918518a8f5862b2	Firmicutes	Bacilli	Lactobacillales	Lactobacillaceae	Lactobacillus
-0.46291	0.111173	0.730817	Pla2g16	d932deb65d7ccd9c327acb6a1130c1c9	Firmicutes	Clostridia	Clostridia_UCG-014	Clostridia_UCG-014	Clostridia_UCG-014
-0.46291	0.111173	0.730817	Pla2g16	11b9c120bf23e17f7f4f8de1c72df7d8	Firmicutes	Clostridia	Oscillospirales	Ruminococcaceae	NA
-0.46291	0.111173	0.730817	Pla2g16	1e233d2d8037644a7e99baad2d6d2b21	Firmicutes	Clostridia	Oscillospirales	Oscillospiraceae	Colidextribacter
-0.46291	0.111173	0.730817	Pla2g16	2148c384ef96b010383022719f0c1f08	Desulfobacterota	Desulfovibrionia	Desulfovibrionales	Desulfovibrionaceae	uncultured
-0.46291	0.111173	0.730817	Pla2g16	2546da7ec08efa013d95ca41ab981b72	Bacteroidota	Bacteroidia	Bacteroidales	Muribaculaceae	Muribaculum
0.46291	0.111173	0.730817	Pla2g16	3cf1440d37af127eac6574f957307873	Firmicutes	Bacilli	Lactobacillales	Streptococcaceae	Streptococcus
-0.46291	0.111173	0.730817	Pla2g16	5b98b9eab49bb2b02eda3062a14bbd1c	Bacteroidota	Bacteroidia	Bacteroidales	Rikenellaceae	Alistipes
-0.46291	0.111173	0.730817	Pla2g16	613e372c0a92a6184f805c3e55ccdb2a	Bacteroidota	Bacteroidia	Bacteroidales	Muribaculaceae	Muribaculum
-0.46291	0.111173	0.730817	Pla2g16	618027d49ef00c3af70c8e7595305657	Firmicutes	Clostridia	Lachnospirales	Lachnospiraceae	Lachnospiraceae_NK4A136_group
-0.46291	0.111173	0.730817	Pla2g16	6fe4de206fddf85e11577a7397f40c0c	Firmicutes	Clostridia	Oscillospirales	UCG-010	UCG-010
-0.46291	0.111173	0.730817	Pla2g16	7baf5ca366d8656d10a89c222b7260cc	Bacteroidota	Bacteroidia	Bacteroidales	Muribaculaceae	Muribaculum
-0.46291	0.111173	0.730817	Pla2g16	8c7b9dcca08836134651f385a4bcc8a6	Firmicutes	Bacilli	RF39	RF39	RF39
0.46291	0.111173	0.730817	Pla2g16	8f8f91fb029bcf2f9b7da1f0eafd7de9	Firmicutes	Clostridia	Lachnospirales	Lachnospiraceae	NA
-0.46291	0.111173	0.730817	Pla2g16	9917ab7adf986576d28dddb2f5471596	Bacteroidota	Bacteroidia	Bacteroidales	Muribaculaceae	Muribaculaceae
-0.46291	0.111173	0.730817	Pla2g16	b39e213aaec5fbbf4e61ca0971a018a4	Elusimicrobiota	Elusimicrobia	Elusimicrobiales	Elusimicrobiaceae	Elusimicrobium
0.46291	0.111173	0.730817	Pla2g16	b77f37e75b503cee47ade0333c845d8d	Firmicutes	Clostridia	Monoglobales	Monoglobaceae	Monoglobus
-0.46291	0.111173	0.730817	Pla2g16	bf815f1228713f80015e9b5d0a6219de	Firmicutes	Clostridia	Oscillospirales	Oscillospiraceae	Oscillibacter
-0.46291	0.111173	0.730817	Pla2g16	c9d930ae6fd1b4a1cbe94d08dd37d0f4	Firmicutes	Clostridia	Peptostreptococcales-Tissierellales	Anaerovoracaceae	NA
-0.46291	0.111173	0.730817	Pla2g16	cb57a7c0e4392ac46ad46cd6cf40eb9b	Firmicutes	Clostridia	Lachnospirales	Lachnospiraceae	[Eubacterium]_xylanophilum_group
-0.46291	0.111173	0.730817	Pla2g16	cbba5efe4cd4d219fbad26c48cdf37bb	Bacteroidota	Bacteroidia	Bacteroidales	Muribaculaceae	NA
-0.46291	0.111173	0.730817	Pla2g16	d2b486c183c7fe05294cfb9de604b770	Bacteroidota	Bacteroidia	Bacteroidales	Tannerellaceae	Parabacteroides
-0.46291	0.111173	0.730817	Pla2g16	efb5e52dbe682220bdcb0f7e79f4a360	Bacteroidota	Bacteroidia	Bacteroidales	Muribaculaceae	NA
-0.46291	0.111173	0.730817	S100a4	e8da7f8ec2bf6823c3ba7354e15b5e76	Firmicutes	Bacilli	Lactobacillales	Lactobacillaceae	Lactobacillus
0.46291	0.111173	0.730817	S100a4	42cb15d3680ee1df013ac6e809c23295	Firmicutes	Bacilli	Staphylococcales	Staphylococcaceae	Jeotgalicoccus
-0.46291	0.111173	0.730817	S100a4	7e3f60edee38333561c613b6b4562fd7	Actinobacteriota	Coriobacteriia	Coriobacteriales	Coriobacteriales_Incertae_Sedis	uncultured
0.46291	0.111173	0.730817	S100a4	8545220c2f50e681f250591a7f0d9613	Bacteroidota	Bacteroidia	Bacteroidales	Muribaculaceae	Muribaculaceae
-0.46291	0.111173	0.730817	S100a4	4ffcce27f138f496c69fe5403829d875	Proteobacteria	Gammaproteobacteria	Pseudomonadales	Moraxellaceae	Acinetobacter
0.46291	0.111173	0.730817	S100a4	5d0715f2019c67b8b212d5ea269ff452	Firmicutes	Bacilli	Lactobacillales	Streptococcaceae	Streptococcus
0.46291	0.111173	0.730817	S100a4	3cf1440d37af127eac6574f957307873	Firmicutes	Bacilli	Lactobacillales	Streptococcaceae	Streptococcus
-0.46291	0.111173	0.730817	S100a4	6798fd1f5ee7675f4d372d832f0aeee8	Firmicutes	Clostridia	Lachnospirales	Lachnospiraceae	Lachnospiraceae_NK4A136_group
-0.46291	0.111173	0.730817	S100a4	69909fa61d7cc0b0bb1f56654db5732c	Firmicutes	Clostridia	Lachnospirales	Lachnospiraceae	GCA-900066575
0.46291	0.111173	0.730817	S100a4	8f8f91fb029bcf2f9b7da1f0eafd7de9	Firmicutes	Clostridia	Lachnospirales	Lachnospiraceae	NA
0.46291	0.111173	0.730817	S100a4	b77f37e75b503cee47ade0333c845d8d	Firmicutes	Clostridia	Monoglobales	Monoglobaceae	Monoglobus
0.46291	0.111173	0.730817	Hsph1	55cb63bdd0144dd4e23f0e69288637a7	Actinobacteriota	Coriobacteriia	Coriobacteriales	Eggerthellaceae	Enterorhabdus
-0.46291	0.111173	0.730817	Hsph1	b904ec5c9a10b1058075c665833579fc	Firmicutes	Clostridia	Oscillospirales	Oscillospiraceae	Colidextribacter
-0.46291	0.111173	0.730817	Hsph1	fa05ee3504f5168faa29b847196368eb	Firmicutes	Clostridia	Lachnospirales	Lachnospiraceae	Lachnospiraceae_NK4A136_group
-0.46291	0.111173	0.730817	Hsph1	fc1903bede21c3cce47f5d8911faa4ff	Bacteroidota	Bacteroidia	Bacteroidales	Bacteroidaceae	Bacteroides
-0.46291	0.111173	0.730817	Hsph1	01550ef0e3b002bea2309e2ae22cfdb9	Firmicutes	Clostridia	Oscillospirales	Oscillospiraceae	Colidextribacter
-0.46291	0.111173	0.730817	Hsph1	2c098a359dc0ec540fa5fcb9b5c2fb27	Firmicutes	Clostridia	Lachnospirales	Lachnospiraceae	Lachnospiraceae_NK4A136_group
-0.46291	0.111173	0.730817	Hsph1	a06dc3e733e0f49ba3362ec71f3addba	Bacteroidota	Bacteroidia	Bacteroidales	Muribaculaceae	Muribaculum
-0.46291	0.111173	0.730817	Hsph1	54e3d5b4c708de597ea66f7b18bad15a	Firmicutes	Clostridia	Lachnospirales	Lachnospiraceae	Lachnospiraceae_NK4A136_group
-0.46291	0.111173	0.730817	Hsph1	c36fa4e1afcfb5d727c432b0e733d929	Bacteroidota	Bacteroidia	Bacteroidales	Muribaculaceae	NA
0.46291	0.111173	0.730817	Hsph1	cdf0398658f12b02fe381d2427a44c59	Firmicutes	Clostridia	Lachnospirales	Lachnospiraceae	Lachnospiraceae_UCG-001
-0.46291	0.111173	0.730817	Hsph1	fc23448aba78778e5606c81ff2c05581	Firmicutes	Clostridia	Lachnospirales	Lachnospiraceae	Lachnospiraceae_NK4A136_group
0.46291	0.111173	0.730817	Hsph1	23d646b4fadeff7f021196573f992f21	Firmicutes	Clostridia	Clostridia_UCG-014	Clostridia_UCG-014	Clostridia_UCG-014
-0.46291	0.111173	0.730817	Hsph1	4b86aab5c15b8930937c923fd4b73dfd	Proteobacteria	Gammaproteobacteria	Pseudomonadales	Moraxellaceae	Acinetobacter
-0.46291	0.111173	0.730817	Hsph1	73cfafb95483c2784918518a8f5862b2	Firmicutes	Bacilli	Lactobacillales	Lactobacillaceae	Lactobacillus
-0.46291	0.111173	0.730817	Hsph1	d932deb65d7ccd9c327acb6a1130c1c9	Firmicutes	Clostridia	Clostridia_UCG-014	Clostridia_UCG-014	Clostridia_UCG-014
0.46291	0.111173	0.730817	Hsph1	e716bcf545ca21d5ea6c0c9925538135	Firmicutes	Clostridia	Lachnospirales	Lachnospiraceae	NA
-0.46291	0.111173	0.730817	Hsph1	11b9c120bf23e17f7f4f8de1c72df7d8	Firmicutes	Clostridia	Oscillospirales	Ruminococcaceae	NA
-0.46291	0.111173	0.730817	Hsph1	1e233d2d8037644a7e99baad2d6d2b21	Firmicutes	Clostridia	Oscillospirales	Oscillospiraceae	Colidextribacter
-0.46291	0.111173	0.730817	Hsph1	2148c384ef96b010383022719f0c1f08	Desulfobacterota	Desulfovibrionia	Desulfovibrionales	Desulfovibrionaceae	uncultured
-0.46291	0.111173	0.730817	Hsph1	2546da7ec08efa013d95ca41ab981b72	Bacteroidota	Bacteroidia	Bacteroidales	Muribaculaceae	Muribaculum
0.46291	0.111173	0.730817	Hsph1	522f5f49aa5ba361f0df039f5d041d84	Firmicutes	Clostridia	Lachnospirales	Lachnospiraceae	Lachnospiraceae_NK4A136_group
0.46291	0.111173	0.730817	Hsph1	59765eece99fe48c09c637f3034a4c15	Firmicutes	Clostridia	Lachnospirales	Lachnospiraceae	Lachnospiraceae_UCG-001
-0.46291	0.111173	0.730817	Hsph1	5b98b9eab49bb2b02eda3062a14bbd1c	Bacteroidota	Bacteroidia	Bacteroidales	Rikenellaceae	Alistipes
-0.46291	0.111173	0.730817	Hsph1	613e372c0a92a6184f805c3e55ccdb2a	Bacteroidota	Bacteroidia	Bacteroidales	Muribaculaceae	Muribaculum
-0.46291	0.111173	0.730817	Hsph1	618027d49ef00c3af70c8e7595305657	Firmicutes	Clostridia	Lachnospirales	Lachnospiraceae	Lachnospiraceae_NK4A136_group
-0.46291	0.111173	0.730817	Hsph1	6fe4de206fddf85e11577a7397f40c0c	Firmicutes	Clostridia	Oscillospirales	UCG-010	UCG-010
0.46291	0.111173	0.730817	Hsph1	7af104d73fc8d5184af7c20f43a20c78	Firmicutes	Clostridia	Lachnospirales	Lachnospiraceae	NA
-0.46291	0.111173	0.730817	Hsph1	7baf5ca366d8656d10a89c222b7260cc	Bacteroidota	Bacteroidia	Bacteroidales	Muribaculaceae	Muribaculum
-0.46291	0.111173	0.730817	Hsph1	8c7b9dcca08836134651f385a4bcc8a6	Firmicutes	Bacilli	RF39	RF39	RF39
-0.46291	0.111173	0.730817	Hsph1	9917ab7adf986576d28dddb2f5471596	Bacteroidota	Bacteroidia	Bacteroidales	Muribaculaceae	Muribaculaceae
-0.46291	0.111173	0.730817	Hsph1	b39e213aaec5fbbf4e61ca0971a018a4	Elusimicrobiota	Elusimicrobia	Elusimicrobiales	Elusimicrobiaceae	Elusimicrobium
-0.46291	0.111173	0.730817	Hsph1	bf815f1228713f80015e9b5d0a6219de	Firmicutes	Clostridia	Oscillospirales	Oscillospiraceae	Oscillibacter
-0.46291	0.111173	0.730817	Hsph1	c9d930ae6fd1b4a1cbe94d08dd37d0f4	Firmicutes	Clostridia	Peptostreptococcales-Tissierellales	Anaerovoracaceae	NA
-0.46291	0.111173	0.730817	Hsph1	cb57a7c0e4392ac46ad46cd6cf40eb9b	Firmicutes	Clostridia	Lachnospirales	Lachnospiraceae	[Eubacterium]_xylanophilum_group
-0.46291	0.111173	0.730817	Hsph1	cbba5efe4cd4d219fbad26c48cdf37bb	Bacteroidota	Bacteroidia	Bacteroidales	Muribaculaceae	NA
-0.46291	0.111173	0.730817	Hsph1	d2b486c183c7fe05294cfb9de604b770	Bacteroidota	Bacteroidia	Bacteroidales	Tannerellaceae	Parabacteroides
-0.46291	0.111173	0.730817	Hsph1	efb5e52dbe682220bdcb0f7e79f4a360	Bacteroidota	Bacteroidia	Bacteroidales	Muribaculaceae	NA
0.46291	0.111173	0.730817	Sptlc3	55cb63bdd0144dd4e23f0e69288637a7	Actinobacteriota	Coriobacteriia	Coriobacteriales	Eggerthellaceae	Enterorhabdus
-0.46291	0.111173	0.730817	Sptlc3	42cb15d3680ee1df013ac6e809c23295	Firmicutes	Bacilli	Staphylococcales	Staphylococcaceae	Jeotgalicoccus
-0.46291	0.111173	0.730817	Sptlc3	8545220c2f50e681f250591a7f0d9613	Bacteroidota	Bacteroidia	Bacteroidales	Muribaculaceae	Muribaculaceae
0.46291	0.111173	0.730817	Sptlc3	cdf0398658f12b02fe381d2427a44c59	Firmicutes	Clostridia	Lachnospirales	Lachnospiraceae	Lachnospiraceae_UCG-001
0.46291	0.111173	0.730817	Sptlc3	23d646b4fadeff7f021196573f992f21	Firmicutes	Clostridia	Clostridia_UCG-014	Clostridia_UCG-014	Clostridia_UCG-014
-0.46291	0.111173	0.730817	Sptlc3	5d0715f2019c67b8b212d5ea269ff452	Firmicutes	Bacilli	Lactobacillales	Streptococcaceae	Streptococcus
0.46291	0.111173	0.730817	Sptlc3	e716bcf545ca21d5ea6c0c9925538135	Firmicutes	Clostridia	Lachnospirales	Lachnospiraceae	NA
-0.46291	0.111173	0.730817	Sptlc3	3cf1440d37af127eac6574f957307873	Firmicutes	Bacilli	Lactobacillales	Streptococcaceae	Streptococcus
0.46291	0.111173	0.730817	Sptlc3	522f5f49aa5ba361f0df039f5d041d84	Firmicutes	Clostridia	Lachnospirales	Lachnospiraceae	Lachnospiraceae_NK4A136_group
0.46291	0.111173	0.730817	Sptlc3	59765eece99fe48c09c637f3034a4c15	Firmicutes	Clostridia	Lachnospirales	Lachnospiraceae	Lachnospiraceae_UCG-001
0.46291	0.111173	0.730817	Sptlc3	7af104d73fc8d5184af7c20f43a20c78	Firmicutes	Clostridia	Lachnospirales	Lachnospiraceae	NA
-0.46291	0.111173	0.730817	Sptlc3	8f8f91fb029bcf2f9b7da1f0eafd7de9	Firmicutes	Clostridia	Lachnospirales	Lachnospiraceae	NA
-0.46291	0.111173	0.730817	Sptlc3	b77f37e75b503cee47ade0333c845d8d	Firmicutes	Clostridia	Monoglobales	Monoglobaceae	Monoglobus
0.46244	0.111584	0.733143	Myadm	a686d30876b5dde17db9fc37d5e7b614	Bacteroidota	Bacteroidia	Bacteroidales	Muribaculaceae	Muribaculaceae
0.46128	0.112604	0.739466	Ankrd12	5ac12fc11a079cc63bffa1949459d104	Bacteroidota	Bacteroidia	Bacteroidales	Muribaculaceae	Muribaculaceae
0.46114	0.112727	0.7399	Ankrd12	372176d053910343ca3125c662c778a7	Bacteroidota	Bacteroidia	Bacteroidales	Muribaculaceae	Muribaculaceae
0.460694	0.113121	0.741797	Slc7a15	a5ae9ff9e181ac647cc7238434d6ca68	Bacteroidota	Bacteroidia	Bacteroidales	Muribaculaceae	Muribaculaceae
0.460682	0.113132	0.741797	Tinag	7ec04ab23f1af3939294afee48d227a6	Firmicutes	Negativicutes	Veillonellales-Selenomonadales	Veillonellaceae	Veillonella
0.460132	0.113619	0.742632	Vamp2	94d4abdd137e65adf18640a8f228ec9a	Firmicutes	Clostridia	Lachnospirales	Lachnospiraceae	Roseburia
0.460057	0.113685	0.742632	Tinag	dfaa7595cb25172b5730b1f00522b014	Bacteroidota	Bacteroidia	Bacteroidales	Muribaculaceae	Muribaculaceae
0.45985	0.113869	0.742632	Mppe1	e708eaf7e898bb3b53cfe6a3aef1d825	Bacteroidota	Bacteroidia	Bacteroidales	Muribaculaceae	Muribaculaceae
-0.45985	0.113869	0.742632	Txn1	e708eaf7e898bb3b53cfe6a3aef1d825	Bacteroidota	Bacteroidia	Bacteroidales	Muribaculaceae	Muribaculaceae
-0.459655	0.114043	0.742632	Nup50	0e4cd919c315e5e3a264cc696213433c	Firmicutes	Bacilli	Erysipelotrichales	Erysipelotrichaceae	Allobaculum
0.458571	0.115009	0.742632	Arl4d	93993f21d206fc4bc4d1d943c418560f	Firmicutes	Bacilli	Lactobacillales	Lactobacillaceae	Lactobacillus
0.458165	0.115372	0.742632	Nit2	426e4bd3cc5adac4f8b128401fa23ba5	Firmicutes	Clostridia	Lachnospirales	Lachnospiraceae	NA
0.458165	0.115372	0.742632	Apba3	44f6a6701f6822e9684bb76c16c01a59	Actinobacteriota	Coriobacteriia	Coriobacteriales	Eggerthellaceae	Parvibacter
0.458165	0.115372	0.742632	Ldhd	b7b685e31f420c647754f3c275d6f350	Firmicutes	Clostridia	Oscillospirales	UCG-010	UCG-010
0.458142	0.115393	0.742632	Ticam2	5ac12fc11a079cc63bffa1949459d104	Bacteroidota	Bacteroidia	Bacteroidales	Muribaculaceae	Muribaculaceae
0.45781	0.115691	0.742632	Tinag	f2cb0963fc3199a60b886dbac7b4a86f	Bacteroidota	Bacteroidia	Bacteroidales	Muribaculaceae	Muribaculaceae
-0.45781	0.115691	0.742632	Serhl2	f2cb0963fc3199a60b886dbac7b4a86f	Bacteroidota	Bacteroidia	Bacteroidales	Muribaculaceae	Muribaculaceae
-0.45769	0.115798	0.742632	Prpf3	b8fcb58ecc8e0a792f0e6a8a79fc6598	Bacteroidota	Bacteroidia	Bacteroidales	Muribaculaceae	Muribaculaceae
-0.45769	0.115798	0.742632	Nqo2	ec3fa204a10f4022002076499d3a26bb	Bacteroidota	Bacteroidia	Bacteroidales	Muribaculaceae	Muribaculaceae
0.457323	0.116128	0.742632	Vamp2	bf40afd1b6e4c4ce5e5230898a623f40	Firmicutes	Bacilli	Lactobacillales	Streptococcaceae	Streptococcus
0.457302	0.116147	0.742632	Tinag	b2652dae0cd3465fef4218351084e1fc	Bacteroidota	Bacteroidia	Bacteroidales	Muribaculaceae	Muribaculaceae
0.457012	0.116408	0.742632	Igsf9	f99acb211cc07854fd4cf8b96050be98	Bacteroidota	Bacteroidia	Bacteroidales	Muribaculaceae	Muribaculaceae
-0.457012	0.116408	0.742632	Igsf9	504bc66f310a5705209258227eb331de	Firmicutes	Clostridia	Lachnospirales	Lachnospiraceae	NA
-0.457012	0.116408	0.742632	Txn1	11ca7c5efc0c6ef1d41194d025155b70	Bacteroidota	Bacteroidia	Bacteroidales	Muribaculaceae	Muribaculaceae
0.456869	0.116537	0.742632	Nqo2	a686d30876b5dde17db9fc37d5e7b614	Bacteroidota	Bacteroidia	Bacteroidales	Muribaculaceae	Muribaculaceae
0.456672	0.116715	0.742632	Ticam2	868a94182121dd66fb13afc0135c58af	Bacteroidota	Bacteroidia	Bacteroidales	Muribaculaceae	Muribaculaceae
-0.456672	0.116715	0.742632	Serhl2	708c3709f20139d11a3760a6f39fcb2f	Bacteroidota	Bacteroidia	Bacteroidales	Muribaculaceae	Muribaculaceae
0.456345	0.117011	0.742632	Prkg2	1aff3a58eb31b945fb2b974506054f0b	Firmicutes	Clostridia	Lachnospirales	Lachnospiraceae	Lachnospiraceae_NK4A136_group
0.456345	0.117011	0.742632	Arhgap42	5527cae2caea6e38d2acd90a0a33cbd0	Bacteroidota	Bacteroidia	Bacteroidales	Prevotellaceae	Prevotellaceae_NK3B31_group
0.456345	0.117011	0.742632	Mpp6	cc7d80e1f071bb01cbe4abc747696813	Firmicutes	Bacilli	Lactobacillales	Streptococcaceae	Streptococcus
0.455842	0.117466	0.742632	Enpp7	c691cec58bf098e9cddbb36a80052474	Firmicutes	Bacilli	Staphylococcales	Staphylococcaceae	Staphylococcus
0.455842	0.117466	0.742632	Enpp7	c20d6c90d01e58881e7075b3108ec4fb	Firmicutes	Clostridia	Lachnospirales	Lachnospiraceae	NA
0.455842	0.117466	0.742632	Slc7a15	1ccb418b35df7dd20ec5fd3eda0b12c3	Bacteroidota	Bacteroidia	Bacteroidales	Muribaculaceae	Muribaculaceae
-0.455842	0.117466	0.742632	Kctd14	81d2528407bc66c6edccad736fa1a25d	Firmicutes	Clostridia	Lachnospirales	Lachnospiraceae	Lachnospiraceae_NK4A136_group
0.455842	0.117466	0.742632	Prkg2	c20d6c90d01e58881e7075b3108ec4fb	Firmicutes	Clostridia	Lachnospirales	Lachnospiraceae	NA
-0.455842	0.117466	0.742632	Tinag	2a6ec0b65c5b37365376aaa9b8e0b5a1	Firmicutes	Clostridia	Oscillospirales	Oscillospiraceae	UCG-005
-0.455842	0.117466	0.742632	Tinag	307ec07db0c58a2b1edaf8ca0f02f847	Firmicutes	Clostridia	Lachnospirales	Lachnospiraceae	NA
0.455842	0.117466	0.742632	Arl4d	bf7e676dc94bf6c144f629443ac61470	Firmicutes	Clostridia	Oscillospirales	Ruminococcaceae	Ruminococcus
0.455842	0.117466	0.742632	Mpp6	c20d6c90d01e58881e7075b3108ec4fb	Firmicutes	Clostridia	Lachnospirales	Lachnospiraceae	NA
0.455842	0.117466	0.742632	Nit2	c20d6c90d01e58881e7075b3108ec4fb	Firmicutes	Clostridia	Lachnospirales	Lachnospiraceae	NA
[truncated: 10,851 more rows]
